# Supplementary material for: Transcriptional response of BALB/c mouse thyroids following in vivo astatine-211 exposure reveals distinct gene expression profiles
Source: EJNMMI Res. 2012 Jun 14;2:32. doi: 10.1186/2191-219X-2-32 (PMC3489558; doi:10.1186/2191-219X-2-32)
Supplement: Additional file 1 — Comparisons between all irradiated and non-irradiated groups. Raw data is given from the Nexus program, which compares gene expression levels between two selected groups. Here, every possible comparison is shown. [file 2191-219X-2-32-S1.xls]

## Sheet: Additional file 1
	Additional file 1. Comparisons between all irradiated and non-irradiated groups. Raw data is given from the Nexus program which compares gene expression levels between two selected groups. Here, every possible comparison is show
	Comparison between 0.05 and 0 Gy [1225 differentially regulated probes]
	Comparison	Probes	Comparison Regulation	Comparison Log ratio	Comparison p-value	Source	Transcript	Gene Symbol	Probe_Type	Probe_Start	Probe_Sequence	Chromosome	Probe_Chr_Orientation	Probe_Coordinates	Definition	Cellular Component	Biological Process	Molecular Function	Obsolete_Probe_Id
	0.05 Gy vs 0 Gy	ILMN_2955937	DOWN	-7.5512	0	RefSeq	ILMN_208632	Chia	S	1178	AAGGTTGCACAGCTCCTGACGTGCCTTCCGAGCCAGTGACTACTCCTCCA	3	+	105933882-105933884:105934691-105934737	Mus musculus chitinase, acidic (Chia), mRNA.	extracellular region, extracellular space	immune response, chitin metabolism, digestion, response to acid, polysaccharide catabolism, chitin catabolism, carbohydrate metabolism, cell wall chitin metabolism	hydrolase activity, chitin binding, hydrolase activity; acting on glycosyl bonds, chitinase activity, sugar binding, lysozyme activity, hydrolase activity; hydrolyzing O-glycosyl compounds	2200003E03Rik; AMCase; YNL
	0.05 Gy vs 0 Gy	ILMN_2955940	DOWN	-7.4248	0	RefSeq	ILMN_208632	Chia	S	1397	CCAGCTGTAATTGCTGCAACTGGCCATGAACCTAATGCCATTCTTCCAGA	3	+	105934907-105934935:105934936-105934956	Mus musculus chitinase, acidic (Chia), mRNA.	extracellular region, extracellular space	immune response, chitin metabolism, digestion, response to acid, polysaccharide catabolism, chitin catabolism, carbohydrate metabolism, cell wall chitin metabolism	hydrolase activity, chitin binding, hydrolase activity; acting on glycosyl bonds, chitinase activity, sugar binding, lysozyme activity, hydrolase activity; hydrolyzing O-glycosyl compounds	2200003E03Rik; AMCase; YNL
	0.05 Gy vs 0 Gy	ILMN_2829129	DOWN	-7.1685	0	RefSeq	ILMN_240826	Dcpp1	S	369	GACCAACCAGCCTCGCCAGCTAATGGTGGGGTATTATGTGGGCAATTCTG	17	+	24019572-24019621	Mus musculus demilune cell and parotid protein 1 (Dcpp1), mRNA.	extracellular space	blastocyst development	molecular_function	p20; MGC11676; C86550; Dcpp; BC005655; MGC102440; Dcpp-1
	0.05 Gy vs 0 Gy	ILMN_2711743	DOWN	-7.1125	0	RefSeq	ILMN_219646	Cst10	S	685	CACCAAGAGAAAAGTAGAGATAGGCCCTGCACACCTAAGTGACAGTTCCC	2	+	149235910-149235959	Mus musculus cystatin 10 (chondrocytes) (Cst10), mRNA.	intracellular		cysteine protease inhibitor activity	DD72
	0.05 Gy vs 0 Gy	ILMN_2734251	DOWN	-7.0758	0	RefSeq	ILMN_214587	Dnase1	S	453	TGTTATCCAAGAGGTCAGAGACTCCCACCTGGTTGCTGTTGGGAAGCTCC	16	+	4037977-4038026	Mus musculus deoxyribonuclease I (Dnase1), mRNA.		DNA catabolism, apoptosis	nuclease activity, hydrolase activity, deoxyribonuclease activity, deoxyribonuclease I activity, endonuclease activity, calcium ion binding, actin binding
	0.05 Gy vs 0 Gy	ILMN_3125207	DOWN	-6.8446	0	RefSeq	ILMN_236519	Smr1	A	243	GGTCCAGGAATTGGTAGACCACCCCCTCCACCCTTTGGTCCAGGAATTGG	5	+	89082699-89082748	Mus musculus submaxillary gland androgen regulated protein 1 (Smr1), mRNA.				MSG1; AA589601
	0.05 Gy vs 0 Gy	ILMN_2912569	DOWN	-6.1925	0	RefSeq	ILMN_252079	EG381818	S	848	CTCCTCAGCCTGGAAACCAACAAGGCCCACCCCCACAGGGAGGTCCTCAG	6	-	132404682-132404731	Mus musculus predicted gene, EG381818 (EG381818), mRNA.				MGC78233
	0.05 Gy vs 0 Gy	ILMN_2874291	DOWN	-5.7769	0	RefSeq	ILMN_234813	Amy2	S	333	TGTCCGTATTTATGTGGATGCTGTCATTAACCACATGTGTGGCGCAGGCA	3	-	113384967-113385016	Mus musculus amylase 2, pancreatic (Amy2), mRNA.		carbohydrate metabolism, metabolism	catalytic activity, calcium ion binding, hydrolase activity; acting on glycosyl bonds, metal ion binding, hydrolase activity, alpha-amylase activity	Amy-2
	0.05 Gy vs 0 Gy	ILMN_2850496	DOWN	-4.7403	0	RefSeq	ILMN_229326	Prpmp5	S	942	GCCCCATTTTTCATTCCATGCTCCAAAATTCAGTGATGACCACCTTGTTC	6	-	132261900-132261949	Mus musculus proline-rich protein MP5 (Prpmp5), mRNA.				MP5; MGC117856
	0.05 Gy vs 0 Gy	ILMN_2626453	DOWN	-4.5811	0	RefSeq	ILMN_230302	Amy1	S	1348	ACCAAAGAAGTGAGCATTAACCCAGACAGCACTTGTGGCAATGACTGGAT	3	-	113261266-113261315	Mus musculus amylase 1, salivary (Amy1), mRNA.	extracellular space	metabolism, carbohydrate metabolism	alpha-amylase activity, hydrolase activity, metal ion binding, hydrolase activity; acting on glycosyl bonds, calcium ion binding, catalytic activity
	0.05 Gy vs 0 Gy	ILMN_3134706	DOWN	-4.3792	0	RefSeq	ILMN_236586	Prb1	A	430	GTTCTCAGGGACCCCCTATGCCTGTAAACCAACAAGGCCCACCCCCAAAG	6	-	132158212-132158261	Mus musculus proline-rich protein BstNI subfamily 1 (Prb1), mRNA.	integral to membrane	G-protein coupled receptor protein signaling pathway	rhodopsin-like receptor activity	BC011176; Prpg2
	0.05 Gy vs 0 Gy	ILMN_2934792	DOWN	-4.3561	0	RefSeq	ILMN_222942	Crisp1	S	1148	TCTAGCTCTACCTAGTTTACTCTCTCTGGAGAAAATCACATTAATCGTCT	17	-	40430908-40430957	Mus musculus cysteine-rich secretory protein 1 (Crisp1), mRNA.	extracellular region			Aeg1; CRISP-1; AW324342
	0.05 Gy vs 0 Gy	ILMN_3133532	DOWN	-3.9278	0	RefSeq	ILMN_226462	U46068	A	1470	AGGCCTTGGGATACGAGAAAGCCATGTGGTCTGTGAGCAAGGGTGCCCTC	2	+	154043976-154044016:154045917-154045925	Mus musculus cDNA sequence U46068 (U46068), transcript variant 1, mRNA.			molecular_function, lipid binding	Lplunc1; RP23-154J12.1
	0.05 Gy vs 0 Gy	ILMN_2493371	DOWN	-3.8357	0	RefSeq	ILMN_193015	U46068	S	1570	CCAGCCAGGAGTGTGGAAGCCTACTGTGTAGACTACCCCCCTGCAGTTAA	2	+	154046013-154046062	Mus musculus cDNA sequence U46068 (U46068), transcript variant 2, mRNA.			molecular_function, lipid binding
	0.05 Gy vs 0 Gy	ILMN_2978838	DOWN	-2.8089	0	RefSeq	ILMN_261868	Mat2a	S	2605	GCTGGTGCAGCTGGCCATGGAGAAAGCTGACTTGGCTGGTGTGGTACAGA	6	-	72362457-72362506	Mus musculus methionine adenosyltransferase II, alpha (Mat2a), mRNA.		S-adenosylmethionine biosynthesis, one-carbon compound metabolism	nucleotide binding, methionine adenosyltransferase activity, magnesium ion binding, potassium ion binding, ATP binding, metal ion binding	MGC6545; D630045P18Rik
	0.05 Gy vs 0 Gy	ILMN_2936574	DOWN	-2.7965	0	RefSeq	ILMN_214863	Prp2	S	553	CTGAGACCCACTCAAGGCCCACCCCCAACAGGAGGCCCACAGCAGCGATA	6	+	132550322-132550371	Mus musculus proline rich protein 2 (Prp2), mRNA.				MP14
	0.05 Gy vs 0 Gy	ILMN_1220763	DOWN	-2.7002	0	RefSeq	ILMN_223373	Rnase1	S	633	GTTAGGACTTCCATATGACAAAACATGCGTTCCTGTCCTGTGTCATGCTC	14	-	51764964-51765013	Mus musculus ribonuclease, RNase A family, 1 (pancreatic) (Rnase1), mRNA.			nuclease activity, pancreatic ribonuclease activity, hydrolase activity, nucleic acid binding, endonuclease activity	Rib-1; AI574248; Rib1
	0.05 Gy vs 0 Gy	ILMN_3057618	DOWN	-2.5238	0	RefSeq	ILMN_236586	Prb1	I	1521	CCATCTGTTTCCTTACCAGAGAGAAGGTGAACAGAAGACAGATGACTTCA	6	-	132156863-132156887:132157146-132157170	Mus musculus proline-rich protein BstNI subfamily 1 (Prb1), mRNA.	integral to membrane	G-protein coupled receptor protein signaling pathway	rhodopsin-like receptor activity	BC011176; Prpg2
	0.05 Gy vs 0 Gy	ILMN_1245726	DOWN	-2.3859	0	RefSeq	ILMN_216963	Psp	S	593	TCTGGATGGTGTCTCTACCCTCCTTACAAGTACATTGTCAACCGTCCTGC	2	+	153839441-153839490	Mus musculus parotid secretory protein (Psp), mRNA.	extracellular region		molecular_function, lipid binding
	0.05 Gy vs 0 Gy	ILMN_2443330	DOWN	-2.2268	0	RefSeq	ILMN_187347	Ttr	S	539	CTTGCTCTATAAACCGTGTTAGCAGCTCAGGAAGATGCCGTGAAGCATTC				Mus musculus transthyretin (Ttr), mRNA.		transport, thyroid hormone generation	retinal binding, steroid binding, retinol binding, carrier activity, hormone activity	D17860; MGC107649; prealbumin; AA408768; AI787086
	0.05 Gy vs 0 Gy	ILMN_2973925	DOWN	-2.1546	0	RefSeq	ILMN_213331	Pop5	S	758	CAGTGCTGGTGAGGAGGTTGCAGAAGCAATGGAGTGACCGTTTCCAGGCC	5	+	115501735-115501750:115501751-115501784	Mus musculus processing of precursor 5, ribonuclease P/MRP family (S. cerevisiae) (Pop5), mRNA.	ribonuclease MRP complex, nucleolar ribonuclease P complex, nucleus	tRNA processing, rRNA processing	ribonuclease P activity, ribonuclease activity, hydrolase activity, ribonuclease MRP activity	AW049989; 2700077E03Rik; 1500019J17Rik; Rnasep3
	0.05 Gy vs 0 Gy	ILMN_2611295	DOWN	-2.0567	0	RefSeq	ILMN_210985	Dusp26	S	1640	GGGAGCTGCTCAGGGTCAAATAACTTGGAGTCTTTTAGGTGGTCATAGTC				Mus musculus dual specificity phosphatase 26 (putative) (Dusp26), mRNA.		protein amino acid dephosphorylation	hydrolase activity, protein tyrosine/serine/threonine phosphatase activity	2310043K02Rik; Skrp3
	0.05 Gy vs 0 Gy	ILMN_3138904	DOWN	-2.0338	0	RefSeq	ILMN_259664	Ntrk2	A	1848	GGTGGGATTCTGCCTGCTGGTGATGTTGCTCCTGCTCAAGTTGGCGAGAC	13	+	58979553-58979602	Mus musculus neurotrophic tyrosine kinase, receptor, type 2 (Ntrk2), transcript variant 1, mRNA.	membrane, plasma membrane, integral to membrane, cytosol	vasculogenesis, regulation of metabolism, mechanoreceptor differentiation, retinal rod cell development, cell differentiation, development, transmembrane receptor protein tyrosine kinase signaling pathway, protein amino acid phosphorylation, feeding behavior	kinase activity, transferase activity, protein-tyrosine kinase activity, transmembrane receptor protein tyrosine kinase activity, ATP binding, protein kinase activity, protein binding, nucleotide binding, receptor activity	trkB; C030027L06Rik; AI848316; Tkrb
	0.05 Gy vs 0 Gy	ILMN_2695199	DOWN	-2.0006	0	RefSeq	ILMN_230085	St3gal6	S	1351	GCCCCAACAGTCCTTTACACTACTACGGGAATGCCACCATGTCTTTGATG	16	-	58472429-58472478	Mus musculus ST3 beta-galactoside alpha-2,3-sialyltransferase 6 (St3gal6), mRNA.	integral to Golgi membrane, membrane, integral to membrane	protein amino acid glycosylation	transferase activity; transferring glycosyl groups, transferase activity, sialyltransferase activity
	0.05 Gy vs 0 Gy	ILMN_1226472	DOWN	-1.9489	0	RefSeq	ILMN_222532	Retnla	S	251	CGAAGACTCTCTCTTGCACTAGTGTCAAGACTATGAACAGATGGGCCTCC	16	+	48843687-48843736	Mus musculus resistin like alpha (Retnla), mRNA.	extracellular region		hormone activity
	0.05 Gy vs 0 Gy	ILMN_2760105	DOWN	-1.9071	0	RefSeq	ILMN_223162	Olig1	S	2079	CCGAATTTAACTGGCATTTTATTTGACCTCTAACTCTGTCCCTCCTGAAC	16	+	91272092-91272141	Mus musculus oligodendrocyte transcription factor 1 (Olig1), mRNA.	transcription factor complex, nucleus	transcription, regulation of transcription, regulation of transcription; DNA-dependent, development	transcription factor activity, DNA binding, transcription regulator activity
	0.05 Gy vs 0 Gy	ILMN_2788223	DOWN	-1.9007	0	RefSeq	ILMN_214717	Kng1	S	1448	CGCGGGACCATCGTCTTCATCACCCTGATCCTAGTGGAAATAAAATTCAG	16	+	23081702-23081751	Mus musculus kininogen 1 (Kng1), mRNA.		vasodilation, blood coagulation, regulation of blood vessel size, inflammatory response	endopeptidase inhibitor activity, cysteine protease inhibitor activity	MGC123437; Kng
	0.05 Gy vs 0 Gy	ILMN_2729513	DOWN	-1.8066	0	RefSeq	ILMN_220984	Hbb-b2	S	517	TCCCCTAGAGAAAAACTGTCAAGTGTGGGGAAATGATGAAGACCTTTGGG	7	-	110962381-110962430	Mus musculus hemoglobin, beta adult minor chain (Hbb-b2), mRNA.	hemoglobin complex	transport, oxygen transport	heme binding, metal ion binding, oxygen transporter activity, binding, iron ion binding, oxygen binding	AI036344
	0.05 Gy vs 0 Gy	ILMN_2796382	DOWN	-1.7706	0	RefSeq	ILMN_229304	Cdsn	S	2329	CAGGGCAGCCACAGAATCTGGCACAGACTCCCAGTTCCCTCTGGATCCTA	17	+	35693776-35693825	Mus musculus corneodesmosin (Cdsn), mRNA.	desmosome	cell adhesion		AI747712
	0.05 Gy vs 0 Gy	ILMN_2799351	DOWN	-1.7697	0	RefSeq	ILMN_217575	Acot11	S	5123	CAGGAGGTTCAGGGCTTCCTTCATCCCCAGATACATAGCAAGTGCAGGGC	4	-	106417596-106417645	Mus musculus acyl-CoA thioesterase 11 (Acot11), mRNA.	cytoplasm	response to temperature stimulus, intracellular signaling cascade, fatty acid metabolism	hydrolase activity, serine esterase activity, acyl-CoA thioesterase activity, catalytic activity	BFIT1; Them1; AW060409; BFIT; Thea; mKIAA0707; MGC25974; 2010309H15Rik; 1110020M10Rik
	0.05 Gy vs 0 Gy	ILMN_2996704	DOWN	-1.7665	0	RefSeq	ILMN_260045	EG624219	S	794	GGAGGGCTGGAAAAAGACACGAGCCCCCTTATGCCCACACACCCCACAAT	9	+	21641720-21641769	Mus musculus predicted gene, EG624219 (EG624219), mRNA.
	0.05 Gy vs 0 Gy	ILMN_2716098	DOWN	-1.7392	0	MEEBO	ILMN_219987	Hsp105	S	3305	GGGAGACACACGTGTGGATCATGTGATCATTGTGAACACCTCGTGAGCTT
	0.05 Gy vs 0 Gy	ILMN_2734855	DOWN	-1.7377	0	MEEBO	ILMN_189339	A930009M04Rik	S	2988	AAACCATTGCAAGATGACAGTATCCACACAGGGCAGCCCTCTGGAGTGCT
	0.05 Gy vs 0 Gy	ILMN_2451022	DOWN	-1.6835	0	RefSeq	ILMN_187199	Vim	S	13	TGCGTGATGTGCGCCAGCAGTATGAAAGCGTGGCTGCCAAGAACCTCCAG	2	+	13495591-13495640	Mus musculus vimentin (Vim), mRNA.	type III intermediate filament, intermediate filament, cytoplasm	intermediate filament-based process	structural constituent of cytoskeleton, structural molecule activity, protein binding	MGC102095
	0.05 Gy vs 0 Gy	ILMN_1237546	DOWN	-1.6726	0	RefSeq	ILMN_216760	9130213B05Rik	S	1533	ATATCAGTGAGGAGAAAGGAACGCATCCCGGGCGACTGCCACTCTGTGTG	5	+	92052470-92052519	Mus musculus RIKEN cDNA 9130213B05 gene (9130213B05Rik), mRNA.	membrane
	0.05 Gy vs 0 Gy	ILMN_2675874	DOWN	-1.6194	0	MEEBO	ILMN_216832	Alas2	S	1733	CGTCCTGTGCACTTTGAACTTATGAGCGAGTGGGAGCGATCCTACTTTGG
	0.05 Gy vs 0 Gy	ILMN_2952275	DOWN	-1.5937	0	RefSeq	ILMN_255007	Arg1	S	996	CTCAACGGGAGGGTAACCATAAGCCAGGGACTGACTACCTTAAACCACCT	10	-	24635421-24635470	Mus musculus arginase 1, liver (Arg1), mRNA.		arginine catabolism, arginine metabolism, urea cycle	hydrolase activity, arginase activity, manganese ion binding, metal ion binding	AI256583; PGIF; AI; Arg-1; arginase I
	0.05 Gy vs 0 Gy	ILMN_2940678	DOWN	-1.5734	0	RefSeq	ILMN_210967	2310057J18Rik	S	805	GGCCTGCCCCCACGAGTCCTTGTTGATACTGACATAGCCCCTTTTATTCC	10	-	28663335-28663384	Mus musculus RIKEN cDNA 2310057J18 gene (2310057J18Rik), mRNA.	extracellular space		cytokine activity	2210414P04Rik
	0.05 Gy vs 0 Gy	ILMN_2991545	DOWN	-1.5612	0	RefSeq	ILMN_223114	D10Jhu81e	S	1077	CGGGCTTGCCTCACTGCGTGTCCCCATGGAAGATCTAAGCACCTTTCCCA	10	-	77565432-77565481	Mus musculus DNA segment, Chr 10, Johns Hopkins University 81 expressed (D10Jhu81e), mRNA.	mitochondrion			C21orf33; ES1
	0.05 Gy vs 0 Gy	ILMN_2761430	DOWN	-1.493	0	MEEBO	ILMN_223251	Rab6b	S	4536	TAGCAACGAAGGCCAGCCTGCCATTGTGATGTGTTGACTTCTCACCTCAC
	0.05 Gy vs 0 Gy	ILMN_2644375	DOWN	-1.4771	0	RefSeq	ILMN_214111	Hyal1	S	1843	TTCACTTACCTCACACAAGCTACCCAGCCACTGAGGGTTGCCCAGCAAGA				Mus musculus hyaluronoglucosaminidase 1 (Hyal1), mRNA.		metabolism, carbohydrate metabolism	hydrolase activity, hyalurononglucosaminidase activity, hydrolase activity; acting on glycosyl bonds	Hya1; Hyal-1
	0.05 Gy vs 0 Gy	ILMN_2592486	DOWN	-1.4633	0	MEEBO	ILMN_209096	Pglyrp1	S	504	ACCGGGATGTGCAAAGCACTCTCTCTCCAGGTGACCAACTCTATCAGGTC
	0.05 Gy vs 0 Gy	ILMN_2710905	DOWN	-1.4623	0	RefSeq	ILMN_219591	S100a8	S	59	CCGTCTGAACTGGAGAAGGCCTTGAGCAACCTCATTGATGTCTACCACAA	3	+	90473467-90473516	Mus musculus S100 calcium binding protein A8 (calgranulin A) (S100a8), mRNA.		chemotaxis	calcium ion binding
	0.05 Gy vs 0 Gy	ILMN_2907964	DOWN	-1.4443	0	RefSeq	ILMN_253999	Crim2	S	4638	CAGAGGTTACCCCTTGGTGAGCAGTAGTGGAGACTGCCCTGCTCAGGCAA	6	-	29432116-29432165	Mus musculus cysteine rich BMP regulator 2 (chordin like) (Crim2), mRNA.	extracellular space		protein binding, peptidase activity	KCP; AW060220; Gm793
	0.05 Gy vs 0 Gy	ILMN_2788984	DOWN	-1.441	0	RefSeq	ILMN_254698	Acaa2	S	1219	CCAGAACACAGCCTGAAGGCATCACAAGCACACTGCCCACACTTACTGGG	18	+	74931291-74931304:74931305-74931340	Mus musculus acetyl-Coenzyme A acyltransferase 2 (mitochondrial 3-oxoacyl-Coenzyme A thiolase) (Acaa2), mRNA.	mitochondrial inner membrane, mitochondrion	lipid metabolism		D18Ertd240e; AI265397; AI255831; 0610011L04Rik
	0.05 Gy vs 0 Gy	ILMN_1252076	DOWN	-1.439	0	RefSeq	ILMN_261574	Lyz2	S	133	ATGGCTGGCTACTATGGAGTCAGCCTGGCCGACTGGGTGTGTTTAGCTCA				Mus musculus lysozyme 2 (Lyz2), mRNA.	extracellular region, mitochondrion	metabolism, cytolysis	hydrolase activity, hydrolase activity; acting on glycosyl bonds, lysozyme activity, catalytic activity
	0.05 Gy vs 0 Gy	ILMN_1252636	DOWN	-1.4311	0	RefSeq	ILMN_210964	Mmd2	S	2034	GACAGGGTGCCTTATACTTTGTTCTAGTGCATTCCAAGGTGTTTCAGGGC				Mus musculus monocyte to macrophage differentiation-associated 2 (Mmd2), mRNA.	membrane	cytolysis	receptor activity
	0.05 Gy vs 0 Gy	ILMN_2681592	DOWN	-1.4269	0	RefSeq	ILMN_217296	Ankrd40	S	1394	TGGGCCAAAGGACAAGCCATTGATCCCAAAGCCTCGTATGCCCACCAGGG	11	+	94201062-94201111	Mus musculus ankyrin repeat domain 40 (Ankrd40), transcript variant 1, mRNA.			molecular_function
	0.05 Gy vs 0 Gy	ILMN_1212702	DOWN	-1.4269	0	RefSeq	ILMN_216083	Hba-a1	S	175	TTGATGTAAGCCACGGCTCTGCCCAGGTCAAGGGTCACGGCAAGAAGGTC				Mus musculus hemoglobin alpha, adult chain 1 (Hba-a1), mRNA.	hemoglobin complex, mitochondrion	transport, oxygen transport	heme binding, metal ion binding, oxygen transporter activity, binding, iron ion binding, oxygen binding	Hba1
	0.05 Gy vs 0 Gy	ILMN_2755152	DOWN	-1.4073	0	RefSeq	ILMN_211496	Letm1	S	2003	GATCGATGGCCTGATCACACAGCTGGAGACCACTCAACAGGATGGCAAGC	5	-	34087692-34087741	Mus musculus leucine zipper-EF-hand containing transmembrane protein 1 (Letm1), nuclear gene encoding mitochondrial protein, mRNA.	membrane, mitochondrion, integral to membrane, mitochondrial inner membrane
	0.05 Gy vs 0 Gy	ILMN_2803344	DOWN	-1.404	0	RefSeq	ILMN_210685	Tmem143	S	1815	TTTAACCTGCGCAGAACTGCTCGCCACAGGCACCTGAGCCATTTGCCCCT	7	+	53172435-53172484	Mus musculus transmembrane protein 143 (Tmem143), mRNA.				2310076O21Rik; AI481604
	0.05 Gy vs 0 Gy	ILMN_2894574	DOWN	-1.397	0	RefSeq	ILMN_260273	B230339M05Rik	S	8225	CCTCCGTTGGATCTGGGTCAGCCTGGGAAGAAGGTGCAGAGCTGTTCGTA	2	+	158324848-158324897	Mus musculus RIKEN cDNA B230339M05 gene (B230339M05Rik), mRNA. XM_910657 XM_921691 XM_921698 XM_921704 XM_921713 XM_982128 XM_982164 XM_982240 XM_982273 XM_982333			GTPase activator activity	AI507211; 9330195P16; mKIAA1219; RP23-392P11.1
	0.05 Gy vs 0 Gy	ILMN_3111685	DOWN	-1.3892	0	RefSeq	ILMN_249319	Acsm3	A	1763	TCCTTCCATCGCAGAGTCAGCTGTTGTCAGCAGTCCAGACCCCATCAGAG	7	+	126924527-126924576	Mus musculus acyl-CoA synthetase medium-chain family member 3 (Acsm3), transcript variant 3, mRNA.	mitochondrial matrix, mitochondrion	metabolism, fatty acid biosynthesis	catalytic activity	Sa; Sah
	0.05 Gy vs 0 Gy	ILMN_1250947	DOWN	-1.3857	0	RefSeq	ILMN_185218	Txndc5	S	2426	GGAGCAGAGGCGCCCCGCCAGCCTGTTATGAACGTTTATTATTAATCACG	13	-	38592285-38592334	Mus musculus thioredoxin domain containing 5 (Txndc5), mRNA.	endoplasmic reticulum, endoplasmic reticulum lumen		protein disulfide oxidoreductase activity, isomerase activity
	0.05 Gy vs 0 Gy	ILMN_2661340	DOWN	-1.3854	0	RefSeq	ILMN_211312	Slco4a1	S	2993	GATCCCATCTGAGGTGCCACGCAGCTTGTGTGGACAGTGTGTTTCTATGT	2	+	180209463-180209512	Mus musculus solute carrier organic anion transporter family, member 4a1 (Slco4a1), mRNA.	integral to membrane, membrane	ion transport, transport	molecular_function, transporter activity	MGC28799; Slc21a12; MGC28824; OATP-E
	0.05 Gy vs 0 Gy	ILMN_1245795	DOWN	-1.3814	0	RefSeq	ILMN_235441	Ahcyl1	S	2406	CTCAGTAGGTTCACTTGGGTTTGTAGTCCAGCCTTCCACCAGTCTCTCTC	3	-	107467433-107467482	Mus musculus S-adenosylhomocysteine hydrolase-like 1 (Ahcyl1), mRNA.
	0.05 Gy vs 0 Gy	ILMN_1246056	DOWN	-1.3739	0	RefSeq	ILMN_255264	Gngt2	S	344	TCAAGGATTATGTAGAGGCCCAAGCAGGGACAGACCCTCTTCTCAAAGGC	11	+	95706819-95706868	Mus musculus guanine nucleotide binding protein (G protein), gamma transducing activity polypeptide 2 (Gngt2), transcript variant 2, mRNA.	heterotrimeric G-protein complex, membrane	G-protein coupled receptor protein signaling pathway, signal transduction	signal transducer activity
	0.05 Gy vs 0 Gy	ILMN_1217978	DOWN	-1.3519	0	MEEBO	ILMN_213378	Hoxa5	S	1612	ACTCCAAGCGGTGTGTCCCTGCGTGCCTTTGTAGGACCCTTTGCACGAAC
	0.05 Gy vs 0 Gy	ILMN_2949605	DOWN	-1.3474	0	RefSeq	ILMN_236114	Ubac2	S	2003	AGGCAGCCCCTGTGAGCAAGAGCAGCTGTAGGAATTGACGACTGTCCCGT	14	+	122420106-122420155	Mus musculus ubiquitin associated domain containing 2 (Ubac2), mRNA.				Phgdhl1; AW554959; 1190008A14Rik
	0.05 Gy vs 0 Gy	ILMN_2766720	DOWN	-1.3459	0	RefSeq	ILMN_211735	Coq6	S	1417	GGCCTTTGCGAGCAAATGAGTGCTTCTCTTCTGGAGACCGTGATGACAAA	12	+	85714640-85714658:85714659-85714689	Mus musculus coenzyme Q6 homolog (yeast) (Coq6), mRNA.		metabolism, aromatic compound metabolism, ubiquinone biosynthesis, electron transport	oxidoreductase activity, ubiquinone biosynthesis monooxygenase activity, monooxygenase activity, FAD binding	AW742344; 5930427M12Rik
	0.05 Gy vs 0 Gy	ILMN_2622374	DOWN	-1.336	0	RefSeq	ILMN_212068	Ndn	S	1577	CAGTGTAGGCACTTAGCACCCTTTACAAAACATGTATGCAACCCCACCAT	7	+	69494739-69494788	Mus musculus necdin (Ndn), mRNA.	centrosome, nucleus, cytoplasm	neuron development, calcium ion homeostasis, regulation of transcription; DNA-dependent, axonal fasciculation, axonogenesis, glial cell migration, respiratory gaseous exchange, transcription, central nervous system development, nerve growth factor receptor signaling pathway, regulation of cell growth, neuron migration	DNA binding, protein binding, gamma-tubulin binding
	0.05 Gy vs 0 Gy	ILMN_1252399	DOWN	-1.3257	0	RefSeq	ILMN_226888	Tbx1	S	1601	AAGGAAGTGGTATTTATTGTTCTCCGCGAGACCTCGTCGCCTCCGGCCCG	16	-	18581932-18581981	Mus musculus T-box 1 (Tbx1), mRNA.	nucleus	cell fate specification, muscle development, heart development, regulation of transcription; DNA-dependent, neural crest cell migration, angiogenesis, anterior/posterior pattern formation, inner ear morphogenesis, positive regulation of transcription from RNA polymerase II promoter, transcription, pattern specification, blood vessel development, determination of left/right symmetry	transcription factor activity, DNA binding
	0.05 Gy vs 0 Gy	ILMN_1254715	DOWN	-1.3215	0	RefSeq	ILMN_221393	Mrpl37	S	1279	CCAGCCGGAGACGTTCAGGAAGTTTTTAGCTCTGTACTTGCATGGTGTTG	4	-	106728625-106728631:106728632-106728674	Mus musculus mitochondrial ribosomal protein L37 (Mrpl37), nuclear gene encoding mitochondrial protein, mRNA.	mitochondrial ribosome, ribonucleoprotein complex, mitochondrion			Rpml2; 2300004O14Rik; AI132596; MRP-L2
	0.05 Gy vs 0 Gy	ILMN_3150205	DOWN	-1.3171	0	RefSeq	ILMN_258011	EG433224	A	1608	AAGCAGGCAGATCCTGAGGTCCAGAGCAGCCCTGGCTACACAGGGAAACA	19	+	12981323-12981372	Mus musculus predicted gene, EG433224 (EG433224) on chromosome 19.
	0.05 Gy vs 0 Gy	ILMN_1224368	DOWN	-1.3092	0	RefSeq	ILMN_213852	Idh3g	S	296	ACTTTGAAGAGGTGCATGTAAGCTCCAACGCTGATGAGGAGGACATCCGC	X	-	71027058-71027107	Mus musculus isocitrate dehydrogenase 3 (NAD+), gamma (Idh3g), nuclear gene encoding mitochondrial protein, mRNA.	mitochondrion	tricarboxylic acid cycle, metabolism	oxidoreductase activity, nucleotide binding, isocitrate dehydrogenase (NAD+) activity, ATP binding
	0.05 Gy vs 0 Gy	ILMN_1236009	DOWN	-1.3041	0	RefSeq	ILMN_223176	Camk2b	S	3799	AGGACACTCCTGCTCTAACTGGCTAGGTGTTCGCAGGTGGTGGCGTCGAC	11	-	5869821-5869870	Mus musculus calcium/calmodulin-dependent protein kinase II, beta (Camk2b), mRNA.	calcium- and calmodulin-dependent protein kinase complex	G1/S transition of mitotic cell cycle, calcium ion transport	kinase activity, transferase activity, nucleotide binding, calmodulin binding, ATP binding, protein serine/threonine kinase activity	MGC90738; Camk2d
	0.05 Gy vs 0 Gy	ILMN_1214394	DOWN	-1.3024	0	RefSeq	ILMN_209605	Spnb2	S	7009	ATCCAGTCGGGCGCAGACCTTACCCACCAGCGTCGTCACCATCACCAGCG	11	-	30000575-30000624	Mus musculus spectrin beta 2 (Spnb2), transcript variant 1, mRNA.	plasma membrane, cytoskeleton, nucleus, membrane	common-partner SMAD protein phosphorylation, barbed-end actin filament capping, DNA methylation, SMAD protein nuclear translocation	DNA binding, calmodulin binding, actin binding, protein binding
	0.05 Gy vs 0 Gy	ILMN_1216301	DOWN	-1.3008	0	RefSeq	ILMN_214886	Impdh1	S	2097	CCCTGGAGTGCTGTCCTCTCAGCCATGTGGCACTGTGGGTTCTGGACCTA	6	-	29150701-29150750	Mus musculus inosine 5'-phosphate dehydrogenase 1 (Impdh1), mRNA.		purine nucleotide biosynthesis, GMP biosynthesis, lymphocyte proliferation	oxidoreductase activity, metal ion binding, potassium ion binding, IMP dehydrogenase activity, catalytic activity	B930086D20Rik
	0.05 Gy vs 0 Gy	ILMN_1236574	DOWN	-1.297	0	RefSeq	ILMN_223574	Cenpa	S	764	CCCTATGGCTGAAGGTTTCAGACACCCGATACCTGCCATGGTATGGTTAT	5	+	30976626-30976675	Mus musculus centromere protein A (Cenpa), mRNA.	chromosome, nucleus, chromosome; pericentric region, nucleosome	chromosome organization and biogenesis (sensu Eukaryota), nucleosome assembly	DNA binding
	0.05 Gy vs 0 Gy	ILMN_2661366	DOWN	-1.2924	0	RefSeq	ILMN_215591	Tmem45b	S	1108	ACTCCAAGGCTTGCCTTATGTGCTCCTAGGGCTCTATATGCTGCATCCCT	9	-	31234198-31234247	Mus musculus transmembrane protein 45b (Tmem45b), mRNA.				MGC25912; MGC37581; BC018222
	0.05 Gy vs 0 Gy	ILMN_2733465	DOWN	-1.2839	0	RefSeq	ILMN_217575	Acot11	S	2624	GTCTGGAAGAGGCAACAGTTTGGAGATCCTGTCATCATGGGACGTCAGTG	4	-	106420095-106420144	Mus musculus acyl-CoA thioesterase 11 (Acot11), mRNA.	cytoplasm	response to temperature stimulus, intracellular signaling cascade, fatty acid metabolism	hydrolase activity, serine esterase activity, acyl-CoA thioesterase activity, catalytic activity	BFIT1; Them1; AW060409; BFIT; Thea; mKIAA0707; MGC25974; 2010309H15Rik; 1110020M10Rik
	0.05 Gy vs 0 Gy	ILMN_2650439	DOWN	-1.2716	0	RefSeq	ILMN_212372	Galnt1	S	2265	GCACGTCAGCCGTTTCTGCTGAATGTGCCTTGTGAAGAAGAGTTTTCCTG	18	+	24443704-24443753	Mus musculus UDP-N-acetyl-alpha-D-galactosamine:polypeptide N-acetylgalactosaminyltransferase 1 (Galnt1), mRNA.	integral to membrane, membrane		transferase activity; transferring glycosyl groups, transferase activity, manganese ion binding, polypeptide N-acetylgalactosaminyltransferase activity, sugar binding, calcium ion binding
	0.05 Gy vs 0 Gy	ILMN_2601118	DOWN	-1.2656	0	RefSeq	ILMN_196566	Atpaf2	S	1072	TCTGGATCCTGTGATACTCTGTTGGCCGGTACCTACTGGGCTCCCTCAGC	11	-	60214773-60214822	Mus musculus ATP synthase mitochondrial F1 complex assembly factor 2 (Atpaf2), nuclear gene encoding mitochondrial protein, mRNA.	mitochondrion	protein folding	molecular_function	ATP12; ATP12p
	0.05 Gy vs 0 Gy	ILMN_2734283	DOWN	-1.2586	0	RefSeq	ILMN_221347	Slc25a44	S	3251	TAAAAGGCACCCCCGTGTCGGAACTCCTACTCTCCCAAGGTCAGGGTCTG	3	-	88214676-88214725	Mus musculus solute carrier family 25, member 44 (Slc25a44), mRNA.	integral to membrane			6720482A19; B430110G05Rik
	0.05 Gy vs 0 Gy	ILMN_2806676	DOWN	-1.2443	0	RefSeq	ILMN_210961	Acads	S	1679	GTGGCCCAGATGGCACGGAGTTTCAGTGTTTGAGTCCCCAGGGTTGCTGT	5	-	115560416-115560465	Mus musculus acyl-Coenzyme A dehydrogenase, short chain (Acads), nuclear gene encoding mitochondrial protein, mRNA.	mitochondrion	metabolism, lipid metabolism, fatty acid metabolism, electron transport	acyl-CoA dehydrogenase activity, oxidoreductase activity, butyryl-CoA dehydrogenase activity, FAD binding	SCAD; Bcd-1; AI196007; Bcd1
	0.05 Gy vs 0 Gy	ILMN_2955535	DOWN	-1.2311	0	RefSeq	ILMN_209646	Rmnd1	S	1683	AAGCAGGCAGATCCTGATGTCCAGAGCAGCCCTGGCTACACAGGGAAACG	10	+	5943224-5943273	Mus musculus required for meiotic nuclear division 1 homolog (S. cerevisiae) (Rmnd1), mRNA.				AW536662; 0610042C05Rik; AI462664; AA408137
	0.05 Gy vs 0 Gy	ILMN_2589893	DOWN	-1.225	0	RefSeq	ILMN_208825	Tbrg4	S	2201	GGTCAGAGTAGGGGGTGCTCAGCATCTCCAAGGAACGGGTGGTCCTAATA	11	-	6516445-6516494	Mus musculus transforming growth factor beta regulated gene 4 (Tbrg4), mRNA.		apoptosis	ATP binding, molecular_function, protein kinase activity	Cpr2; TB-12; AA408001; mKIAA0948; AI527316; AA120735; R74877; 2310042P22Rik
	0.05 Gy vs 0 Gy	ILMN_1237074	DOWN	-1.2249	0	RefSeq	ILMN_211007	Slc25a19	S	1401	TGCAGACGGGGCCGGGCTCTTTGCACAGTTCTAACCTATACAACTTGGTC	11	-	115476342-115476391	Mus musculus solute carrier family 25 (mitochondrial thiamine pyrophosphate carrier), member 19 (Slc25a19), nuclear gene encoding mitochondrial protein, mRNA.	membrane, mitochondrion, integral to membrane, mitochondrial inner membrane	transport	binding, transporter activity	TPC; 2900089E13Rik; DNC; MUP1
	0.05 Gy vs 0 Gy	ILMN_2648445	DOWN	-1.2234	0	RefSeq	ILMN_258646	Slc27a2	S	1791	GCGAGGCCTCGGTTCCTGAGGATACAAGATACCATTGAGATCACTGGGAC	2	+	126412092-126412118:126413496-126413518	Mus musculus solute carrier family 27 (fatty acid transporter), member 2 (Slc27a2), mRNA.	membrane, peroxisome, mitochondrion, endoplasmic reticulum	metabolism, long-chain fatty acid metabolism, lipid metabolism, fatty acid metabolism	ligase activity, catalytic activity, long-chain-fatty-acid-CoA ligase activity
	0.05 Gy vs 0 Gy	ILMN_2847332	DOWN	-1.2069	0	RefSeq	ILMN_217229	Mid1ip1	S	1452	CAGAGGAGGCCTTGGCGTTGCTAGGATTGCGTCAGTTTTCCTGTTTGCAC	X	+	9876180-9876229	Mus musculus Mid1 interacting protein 1 (gastrulation specific G12-like (zebrafish)) (Mid1ip1), mRNA.	microtubule, microtubule cytoskeleton, nucleus	negative regulation of microtubule depolymerization	protein binding	Mig12; 3110038L01Rik
	0.05 Gy vs 0 Gy	ILMN_2945806	DOWN	-1.2028	0	RefSeq	ILMN_216950	Grpel1	S	668	CTCCCTCAGGCTCTGGACTTTGTAGGTCACTTGCTAGAACTCGAAGGGCG	5	+	36814056-36814105	Mus musculus GrpE-like 1, mitochondrial (Grpel1), nuclear gene encoding mitochondrial protein, mRNA.	mitochondrion	protein folding	chaperone binding, protein homodimerization activity, adenyl-nucleotide exchange factor activity, protein binding	mt-Grpel1; MGC8152; mt-GrpE#1; AA408748
	0.05 Gy vs 0 Gy	ILMN_2631423	DOWN	-1.2001	0	RefSeq	ILMN_209838	H2-Ab1	S	180	CCAGTTCATGGGCGAGTGCTACTTCACCAACGGGACGCAGCGCATACGAT	17	+	34401719-34401768	Mus musculus histocompatibility 2, class II antigen A, beta 1 (H2-Ab1), mRNA.	external side of plasma membrane, membrane, multivesicular body, plasma membrane, integral to membrane, early endosome, Golgi apparatus, MHC class II protein complex, intracellular	immune response, defense response	peptide antigen binding, protein binding, MHC class II receptor activity, antigen binding	Rmcs1; I-Abeta; I-A<b>; IAb; H2-Ab; AI845868; Ia-2; Ia2; H-2Ab; Abeta
	0.05 Gy vs 0 Gy	ILMN_2736867	DOWN	-1.1953	0	RefSeq	ILMN_218930	Lyz1	S	1163	TACTAACTCTGAGACAGAAGAGCTTGTACCAGCCAATAACCACAGGAGCA	10	-	116724903-116724952	Mus musculus lysozyme 1 (Lyz1), mRNA.	extracellular region	metabolism, cytolysis	hydrolase activity, hydrolase activity; acting on glycosyl bonds, lysozyme activity, catalytic activity	Lzp-s
	0.05 Gy vs 0 Gy	ILMN_2616215	DOWN	-1.192	0	RefSeq	ILMN_211469	Letmd1	S	1982	GTAGGGCTGTTTCTCCTCGTCACTATCATGGGCTAACTTCCACCCCTCCT	15	+	100309146-100309195	Mus musculus LETM1 domain containing 1 (Letmd1), mRNA.			receptor activity	AI593524; MCC-32; HCCR-2; BB235638; 1110019O13Rik; BB130465; HCCR1; Mccr
	0.05 Gy vs 0 Gy	ILMN_2756041	DOWN	-1.1915	0	RefSeq	ILMN_222874	Pkm2	S	1884	CAGAAGGGCGGCAGCATCTCTGGGCTTTGCTTCTGTAGAAAGTTGTCAGA	9	+	59526874-59526923	Mus musculus pyruvate kinase, muscle (Pkm2), mRNA. XM_979725 XM_979753 XM_979779 XM_979805 XM_979833 XM_979863 XM_979890 XM_979922 XM_979949	mitochondrion	glycolysis	kinase activity, metal ion binding, transferase activity, magnesium ion binding, transferase activity; transferring phosphorus-containing groups, pyruvate kinase activity	AA414905; AL024370; Pk-3; Pk3; Pk-2; AL024424
	0.05 Gy vs 0 Gy	ILMN_2599036	DOWN	-1.1891	0	RefSeq	ILMN_209768	Ntrk3	S	1843	GATCATCTAGTCCCATCAACTCACTATATATATGAGGAACCTGAGGTCCA	7	-	85449197-85449246	Mus musculus neurotrophic tyrosine kinase, receptor, type 3 (Ntrk3), transcript variant 2, mRNA.	membrane, cytoplasm	mechanoreceptor differentiation, transmembrane receptor protein tyrosine kinase signaling pathway, protein amino acid phosphorylation	kinase activity, transferase activity, transmembrane receptor protein tyrosine kinase activity, ATP binding, receptor activity, protein binding	TrkC; AW125844
	0.05 Gy vs 0 Gy	ILMN_1257332	DOWN	-1.189	0	RefSeq	ILMN_217710	Mkks	S	55	TGGTTGGTTGCTGTGCAAGCGCGATTTCTGGTTTCTGGTGGTGAAGGTGG	2	-	136716810-136716859	Mus musculus McKusick-Kaufman syndrome protein (Mkks), mRNA.		cellular protein metabolism, protein folding, flagellum biogenesis, photoreceptor maintenance	nucleotide binding, ATP binding, unfolded protein binding, protein binding	AI957237; Bbs6; 1300013E18Rik; MGC143766; AI463362
	0.05 Gy vs 0 Gy	ILMN_2424605	DOWN	-1.186	0	MEEBO	ILMN_185151	Txnrd2	S	20	GAAGATGTGGATGGAACATCGTGTGTCCTGCAGGGATGACTATACCCCTA
	0.05 Gy vs 0 Gy	ILMN_1222333	DOWN	-1.185	0	RefSeq	ILMN_220378	Slc2a4	S	1871	GGAGGGGTGGTCCATGTACCCCTCATTCCCCCTGTGTGATTCTTTTGGAT	11	-	69756689-69756738	Mus musculus solute carrier family 2 (facilitated glucose transporter), member 4 (Slc2a4), mRNA.	vesicle membrane, external side of plasma membrane, integral to membrane of membrane fraction, integral to plasma membrane, membrane, microsome, plasma membrane, cytoplasmic vesicle membrane, perinuclear region, endosome	glucose homeostasis, transport, glucose transport, carbohydrate transport	insulin-responsive hydrogen:glucose transporter activity, transporter activity, glucose transporter activity, sugar porter activity
	0.05 Gy vs 0 Gy	ILMN_2737903	DOWN	-1.1827	0	RefSeq	ILMN_221617	Fgd2	S	2283	TCCAGCAGACACAGGCCCTTTCCTTCAGGAAGATACCACCAAGTGTCCCA	17	+	29516141-29516190	Mus musculus FYVE, RhoGEF and PH domain containing 2 (Fgd2), mRNA.	cytoskeleton, intracellular	regulation of Rho protein signal transduction	metal ion binding, Rho guanyl-nucleotide exchange factor activity, guanyl-nucleotide exchange factor activity
	0.05 Gy vs 0 Gy	ILMN_2827217	DOWN	-1.1784	0	RefSeq	ILMN_209442	Clstn3	S	3779	TATTTTTTCAATGTTGTCGTGAGCGCAGCTCCTGTGTTTCTGTGTGCAGC	6	-	124396493-124396542	Mus musculus calsyntenin 3 (Clstn3), mRNA.	postsynaptic membrane, membrane	cell adhesion, homophilic cell adhesion	protein binding, calcium ion binding	Cst-3; mKIAA0726; Cs3; CSTN3
	0.05 Gy vs 0 Gy	ILMN_2718589	DOWN	-1.1736	0	RefSeq	ILMN_220175	Fcna	S	1025	TCAACGGGCGCTACTTGTCTGGCTCCCATGAGAGTTATGCGGATGGCATC				Mus musculus ficolin A (Fcna), mRNA.	cytoplasm	phosphate transport	sugar binding	Fcn1
	0.05 Gy vs 0 Gy	ILMN_1231795	DOWN	-1.1735	0	RefSeq	ILMN_213918	Lace1	S	2099	GGGCCTCAAGGTTTCCTCAGCTCTAGAAAGAACACGTGTCTAACCAGCAG	10	-	42032755-42032804	Mus musculus lactation elevated 1 (Lace1), mRNA.			molecular_function	CG8520; MGC107616
	0.05 Gy vs 0 Gy	ILMN_2913166	DOWN	-1.1719	0	RefSeq	ILMN_256713	Serping1	S	1509	CCTCTTCCTGCTCTGGGACCAGCAACACAGGTTCCCAGTCTTCATGGGTC	2	-	84566435-84566484	Mus musculus serine (or cysteine) peptidase inhibitor, clade G, member 1 (Serping1), mRNA.		innate immune response, complement activation; classical pathway, blood coagulation, complement activation, immune response	endopeptidase inhibitor activity, serine-type endopeptidase inhibitor activity	C1nh; C1INH
	0.05 Gy vs 0 Gy	ILMN_2703480	DOWN	-1.17	0	RefSeq	ILMN_219044	Atp4b	S	1172	ATCATTTGCCCGTCCTGCACTTCAATATGAACTATGGGTCCACATCAGGG	8	-	13386314-13386363	Mus musculus ATPase, H+/K+ exchanging, beta polypeptide (Atp4b), mRNA.	membrane	ion transport, transport, potassium ion transport, sodium ion transport, proton transport	potassium ion binding, sodium:potassium-exchanging ATPase activity, hydrogen ion transporter activity	AV080843
	0.05 Gy vs 0 Gy	ILMN_2840430	DOWN	-1.1687	0	RefSeq	ILMN_219566	BC029169	S	2399	GAGCTCTGGCTCCATCAGGACTGCAGATTATCTTCTGAGCACACTGTGAA	11	-	109534332-109534381	Mus musculus cDNA sequence BC029169 (BC029169), mRNA.				AI606893; Fam20a
	0.05 Gy vs 0 Gy	ILMN_2645321	DOWN	-1.1682	0	RefSeq	ILMN_214191	Sox18	S	1317	CTTTCGCATATGTATGTTAGGGTATGCAACAGCCTTTAGAGCTGGTGGCC	2	-	181404794-181404843	Mus musculus SRY-box containing gene 18 (Sox18), mRNA.	nucleus	regulation of transcription; DNA-dependent, transcription	transcription factor activity, DNA binding
	0.05 Gy vs 0 Gy	ILMN_3126522	DOWN	-1.1587	0	RefSeq	ILMN_199376	Kng2	A	759	TGTGGCACTTCCCAATGGTGATGGTGGTGAGTGTAGAGGTAATGCTTTCC	16	-	23000657-23000688:23004005-23004022	Mus musculus kininogen 2 (Kng2), mRNA.			cysteine protease inhibitor activity	MGC123404; MGC117836
	0.05 Gy vs 0 Gy	ILMN_2709240	DOWN	-1.1586	0	RefSeq	ILMN_216493	Cpt1b	S	2488	CTGGGCAGATACTGCTCCTCTAGGGCCCCCGCTGGAGGTGGGATTGGAGC	15	-	89247127-89247176	Mus musculus carnitine palmitoyltransferase 1b, muscle (Cpt1b), mRNA.	mitochondrial outer membrane, membrane, mitochondrion	lipid metabolism, long-chain fatty acid transport	kinase activity, acyltransferase activity, transferase activity, carnitine O-palmitoyltransferase activity	M-CPTI; Cpt1
	0.05 Gy vs 0 Gy	ILMN_1247933	DOWN	-1.1554	0	RefSeq	ILMN_218930	Lyz1	S	133	ATGGATGGCTACCGTGGTGTCAAGCTGGCTGACTGGGTGTGTTTAGCTCA	10	-	116728233-116728249:116729759-116729791	Mus musculus lysozyme 1 (Lyz1), mRNA.	extracellular region	metabolism, cytolysis	hydrolase activity, hydrolase activity; acting on glycosyl bonds, lysozyme activity, catalytic activity	Lzp-s
	0.05 Gy vs 0 Gy	ILMN_1221060	DOWN	-1.1544	0	RefSeq	ILMN_212393	Pparg	S	1436	GATGACAGACCTCAGGCAGATCGTCACAGAGCACGTGCAGCTACTGCATG	6	+	115440093-115440142	Mus musculus peroxisome proliferator activated receptor gamma (Pparg), mRNA.	transcriptional repressor complex, nucleus, cytosol	cell fate commitment, regulation of fat cell differentiation, negative regulation of transcription; DNA-dependent, fat cell differentiation, epithelial cell differentiation, regulation of transcription; DNA-dependent, positive regulation of transcription from RNA polymerase II promoter, transcription, regulation of transcription, positive regulation of transcription, negative regulation of transc…	transcriptional activator activity, transcription factor activity, ligand-dependent nuclear receptor activity, DNA binding, protein binding, sequence-specific DNA binding, transcriptional repressor activity, zinc ion binding, metal ion binding, receptor activity, steroid hormone receptor activity	PPAR-gamma; PPAR-gamma2; Nr1c3
	0.05 Gy vs 0 Gy	ILMN_2979824	DOWN	-1.151	0	RefSeq	ILMN_256631	Rgs5	S	1544	AGGGTAGGAAGGGTGCCTCAAGGGCAGTGCTGTGAGGCCACAAAAGGATG	1	+	171529936-171529985	Mus musculus regulator of G-protein signaling 5 (Rgs5), mRNA.		negative regulation of signal transduction, G-protein coupled receptor protein signaling pathway	GTPase activator activity, signal transducer activity	1110070A02Rik
	0.05 Gy vs 0 Gy	ILMN_1218358	DOWN	-1.1479	0	RefSeq	ILMN_260598	Gypc	S	1787	GCCTGAGACACTAATGAGGATGCAAGCTTGGTCAAGTATGGCCACCAGCC	18	-	32688319-32688368	Mus musculus glycophorin C (Gypc), mRNA.
	0.05 Gy vs 0 Gy	ILMN_2731260	DOWN	-1.1473	0	RefSeq	ILMN_210685	Tmem143	S	1926	GAGGAACCTCTTCAGACCCCACGTAAGATGAGCCATCTGTTCTGCAGCTC	7	+	53172546-53172595	Mus musculus transmembrane protein 143 (Tmem143), mRNA.				2310076O21Rik; AI481604
	0.05 Gy vs 0 Gy	ILMN_2593554	DOWN	-1.1466	0	RefSeq	ILMN_209202	Igtp	S	1737	AGGCTGCCTCAGGGTCTTTTTGCTTAGAGCCCTAGCTAGTCACTAGAAAG	11	+	58020808-58020857	Mus musculus interferon gamma induced GTPase (Igtp), mRNA.	cytosol		GTPase activity	AW558444
	0.05 Gy vs 0 Gy	ILMN_2675199	DOWN	-1.1413	0	RefSeq	ILMN_317392	LOC100047606	S	1552	TGGCATGACCCGCATCCCAGTCATTGAGAACCCCCAGTACTTCCGTCAGG				PREDICTED: Mus musculus similar to neurotrophic tyrosine kinase, receptor, type 3 (LOC100047606), misc RNA.				TrkC; AW125844
	0.05 Gy vs 0 Gy	ILMN_2731550	DOWN	-1.1392	0	MEEBO	ILMN_213275	Brp17	S	2661	AGGCTACCTCTGCACCTGTAAATGCTTCTCTCGTGGCACCTATCACACCG
	0.05 Gy vs 0 Gy	ILMN_1240323	DOWN	-1.1368	0	RefSeq	ILMN_222931	Dnajb1	S	2116	GGGCGTGAAAGTATCTGTTCTTTGGAGCTAGCCTGGTGTTCTGACCATTC	8	+	86135672-86135721	Mus musculus DnaJ (Hsp40) homolog, subfamily B, member 1 (Dnajb1), mRNA.	nucleus	protein folding, response to unfolded protein	heat shock protein binding, unfolded protein binding	0610007I11Rik; Hsp40; HSPF1
	0.05 Gy vs 0 Gy	ILMN_2987863	DOWN	-1.1367	0	RefSeq	ILMN_210764	Per2	S	5533	GCCAAGCATCCAGCCCTGTTTTCTTTAGAATGTGTGCTTACACGGGTGTC	1	-	93246610-93246659	Mus musculus period homolog 2 (Drosophila) (Per2), mRNA.	cytoplasm, nucleus	signal transduction, circadian rhythm, two-component signal transduction system (phosphorelay), regulation of transcription; DNA-dependent, rhythmic process, transcription	protein binding, signal transducer activity	mKIAA0347; mPer2
	0.05 Gy vs 0 Gy	ILMN_1231439	DOWN	-1.1304	0	RefSeq	ILMN_221321	Aatk	S	5186	GTTTGAGGCTTAGGATGGACGCTGGTGCAATGATTTTCTTGTTCCTTGTT	11	-	119868655-119868704	Mus musculus apoptosis-associated tyrosine kinase (Aatk), mRNA.	membrane, integral to membrane	apoptosis	kinase activity, ATP binding, transferase activity, protein-tyrosine kinase activity, nucleotide binding
	0.05 Gy vs 0 Gy	ILMN_2831436	DOWN	-1.1295	0	RefSeq	ILMN_245939	Msr2	S	1722	CCCAGTGGACTTCCAGACTTCAGCTGTGGCTTATCCTTCAAGAGGACTCG	3	-	87337180-87337229	Mus musculus macrophage scavenger receptor 2 (Msr2), mRNA.			receptor activity	IFGP2; IgSR; Fcrh2; MMAN-g; FcRH2sc; 9330158F12; moFcRH2sc; 2810439C17Rik
	0.05 Gy vs 0 Gy	ILMN_2864290	DOWN	-1.1293	0	RefSeq	ILMN_209000	BC049806	S	4030	GGCATACACCTTGAATCCCAGCACTCCAGAGGCAGAAGCAGGTGAATCTC	1	-	58584173-58584222	Mus musculus cDNA sequence BC049806 (BC049806), mRNA.				D630010C10
	0.05 Gy vs 0 Gy	ILMN_2647757	DOWN	-1.1292	0	RefSeq	ILMN_214413	Ccl11	S	335	CATAAACAACCTCCTCTCTTGACACTAACCCAGAGCCTAAGAACTGCTTG	11	+	81875809-81875813:81875814-81875858	Mus musculus small chemokine (C-C motif) ligand 11 (Ccl11), mRNA.	extracellular region	immune response, signal transduction, inflammatory response, chemotaxis	cytokine activity, chemokine activity	eotaxin; Scya11
	0.05 Gy vs 0 Gy	ILMN_2664660	DOWN	-1.1291	0	RefSeq	ILMN_246401	Aldh5a1	S	1626	GTACCTAGAGGTCAAGTATGTGTGTTACGGAGGCTTGTAGGGTTCTGCAC	13	-	25003419-25003429:25003430-25003468	Mus musculus aldhehyde dehydrogenase family 5, subfamily A1 (Aldh5a1), mRNA.	mitochondrion	dopamine metabolism, central nervous system development, neurotransmitter catabolism, gamma-aminobutyric acid catabolism, electron transport	succinate-semialdehyde dehydrogenase activity, oxidoreductase activity; acting on the aldehyde or oxo group of donors; NAD or NADP as acceptor
	0.05 Gy vs 0 Gy	ILMN_2628567	DOWN	-1.127	0	RefSeq	ILMN_212624	Phlda3	S	912	AGTTCCTGGACACTAAGACTGTTGTTATATCCAGCTCAGACTTGCGAGCC	1	+	137665204-137665253	Mus musculus pleckstrin homology-like domain, family A, member 3 (Phlda3), mRNA.				Tih1
	0.05 Gy vs 0 Gy	ILMN_2919259	DOWN	-1.1257	0	RefSeq	ILMN_223589	Scd2	S	4124	GCAGGATTGCCTCTGGGGACCTCGTTTTGGGAACTTTTCTTGGGGCTGTT	19	+	44380437-44380486	Mus musculus stearoyl-Coenzyme A desaturase 2 (Scd2), mRNA.	integral to membrane, membrane, endoplasmic reticulum	fatty acid biosynthesis, lipid biosynthesis, fatty acid desaturation	oxidoreductase activity, stearoyl-CoA 9-desaturase activity, oxidoreductase activity; acting on paired donors; with oxidation of a pair of donors resulting in the reduction of molecular oxygen to two molecules of water, iron ion binding	Scd-2
	0.05 Gy vs 0 Gy	ILMN_2933478	DOWN	-1.1254	0	RefSeq	ILMN_234838	Amy2-2	S	1	GGACAACTTCAAAGCAAAATGAAGTTCGTTCTGCTGCTTTCCCTCATTGG				Mus musculus amylase 2-2, pancreatic (Amy2-2), mRNA.		carbohydrate metabolism	alpha-amylase activity
	0.05 Gy vs 0 Gy	ILMN_1232621	DOWN	-1.1225	0	RefSeq	ILMN_210121	Ank	S	3319	CATTTCCATTTCTAGATACCCAGTGTCCCTCATATGTGCCCACCATGGGA	15	+	27524485-27524534	Mus musculus progressive ankylosis (Ank), mRNA.	integral to plasma membrane, membrane, outer membrane	phosphate transport, transport, regulation of bone mineralization	phosphate transporter activity, inorganic diphosphate transporter activity	mKIAA1581; D15Ertd221e
	0.05 Gy vs 0 Gy	ILMN_1219231	DOWN	-1.1165	0	RefSeq	ILMN_234975	Akap1	S	2669	CAGTGCGACTGGCCTTCCTCTGATTCAGCTATGGAGTGTGGTTGGAGATG	11	-	88693623-88693672	Mus musculus A kinase (PRKA) anchor protein 1 (Akap1), nuclear gene encoding mitochondrial protein, transcript variant 2, mRNA.	integral to membrane, outer membrane, membrane, mitochondrion, endoplasmic reticulum	transcription, regulation of transcription; DNA-dependent	kinase activity, RNA binding, nucleic acid binding
	0.05 Gy vs 0 Gy	ILMN_1256775	DOWN	-1.1162	0	RefSeq	ILMN_209127	Thrsp	S	531	AGACCTGGACAGAGGGCCTGGCCCCAGGTGGACGCGAAGGCGGCTTCCGT	7	-	104561924-104561973	Mus musculus thyroid hormone responsive SPOT14 homolog (Rattus) (Thrsp), mRNA.	nucleus			S14
	0.05 Gy vs 0 Gy	ILMN_2701778	DOWN	-1.1137	0	RefSeq	ILMN_210182	Itga11	S	4811	TCATCTGAACAATGTCATCTGTTCCCCTATGCGGTACGACCTTTACTGTC	9	+	62631666-62631715	Mus musculus integrin, alpha 11 (Itga11), mRNA.	integral to membrane, membrane	substrate-bound cell migration, integrin-mediated signaling pathway	receptor activity, magnesium ion binding, calcium ion binding, protein binding	4732459H24Rik
	0.05 Gy vs 0 Gy	ILMN_1256725	DOWN	-1.1131	0	RefSeq	ILMN_210961	Acads	S	1014	CCCGCCTGCTGACCTGGCGTGCTGCCATGTTGAAAGACAACAAGAAACCT	5	-	115561336-115561385	Mus musculus acyl-Coenzyme A dehydrogenase, short chain (Acads), nuclear gene encoding mitochondrial protein, mRNA.	mitochondrion	metabolism, lipid metabolism, fatty acid metabolism, electron transport	acyl-CoA dehydrogenase activity, oxidoreductase activity, butyryl-CoA dehydrogenase activity, FAD binding	SCAD; Bcd-1; AI196007; Bcd1
	0.05 Gy vs 0 Gy	ILMN_2615380	DOWN	-1.1125	0	RefSeq	ILMN_226034	A530050D06Rik	S	2373	CTGCTAAGGGACCTCAGGCACGTGCCAGCCGATTGACCGGCTACTATGTT	12	+	113365425-113365474	Mus musculus RIKEN cDNA A530050D06 gene (A530050D06Rik), mRNA.		amino acid metabolism	asparaginase activity, lysophospholipase activity, 1-alkyl-2-acetylglycerophosphocholine esterase activity
	0.05 Gy vs 0 Gy	ILMN_1258728	DOWN	-1.1108	0	RefSeq	ILMN_257523	Slc25a35	S	1553	CACTCCTCTGTTCTCCTAGGGTTGAGTCACTGAGTGGGTCTTGCTTTAAA	11	+	68785743-68785792	Mus musculus solute carrier family 25, member 35 (Slc25a35), mRNA.	integral to membrane, mitochondrial inner membrane		transporter activity
	0.05 Gy vs 0 Gy	ILMN_3162005	DOWN	-1.1105	0	RefSeq	ILMN_259015	Tmem204	S	1655	CATGAAGGGTCTGACAACCAGACCTTACCAGGTGGTACCGGTTTCATGCC	17	-	25194721-25194770	Mus musculus transmembrane protein 204 (Tmem204), mRNA.	membrane, integral to membrane
	0.05 Gy vs 0 Gy	ILMN_2980858	DOWN	-1.1101	0	RefSeq	ILMN_210660	Mboat5	S	1539	GGAATGATCTCTGTCTTTCCCTGGTGGCCGAGAGCTGGACTGGTGCAGAA	6	+	124653623-124653629:124653630-124653645:124653818-124653844	Mus musculus membrane bound O-acyltransferase domain containing 5 (Mboat5), mRNA.	membrane, integral to membrane		acyltransferase activity, transferase activity	Oact5; C3f; Moact5; PTG; Grcc3f
	0.05 Gy vs 0 Gy	ILMN_2692644	DOWN	-1.1101	0	RefSeq	ILMN_218179	BC054059	S	417	GAGAACACTGGTGACCGATGGCCTTCCCTGGGATCTCCCGTTGTCAGACC	2	+	158333719-158333768	Mus musculus cDNA sequence BC054059 (BC054059), mRNA.
	0.05 Gy vs 0 Gy	ILMN_1219797	DOWN	-1.1093	0	RefSeq	ILMN_260069	Crls1	S	334	GGAAGTGCTCTTGATCCACTTGCTGATAAAGTTCTTATCAGCATCTTATA	2	+	132680677-132680726	Mus musculus cardiolipin synthase 1 (Crls1), transcript variant 2, mRNA.	membrane, mitochondrion, integral to membrane	phospholipid biosynthesis	transferase activity
	0.05 Gy vs 0 Gy	ILMN_2639662	DOWN	-1.105	0	RefSeq	ILMN_213686	Ldhd	S	1923	TGGGCCGGCTCTTTGGTCACGTGAGCCCCGTTTGCAGCTGCATCCTTTCC	8	-	114150419-114150468	Mus musculus lactate dehydrogenase D (Ldhd), nuclear gene encoding mitochondrial protein, mRNA.	mitochondrion	ATP biosynthesis, electron transport	D-lactate dehydrogenase activity, protein binding	D8Bwg1320e; 4733401P21Rik
	0.05 Gy vs 0 Gy	ILMN_1231952	DOWN	-1.1027	0	RefSeq	ILMN_323552	LOC100044101	S	1122	GAGAAGATGTGGATGGAACATCGTGTGTCCTGCAGGGATGACTATACCCC	16	+	18467894-18467943	PREDICTED: Mus musculus similar to thioredoxin reductase 2 (LOC100044101), mRNA.
	0.05 Gy vs 0 Gy	ILMN_2744204	DOWN	-1.1003	0	RefSeq	ILMN_222071	Mrpl34	S	324	ATGCTGAAGGGCCGCAAGTCCCTGAGCCACTGAGGAGCGCAACGTCGCAG	8	+	73989330-73989362:73989363-73989379	Mus musculus mitochondrial ribosomal protein L34 (Mrpl34), nuclear gene encoding mitochondrial protein, mRNA.	mitochondrial large ribosomal subunit, ribonucleoprotein complex, mitochondrion, ribosome, intracellular	protein biosynthesis	molecular_function, structural constituent of ribosome
	0.05 Gy vs 0 Gy	ILMN_2744603	DOWN	-1.1002	0	RefSeq	ILMN_215064	Gchfr	S	396	CAACTCCCTTGCCCAATACTGGTGGGCTGTGAACAGCCTAAGGGACCTCG	2	+	118997892-118997941	Mus musculus GTP cyclohydrolase I feedback regulator (Gchfr), mRNA.			hydrolase activity
	0.05 Gy vs 0 Gy	ILMN_1239208	DOWN	-1.0997	0	RefSeq	ILMN_212009	Rgs3	S	2774	GAAGGACTCTTACCCTCGCTTCCTCCGCTCTGACCTCTACCTGGACCTCA	4	+	62363198-62363247	Mus musculus regulator of G-protein signaling 3 (Rgs3), transcript variant 2, mRNA.	plasma membrane, nucleus, membrane, cytoplasm	negative regulation of signal transduction, G-protein coupled receptor protein signaling pathway	signal transducer activity, GTPase activator activity, protein binding
	0.05 Gy vs 0 Gy	ILMN_2672190	DOWN	-1.0969	0	RefSeq	ILMN_216536	Id1	S	624	GACTCTTGGCGGATCGGTCCAGTGGGTAGAGGGTTTGATCAACAGAGCCT	2	+	152562859-152562908	Mus musculus inhibitor of DNA binding 1 (Id1), mRNA.	nucleus	regulation of angiogenesis, regulation of transcription, heart development, negative regulation of transcription from RNA polymerase II promoter, development, BMP signaling pathway	transcription regulator activity, protein binding
	0.05 Gy vs 0 Gy	ILMN_1240857	DOWN	-1.095	0	RefSeq	ILMN_215598	Cox7a1	S	138	GGCAGAGAAGCAGAAGCTCTTCCAGGCCGACAATGACCTCCCAGTACACT	7	+	30970166-30970190:30970294-30970318	Mus musculus cytochrome c oxidase, subunit VIIa 1 (Cox7a1), mRNA.	integral to membrane, respiratory chain complex IV (sensu Eukaryota), mitochondrial electron transport chain, membrane, mitochondrion	cellular respiration, electron transport	oxidoreductase activity, cytochrome-c oxidase activity, electron carrier activity
	0.05 Gy vs 0 Gy	ILMN_1251248	DOWN	-1.0949	0	RefSeq	ILMN_221447	Ebf2	S	3788	CCAACAGAGCCCCACAGTCCTTCCTCTTTGGGTACTCGATTCAGGCATGG				Mus musculus early B-cell factor 2 (Ebf2), mRNA.	nucleus	transcription, positive regulation of transcription, regulation of transcription; DNA-dependent, development	DNA binding, zinc ion binding, metal ion binding, transcription regulator activity, protein binding	O/E-3; Mmot1; D14Ggc1e
	0.05 Gy vs 0 Gy	ILMN_2761046	DOWN	-1.0946	0	RefSeq	ILMN_223224	Slc25a33	S	923	GGCAGCTGCTGCTGTTTCTAAGGGATGTGCCTCCTGCATCGCTTACCCAC	4	-	149123160-149123209	Mus musculus solute carrier family 25, member 33 (Slc25a33), mRNA.	integral to membrane
	0.05 Gy vs 0 Gy	ILMN_1253008	DOWN	-1.0913	0	RefSeq	ILMN_217761	Acat2	S	1853	TTCCAGGCTGAGGTGGGGTAGGTATTCCAGCTGTTCTAGTCAGAAGACTG				Mus musculus acetyl-Coenzyme A acetyltransferase 2 (Acat2), mRNA.			acyltransferase activity, transferase activity, acetyl-CoA C-acetyltransferase activity	AW742799; Tcp1-rs1; Tcp-1x
	0.05 Gy vs 0 Gy	ILMN_2987862	DOWN	-1.0902	0	RefSeq	ILMN_210764	Per2	S	5631	GCTCTCAGAGTTTGTGCGATGATGATTCGTGAGCCTTGCCGGACAAGAGG	1	-	93246512-93246561	Mus musculus period homolog 2 (Drosophila) (Per2), mRNA.	cytoplasm, nucleus	signal transduction, circadian rhythm, two-component signal transduction system (phosphorelay), regulation of transcription; DNA-dependent, rhythmic process, transcription	protein binding, signal transducer activity	mKIAA0347; mPer2
	0.05 Gy vs 0 Gy	ILMN_2748837	DOWN	-1.0901	0	RefSeq	ILMN_196369	Aco2	S	2532	CTGCCTAGCCTCAGCCCAGTGAACCACCATTGAGGGCGTTTAAGATAATG	15	+	81745331-81745380	Mus musculus aconitase 2, mitochondrial (Aco2), nuclear gene encoding mitochondrial protein, mRNA.	mitochondrion	tricarboxylic acid cycle, citrate metabolism	4 iron; 4 sulfur cluster binding, aconitate hydratase activity, metal ion binding, iron ion binding
	0.05 Gy vs 0 Gy	ILMN_2678421	DOWN	-1.0866	0	RefSeq	ILMN_211112	Pcolce2	S	263	GGCGGCATTCTTACCGGAGAGTCTGGATTTATTGGCAGTGAAGGTTTTCC	9	+	95539087-95539136	Mus musculus procollagen C-endopeptidase enhancer 2 (Pcolce2), mRNA.			heparin binding
	0.05 Gy vs 0 Gy	ILMN_2879848	DOWN	-1.0853	0	RefSeq	ILMN_211800	St3gal3	S	2394	CCTGAACTGTCAGATGGTCTGGGTTTCTTGCTGGGACTGCCAGCTCCATG	4	-	117430191-117430240	Mus musculus ST3 beta-galactoside alpha-2,3-sialyltransferase 3 (St3gal3), mRNA.	integral to membrane, membrane, integral to Golgi membrane	protein amino acid glycosylation	N-acetyllactosaminide alpha-2;3-sialyltransferase activity, sialyltransferase activity, transferase activity, transferase activity; transferring glycosyl groups	Siat3; Siat6
	0.05 Gy vs 0 Gy	ILMN_1243107	DOWN	-1.0795	0	RefSeq	ILMN_211864	Centd3	S	5044	ATGTTATTCCGCTTCCTATGTACTGGAACTGCCTTGAGGCCCTAGAGTGG	18	-	38132358-38132407	Mus musculus centaurin, delta 3 (Centd3), mRNA.	lamellipodium, ruffle, cytoplasm, intracellular	regulation of cell shape, negative regulation of Rho protein signal transduction, regulation of GTPase activity, signal transduction, negative regulation of cell migration	ARF GTPase activator activity, Rac GTPase activator activity, Rho GTPase activator activity, GTPase activator activity	AI851258; Drag1; mKIAA4097; E030006K04Rik; KIAA4097; Arap3
	0.05 Gy vs 0 Gy	ILMN_2821158	DOWN	-1.0777	0	RefSeq	ILMN_221698	Acad10	S	3615	GATGCAGGAACCAGCAGTGCCCAGAGTGTAGATGCTGAGTTTGGCATGGT	5	-	121881804-121881825:121881826-121881853	Mus musculus acyl-Coenzyme A dehydrogenase family, member 10 (Acad10), mRNA.	mitochondrion	metabolism	FAD binding, hydrolase activity, oxidoreductase activity	2410021P16Rik
	0.05 Gy vs 0 Gy	ILMN_2943165	DOWN	-1.0771	0	RefSeq	ILMN_210666	Aqp7	S	1941	GTGGTGCTGGGATCAAACCCAAGGCCTTGTGTATGCTAGGTAATATCCAT	4	-	40980474-40980523	Mus musculus aquaporin 7 (Aqp7), mRNA.	membrane, integral to plasma membrane, outer membrane	water transport, transport	water channel activity, porin activity, transporter activity	AQP 7; AQP7L; AQPap
	0.05 Gy vs 0 Gy	ILMN_2637757	DOWN	-1.0762	0	RefSeq	ILMN_213507	Hlx	S	1901	CTGGACCGAGGGCATAGCGTGCAGCTTCCTCTACACTGGCTGGACTTTGT	1	-	186551335-186551384	Mus musculus H2.0-like homeobox (Hlx), mRNA.	nucleus, transcription factor complex	regulation of transcription, regulation of transcription; DNA-dependent, transcription	sequence-specific DNA binding, transcription factor activity, DNA binding	Hlx1; Hlx
	0.05 Gy vs 0 Gy	ILMN_1231030	DOWN	-1.0737	0	RefSeq	ILMN_213896	Tcf15	S	583	CGCTCCGAGGGCCTCGGCGATGAACCTGGATCCCTGGTTTTCTCCAAGAA	2	+	151974484-151974506:151974507-151974533	Mus musculus transcription factor 15 (Tcf15), mRNA.	nucleus, transcription factor complex	regulation of transcription, regulation of transcription; DNA-dependent, development, transcription	transcription regulator activity, transcription factor activity, DNA binding
	0.05 Gy vs 0 Gy	ILMN_2755443	DOWN	-1.0729	0	RefSeq	ILMN_219487	Sh3kbp1	S	2710	CACTAGAGGTCGCTGTCTTCACAGCTTCTCTCACCCTAGCCAAAGGTCCT	X	+	155318002-155318051	Mus musculus SH3-domain kinase binding protein 1 (Sh3kbp1), mRNA.	membrane, nucleus		protein binding, kinase activity	Ruk; AI447724; Seta; 1200007H22Rik; 5830464D22Rik; 1700125L08Rik
	0.05 Gy vs 0 Gy	ILMN_1213286	DOWN	-1.0706	0	RefSeq	ILMN_208956	Ccl21b	S	636	ATCACATCTGCACGGCCATCCCTTTCTTACCTGGCGGAGCTGCCTTCCCT	4	-	42786574-42786623	Mus musculus chemokine (C-C motif) ligand 21b (Ccl21b), mRNA.	extracellular region, extracellular space	immune response, lymph node development, chemotaxis, induction of positive chemotaxis, inflammatory response	cytokine activity, chemokine activity
	0.05 Gy vs 0 Gy	ILMN_3094506	DOWN	-1.0704	0	RefSeq	ILMN_196599	Arhgef15	A	3852	CCTGCCCTGTGTGATGCTGGAGCGGTGAAGGCAAAGGCAGTAGAATAGAC	11	-	68756890-68756939	Mus musculus Rho guanine nucleotide exchange factor (GEF) 15 (Arhgef15), mRNA.	nucleus, nucleosome, intracellular	chromosome organization and biogenesis (sensu Eukaryota), regulation of Rho protein signal transduction, nucleosome assembly	Rho guanyl-nucleotide exchange factor activity, molecular_function, DNA binding, guanyl-nucleotide exchange factor activity	MGC144141; MGC102247; D130071N09; RP23-396M19.6; MGC144142; D530030K12Rik
	0.05 Gy vs 0 Gy	ILMN_2960108	DOWN	-1.07	0	RefSeq	ILMN_211874	Cyp27a1	S	1576	CGGGATGGGAGAAGTAAAGACTGTGTCCCGCATCGTCCTGGTTCCCAGCA	1	+	74670783-74670832	Mus musculus cytochrome P450, family 27, subfamily a, polypeptide 1 (Cyp27a1), mRNA.	mitochondrial inner membrane, mitochondrion, membrane		monooxygenase activity, iron ion binding, metal ion binding, heme binding, oxidoreductase activity	Cyp27; 1300013A03Rik
	0.05 Gy vs 0 Gy	ILMN_2621012	DOWN	-1.0653	0	RefSeq	ILMN_211944	Rbpms2	S	1197	GCAAATGTGTGTATGGTTTGTTCCCAAACTGTCGCCGTAGCAACAGGTCT	9	+	65507566-65507615	Mus musculus RNA binding protein with multiple splicing 2 (Rbpms2), mRNA.			RNA binding, nucleic acid binding, nucleotide binding
	0.05 Gy vs 0 Gy	ILMN_2808811	DOWN	-1.0644	0	RefSeq	ILMN_220351	Gpd1	S	2300	GAGGGAGATCAGAGGGGGATGGGAGACTGCTTTGCACTGGCCCTGTTCCA	15	+	99554953-99555002	Mus musculus glycerol-3-phosphate dehydrogenase 1 (soluble) (Gpd1), mRNA.	glycerol-3-phosphate dehydrogenase complex, cytoplasm	gluconeogenesis, carbohydrate metabolism, glycerol-3-phosphate metabolism, glycerol-3-phosphate catabolism	oxidoreductase activity, glycerol-3-phosphate dehydrogenase (NAD+) activity, oxidoreductase activity; acting on the CH-OH group of donors; NAD or NADP as acceptor, NAD binding, oxidoreductase activity; acting on CH-OH group of donors	Gdc1; AI747587; KIAA4010; mKIAA4010; Gdc-1
	0.05 Gy vs 0 Gy	ILMN_3101732	DOWN	-1.0642	0	RefSeq	ILMN_207475	Syngr1	A	446	AGTGGCAAGTCTCCAAGCCCAAGGACAACCCTCTGAACGAAGGGACGGAC	15	+	79942077-79942126	Mus musculus synaptogyrin 1 (Syngr1), transcript variant 1b, mRNA.	synapse, integral to membrane, synaptic vesicle	protein targeting		R75468; p29; Syngr1b
	0.05 Gy vs 0 Gy	ILMN_2878071	DOWN	-1.0627	0	RefSeq	ILMN_218930	Lyz	S	1087	GTTCCCAGTGTCATGAGGCATTCAGGAGGACTAGTGAGCTGTGCCTGTCC	10	-	116692033-116692082	Mus musculus lysozyme (Lyz), mRNA.	extracellular region	cytolysis, metabolism	catalytic activity, lysozyme activity, hydrolase activity; acting on glycosyl bonds, hydrolase activity	Lzp-s
	0.05 Gy vs 0 Gy	ILMN_2965093	DOWN	-1.0624	0	RefSeq	ILMN_212113	Cryz	S	1570	ATGGCTGTCTTGGGCCCTGAAGACTTTCTGGGCTGAAAAATATCCTTTTA	3	+	154285697-154285746	Mus musculus crystallin, zeta (Cryz), mRNA.	cytoplasm	sensory organ development	zinc ion binding, oxidoreductase activity, NADPH:quinone reductase activity, structural constituent of eye lens	Sez9
	0.05 Gy vs 0 Gy	ILMN_2672297	DOWN	-1.0622	0	RefSeq	ILMN_214513	Gcnt1	S	3820	CTTCGCACCATTGCACTTGTTGAACCATGTCTGATGCTGTAGTGGCCCAG	19	-	17401317-17401366	Mus musculus glucosaminyl (N-acetyl) transferase 1, core 2 (Gcnt1), mRNA.	membrane		transferase activity; transferring glycosyl groups, transferase activity, acetylglucosaminyltransferase activity, beta-1;3-galactosyl-O-glycosyl-glycoprotein beta-1;6-N-acetylglucosaminyltransferase activity	C2 GlcNAcT; IGnT; B130048E03; 5630400D21Rik
	0.05 Gy vs 0 Gy	ILMN_2898403	DOWN	-1.0619	0	RefSeq	ILMN_211735	Coq6	S	1078	GCTGGGACATGCTGCTGAGTACGTCCGGCCTCGGGTGGCCCTCATTGGTG	12	+	85262045-85262089:85262167-85262171	Mus musculus coenzyme Q6 homolog (yeast) (Coq6), mRNA.		electron transport, ubiquinone biosynthesis, aromatic compound metabolism, metabolism	FAD binding, monooxygenase activity, ubiquinone biosynthesis monooxygenase activity, oxidoreductase activity	AW742344; 5930427M12Rik
	0.05 Gy vs 0 Gy	ILMN_2641228	DOWN	-1.0565	0	RefSeq	ILMN_213831	Hspa12b	S	2867	GCCAACCATGGCGTAAGACAGCTTTCCCTGCCTGAGAACTTATCCTAAGG	2	+	130971643-130971692	Mus musculus heat shock protein 12B (Hspa12b), mRNA.			ATP binding, nucleotide binding
	0.05 Gy vs 0 Gy	ILMN_2893605	DOWN	-1.0519	0	RefSeq	ILMN_211293	Eif4e3	S	2052	GATGGCTCTCGGTAGCATCTGTTTATAAAAAGTCAGGGGCCTCCACTTGC	6	-	99591011-99591060	Mus musculus eukaryotic translation initiation factor 4E member 3 (Eif4e3), mRNA.				1300018P11Rik; eIF4E-3; AI451927
	0.05 Gy vs 0 Gy	ILMN_2671286	DOWN	-1.0514	0	RefSeq	ILMN_211747	Tmem50b	S	1877	TACTCCCTCTCACACTCGCTGCACAGTTAGGTGTGCTGGGGGAAGTGACC	16	-	91463662-91463711	Mus musculus transmembrane protein 50B (Tmem50b), mRNA.	membrane			B230114J08Rik; AU015466; AU019872
	0.05 Gy vs 0 Gy	ILMN_1221594	DOWN	-1.0511	0	RefSeq	ILMN_212393	Pparg	S	287	CACAAGAGCTGACCCAATGGTTGCTGATTACAAATATGACCTGAAGCTCC	6	+	115390024-115390073	Mus musculus peroxisome proliferator activated receptor gamma (Pparg), mRNA.	transcriptional repressor complex, nucleus, cytosol	cell fate commitment, regulation of fat cell differentiation, negative regulation of transcription; DNA-dependent, fat cell differentiation, epithelial cell differentiation, regulation of transcription; DNA-dependent, positive regulation of transcription from RNA polymerase II promoter, transcription, regulation of transcription, positive regulation of transcription, negative regulation of transc…	transcriptional activator activity, transcription factor activity, ligand-dependent nuclear receptor activity, DNA binding, protein binding, sequence-specific DNA binding, transcriptional repressor activity, zinc ion binding, metal ion binding, receptor activity, steroid hormone receptor activity	PPAR-gamma; PPAR-gamma2; Nr1c3
	0.05 Gy vs 0 Gy	ILMN_2957987	DOWN	-1.0501	0	RefSeq	ILMN_217547	2310042D19Rik	S	3774	GGTCCTTAGGATGGTGGATTACTCTGGCTGCTCAGAGGGGAACACAGCAC				Mus musculus RIKEN cDNA 2310042D19 gene (2310042D19Rik), mRNA.				MGC143962; MGC143963
	0.05 Gy vs 0 Gy	ILMN_2792560	DOWN	-1.0479	0	RefSeq	ILMN_261570	Ndufa3	S	176	CCTACAACTACCCAGTGCCTGTGAGAGATGACGGGAACATGCCTGATGTG	7	+	3222582-3222594:3223088-3223124	Mus musculus NADH dehydrogenase (ubiquinone) 1 alpha subcomplex, 3 (Ndufa3), mRNA.	mitochondrial inner membrane, integral to membrane, mitochondrion, membrane		NADH dehydrogenase activity, NADH dehydrogenase (ubiquinone) activity, oxidoreductase activity	1010001M12Rik; 1700022J01Rik
	0.05 Gy vs 0 Gy	ILMN_1217590	DOWN	-1.0476	0	RefSeq	ILMN_209348	Sephs2	S	1471	CCAACGCAGCCTCTGAGCCTAGTTCTTGAAATGGAATAGCGGTTGTTGGG	7	-	134416053-134416074:134416075-134416102	Mus musculus selenophosphate synthetase 2 (Sephs2), mRNA.			selenide; water dikinase activity, ATP binding, transferase activity, selenium binding, nucleotide binding, catalytic activity
	0.05 Gy vs 0 Gy	ILMN_1238886	DOWN	-1.0425	0	RefSeq	ILMN_317137	LOC100048554	S	270	GTGTAGACCCCACACAGAAGTGGGTCAGTGAGTACATGGAGATCCTTGAC				PREDICTED: Mus musculus similar to monocyte chemoattractant protein-2 (MCP-2) (LOC100048554), mRNA.				Mcp2; HC14; 1810063B20Rik; AB023418; Scya8; MCP-2
	0.05 Gy vs 0 Gy	ILMN_1254927	DOWN	-1.0396	0	RefSeq	ILMN_234229	Ly6c1	S	292	GCCCTGCTGGTGTGCCAATCAGGGATCCTAACATCAGGGAGAGGACTTCC	15	-	74875945-74875994	Mus musculus lymphocyte antigen 6 complex, locus C1 (Ly6c1), mRNA.	membrane, external side of plasma membrane	defense response	GPI anchor binding
	0.05 Gy vs 0 Gy	ILMN_2718217	DOWN	-1.0359	0	RefSeq	ILMN_220148	Tubb6	S	1667	GCCACACAGTGCTGCCTTAAGTGAATGCACACTATGGAACTTTATGACAA	18	+	67562326-67562375	Mus musculus tubulin, beta 6 (Tubb6), mRNA.	protein complex, cytoplasm	protein polymerization	GTP binding, GTPase activity, nucleotide binding	BB220206; 2310057H16Rik
	0.05 Gy vs 0 Gy	ILMN_2594926	DOWN	-1.0355	0	RefSeq	ILMN_230152	Cyp2b10	S	1551	GAGCCTCTGAGAGACCTGCTGGAAATCAGTACTCCTATTGCATGTCTCCA	7	+	26711322-26711371	Mus musculus cytochrome P450, family 2, subfamily b, polypeptide 10 (Cyp2b10), transcript variant 2, mRNA.	membrane, endoplasmic reticulum, microsome	electron transport	oxidoreductase activity, heme binding, metal ion binding, unspecific monooxygenase activity, iron ion binding, monooxygenase activity, oxidoreductase activity; acting on paired donors; with incorporation or reduction of molecular oxygen; reduced flavin or flavoprotein as one donor; and incorporation of one atom of oxygen
	0.05 Gy vs 0 Gy	ILMN_2756460	DOWN	-1.0335	0	RefSeq	ILMN_212155	Frap1	S	8081	GACAGAATAATCCAGTTGGTCCTCTCAACCAGGGGCTCCAACGGCAAGGA	4	+	147931305-147931354	Mus musculus FK506 binding protein 12-rapamycin associated protein 1 (Frap1), mRNA.		peptidyl-threonine phosphorylation, germ cell development	kinase activity, binding, transferase activity, protein serine/threonine kinase activity, phosphotransferase activity; alcohol group as acceptor	RAPT1; 2610315D21Rik; MGC118056; FRAP; AI327068; mTOR; FRAP2; RAFT1; flat
	0.05 Gy vs 0 Gy	ILMN_3002943	DOWN	-1.031	0	RefSeq	ILMN_239113	Tmed10	S	3015	TCCTGTTTTCTGACGTGTGCCTTCCCCCCTAAGGAGCAGTGACAGCCGCT	12	-	86682025-86682074	Mus musculus transmembrane emp24-like trafficking protein 10 (yeast) (Tmed10), mRNA.	integral to membrane, zymogen granule membrane, membrane, microsome	intracellular protein transport, transport, protein transport, vesicle targeting		MGC102351; p23; Tmp21; p24delta1; 1110014C03Rik
	0.05 Gy vs 0 Gy	ILMN_2687403	DOWN	-1.0297	0	RefSeq	ILMN_217772	Fcgr3	S	909	CCACACAGCCTTCCTTTGAAAGCAACTTACAAGCAGGCCGGGATGTTTGG	1	-	172981689-172981738	Mus musculus Fc receptor, IgG, low affinity III (Fcgr3), mRNA.	membrane	positive regulation of type I hypersensitivity, positive regulation of type III hypersensitivity, regulation of immune response, positive regulation of phagocytosis, positive regulation of tumor necrosis factor-alpha biosynthesis, phagocytosis; engulfment, serotonin secretion, positive regulation of type IIa hypersensitivity, neutrophil chemotaxis, mast cell activation, cell surface receptor link…	IgG binding, IgG receptor activity, receptor activity
	0.05 Gy vs 0 Gy	ILMN_2681123	DOWN	-1.0286	0	RefSeq	ILMN_246646	Als2cr2	S	1967	CATTTTACTGTTCTCTGGGGAATGAACCCTTCCTCGGAGGACACTGCTTC	1	+	59051615-59051664	Mus musculus amyotrophic lateral sclerosis 2 (juvenile) chromosome region, candidate 2 (human) (Als2cr2), mRNA.		anti-apoptosis, protein amino acid phosphorylation, JNK cascade, cytoskeleton organization and biogenesis	kinase activity, transferase activity, nucleotide binding, ATP binding, protein serine/threonine kinase activity, protein kinase activity
	0.05 Gy vs 0 Gy	ILMN_2692853	DOWN	-1.0285	0	RefSeq	ILMN_218198	C030006K11Rik	S	1350	GCCTAGATAGGCATCCAAGAGACCGACACCCCACTCCTGCTCAGGATTAG	15	-	76552228-76552277	Mus musculus RIKEN cDNA C030006K11 gene (C030006K11Rik), mRNA.			peptidase activity, metallopeptidase activity, carboxypeptidase activity	MGC38904; 1110033I13Rik
	0.05 Gy vs 0 Gy	ILMN_2856157	DOWN	-1.0269	0	RefSeq	ILMN_211839	Pgam1	S	1131	CTAGTCAGAATAACGCCTCTGGGGGTGCAGGTTCTCGGACCACATCGAGG	19	+	41992454-41992503	Mus musculus phosphoglycerate mutase 1 (Pgam1), mRNA.		metabolism, glycolysis	hydrolase activity, phosphoglycerate mutase activity, intramolecular transferase activity; phosphotransferases, catalytic activity, isomerase activity	Pgam-1; 2310050F24Rik; MGC118049; MGC102422
	0.05 Gy vs 0 Gy	ILMN_2769680	DOWN	-1.0269	0	RefSeq	ILMN_213403	Retsat	S	1440	GCGTGGTGTTGACTATGAGACCCTCAAAAATGCCTTCGTGGAAGCCTCTA	6	+	72556643-72556692	Mus musculus retinol saturase (all trans retinol 13,14 reductase) (Retsat), mRNA.	membrane, endoplasmic reticulum, endoplasmic reticulum membrane, nuclear outer membrane	retinol metabolism, carotenoid biosynthesis, electron transport	oxidoreductase activity; acting on paired donors; with incorporation or reduction of molecular oxygen, oxidoreductase activity, all-trans-retinol 13;14-reductase activity, FAD binding
	0.05 Gy vs 0 Gy	ILMN_1242333	DOWN	-1.0238	0	RefSeq	ILMN_216234	Immp2l	S	470	CCCCCGCGGTCACATGTGGGTTGAAGGCGATCATCATGGACACAGTTTTG	12	+	43056268-43056317	Mus musculus IMP2 inner mitochondrial membrane peptidase-like (S. cerevisiae) (Immp2l), nuclear gene encoding mitochondrial protein, mRNA.	membrane, mitochondrial inner membrane	protein localization, mitochondrial protein processing	serine-type peptidase activity, mitochondrial processing peptidase activity	AI853880; IMP2
	0.05 Gy vs 0 Gy	ILMN_2683986	DOWN	-1.0232	0	RefSeq	ILMN_217502	Macrod1	S	982	ATCTGTGTGTTCCTGGAGAAGGACGAGGGCATTTACCGGGAGCGCCTTCC	19	+	7272037-7272086	Mus musculus MACRO domain containing 1 (Macrod1), mRNA.	mitochondrion			AW743046; AI604841
	0.05 Gy vs 0 Gy	ILMN_2990229	DOWN	-1.0215	0	RefSeq	ILMN_240673	3300001G02Rik	S	689	TGTCAGCGTGAGCCCTGGGACCCTCGGATTGTGGAAAATTCCTCTGCCCT	11	+	32108852-32108901	Mus musculus RIKEN cDNA 3300001G02 gene (3300001G02Rik), mRNA.	spliceosome complex, nucleus	nuclear mRNA splicing; via spliceosome, RNA splicing, mRNA processing, protein modification		AL033324; C16ORF33
	0.05 Gy vs 0 Gy	ILMN_1231048	DOWN	-1.0212	0	RefSeq	ILMN_215223	Tmem79	S	1848	CTCCAAAAGAACTGGGTGTGAACTCACATGGTGGCTAGGAAGGCAGAGCG				Mus musculus transmembrane protein 79 (Tmem79), mRNA.				2310074C17Rik; 2310042N02Rik
	0.05 Gy vs 0 Gy	ILMN_2890019	DOWN	-1.0211	0	RefSeq	ILMN_214823	Ear11	S	566	GTTGGGAAGAACCGAGTCCTCTGTTTGCACTGCATGTCAGCATCTGTCCT	14	-	51875011-51875060	Mus musculus eosinophil-associated, ribonuclease A family, member 11 (Ear11), mRNA.			nuclease activity, hydrolase activity, endonuclease activity, ribonuclease activity
	0.05 Gy vs 0 Gy	ILMN_2836749	DOWN	-1.0209	0	RefSeq	ILMN_244678	Rasl12	S	2278	TGCAAGCCCCTAGTGTGTGCTTTGTAGACACCATCATCTGAACCCAGGAC	9	+	65260413-65260462	Mus musculus RAS-like, family 12 (Rasl12), mRNA.	membrane	small GTPase mediated signal transduction	GTP binding, nucleotide binding	4631404I11Rik
	0.05 Gy vs 0 Gy	ILMN_2745240	DOWN	-1.0205	0	RefSeq	ILMN_212761	Hdhd2	S	548	CCTTGGGACCAGGACCATTTGTGACTGCCTTAGAGTATGCCACAGACACG	18	+	77203861-77203910	Mus musculus haloacid dehalogenase-like hydrolase domain containing 2 (Hdhd2), transcript variant 1, mRNA.		metabolism	hydrolase activity
	0.05 Gy vs 0 Gy	ILMN_2604029	DOWN	-1.0186	0	RefSeq	ILMN_210280	Klf2	S	1168	GGTCCCCTTGCAAACAGACTGCTATTTATTGGACCTTAGGACAGAGCCGG	8	+	74844876-74844925	Mus musculus Kruppel-like factor 2 (lung) (Klf2), mRNA.	nucleus, intracellular	transcription, positive regulation of transcription, regulation of transcription; DNA-dependent	transcription factor activity, DNA binding, zinc ion binding, metal ion binding, nucleic acid binding, transcription regulator activity, protein binding	Lklf
	0.05 Gy vs 0 Gy	ILMN_2723920	DOWN	-1.0185	0	RefSeq	ILMN_220572	Itpk1	S	2783	AAAACAGGGGGTGGGAAGCGTGGCCGCCTCTTGCACTGCTTTGTCTCCGG				Mus musculus inositol 1,3,4-triphosphate 5/6 kinase (Itpk1), mRNA.			kinase activity, transferase activity, hydrolase activity, nucleotide binding, isomerase activity, metal ion binding, ATP binding, magnesium ion binding, catalytic activity	BC031182
	0.05 Gy vs 0 Gy	ILMN_2622605	DOWN	-1.0165	0	RefSeq	ILMN_212090	Srr	S	3075	TGTGAGATGACTGCTTCTGTGCTGGGTGTAGGAGAGTAAGCTAGTAGGGA	11	-	74723033-74723082	Mus musculus serine racemase (Srr), mRNA.		amino acid metabolism, metabolism	isomerase activity, catalytic activity, serine racemase activity	Srs
	0.05 Gy vs 0 Gy	ILMN_2892441	DOWN	-1.0165	0	RefSeq	ILMN_216097	Gsta4	S	653	TAAGAAGTTCCTGCAACCCGGAAGTCAGAGGAAGCCTCCTCCAGATGGCC	9	+	77994779-77994828	Mus musculus glutathione S-transferase, alpha 4 (Gsta4), mRNA.		metabolism	glutathione transferase activity, transferase activity	mGsta4; GST 5.7; 5.7; GST
	0.05 Gy vs 0 Gy	ILMN_2666018	DOWN	-1.0153	0	RefSeq	ILMN_215984	Mgp	S	183	CAGGAGAAATGCCAACACCTTTATGTCCCCTCAGCAGAGGTGGCGAGCTA	6	-	136821700-136821749	Mus musculus matrix Gla protein (Mgp), mRNA.	extracellular region	ossification, cell differentiation, development, cartilage development, regulation of bone mineralization	cytokine activity, calcium ion binding
	0.05 Gy vs 0 Gy	ILMN_2599794	DOWN	-1.0127	0	RefSeq	ILMN_208882	Apoc1	S	337	AAAGTGAAGGAGAAGTTGAAGACCACGTTCTCCTGAGCACCTGGCGGGCC	7	-	20274910-20274924:20274925-20274959	Mus musculus apolipoprotein C-I (Apoc1), mRNA.	extracellular region	lipoprotein metabolism, transport, lipid transport	lipid transporter activity
	0.05 Gy vs 0 Gy	ILMN_2992232	DOWN	-1.0124	0	RefSeq	ILMN_187052	Mlxipl	S	3043	AGAAGAGATCAGGGCAAGGGCTAGCCAGAGCATGGCAGGCATCTTGCATG	5	+	135613668-135613717	Mus musculus MLX interacting protein-like (Mlxipl), mRNA.	transcription factor complex, nucleus	transcription, regulation of transcription, regulation of transcription; DNA-dependent, negative regulation of transcription from RNA polymerase II promoter	transcriptional repressor activity, DNA binding, transcription regulator activity	Wbscr14; WS-bHLH; ChREBP
	0.05 Gy vs 0 Gy	ILMN_2639805	DOWN	-1.0074	0	RefSeq	ILMN_213697	Ogdh	S	3808	TCTGAGTACGGCCCAGAAGCTCCATTGGCTCCCAACGCCAGGCACTGCTG	11	+	6256290-6256339	Mus musculus oxoglutarate dehydrogenase (lipoamide) (Ogdh), nuclear gene encoding mitochondrial protein, mRNA.	mitochondrion	metabolism, glycolysis	oxidoreductase activity, thiamin pyrophosphate binding, oxoglutarate dehydrogenase (succinyl-transferring) activity, oxidoreductase activity; acting on the aldehyde or oxo group of donors; disulfide as acceptor
	0.05 Gy vs 0 Gy	ILMN_2651526	DOWN	-1.0065	0	RefSeq	ILMN_208633	Btbd12	S	5587	AGTTTGGGTTTTCACAGCCTGTGAGTGTCCTTGTGTGTTTTAAATACAGT	16	-	3979195-3979244	Mus musculus BTB (POZ) domain containing 12 (Btbd12), mRNA.			molecular_function, protein binding
	0.05 Gy vs 0 Gy	ILMN_1256299	DOWN	-1.0054	0	RefSeq	ILMN_214513	Gcnt1	S	4396	TTCCCCTTCCCATGATTTTTGGTTGGTAGAGGCTACGTGGGGTAGATGGG	19	-	17400741-17400790	Mus musculus glucosaminyl (N-acetyl) transferase 1, core 2 (Gcnt1), mRNA.	membrane		transferase activity; transferring glycosyl groups, transferase activity, acetylglucosaminyltransferase activity, beta-1;3-galactosyl-O-glycosyl-glycoprotein beta-1;6-N-acetylglucosaminyltransferase activity	C2 GlcNAcT; IGnT; B130048E03; 5630400D21Rik
	0.05 Gy vs 0 Gy	ILMN_2611532	DOWN	-1.0052	0	RefSeq	ILMN_211007	Slc25a19	S	178	GATCAGTGTCAGGATTTGTCACCCGTGCCCTGATCAGCCCTTTGGACGTC	11	-	115485530-115485579	Mus musculus solute carrier family 25 (mitochondrial thiamine pyrophosphate carrier), member 19 (Slc25a19), nuclear gene encoding mitochondrial protein, mRNA.	membrane, mitochondrion, integral to membrane, mitochondrial inner membrane	transport	binding, transporter activity	TPC; 2900089E13Rik; DNC; MUP1
	0.05 Gy vs 0 Gy	ILMN_2946410	DOWN	-1.0036	0	RefSeq	ILMN_219899	Slc36a2	S	2014	GGCAGCATCAAGATGGAGGGGGCCAGGGCCAGTCACAATGCTCAGATAAA	11	-	55002258-55002307	Mus musculus solute carrier family 36 (proton/amino acid symporter), member 2 (Slc36a2), mRNA.	plasma membrane	glycine transport, proton transport, L-alanine transport	L-tyrosine transporter activity, hydrogen:amino acid symporter activity, glycine transporter activity, L-proline transporter activity, L-alanine transporter activity	PAT2; A530067G19Rik; Tramd1
	0.05 Gy vs 0 Gy	ILMN_2832884	DOWN	-1.0026	0	RefSeq	ILMN_215419	Foxred1	S	1795	CAGGACTGGCCTCCTTCCTGGTGCTGATGCAGAGAAATCTGACCAGAGCC	9	-	35012125-35012174	Mus musculus FAD-dependent oxidoreductase domain containing 1 (Foxred1), mRNA.		electron transport	oxidoreductase activity	MGC38853; BC024806
	0.05 Gy vs 0 Gy	ILMN_1256673	DOWN	-1.0011	0	RefSeq	ILMN_188390	Uqcrc1	S	1481	GATCCGCAGTGGCATGTTCTGGCTGCGCTTCTAGGCAGGAAGTCTGCACA	9	+	108851511-108851544:108851545-108851560	Mus musculus ubiquinol-cytochrome c reductase core protein 1 (Uqcrc1), mRNA.	mitochondrial electron transport chain, membrane, mitochondrion, mitochondrial inner membrane	transport, electron transport	oxidoreductase activity, ubiquinol-cytochrome-c reductase activity, metalloendopeptidase activity	MGC97899; 1110032G10Rik
	0.05 Gy vs 0 Gy	ILMN_1254953	DOWN	-1.0003	0	RefSeq	ILMN_210666	Aqp7	S	1324	GTGGCTCTGTGCCTCTAGAGCACTTCTAAGTAGAGCTTCTCTTTGACCAC				Mus musculus aquaporin 7 (Aqp7), mRNA.	outer membrane, integral to plasma membrane, membrane	transport, water transport	transporter activity, porin activity, water channel activity	AQP 7; AQP7L; AQPap
	0.05 Gy vs 0 Gy	ILMN_2635232	DOWN	-1.0001	0	RefSeq	ILMN_311766	LOC100046953	S	4564	TATTCTGGCTATCTGGCTTTCACGGGCCACGCACAGGTGTGCGAGTGGGA				PREDICTED: Mus musculus similar to Rab6 interacting protein 1 (LOC100046953), mRNA.				AW496491; AJ245569; ORF37; mKIAA1091; 1500012B19Rik
	0.05 Gy vs 0 Gy	ILMN_2968676	DOWN	-0.9974	0	RefSeq	ILMN_208757	Timm44	S	1387	GCAGCTCGAGGCTAGACCATCATGGGACAGACACACAGAGACACTTTGCC	8	-	4260066-4260115	Mus musculus translocase of inner mitochondrial membrane 44 (Timm44), mRNA.	membrane, mitochondrion, mitochondrial inner membrane presequence translocase complex, mitochondrial inner membrane	intracellular protein transport, protein targeting, transport, protein transport	nucleotide binding, ATP binding, protein translocase activity	0710005E20Rik; Tim44; D8Ertd118e; MGC144743; Mimt44; MGC144744; MGC118030
	0.05 Gy vs 0 Gy	ILMN_1232776	DOWN	-0.9967	0	RefSeq	ILMN_211071	Mrpl11	S	325	GGGCAGCCCACTGTTTCTTACTTTTTGAAGGCAGCTGCTGGGATCGAGAA				Mus musculus mitochondrial ribosomal protein L11 (Mrpl11), nuclear gene encoding mitochondrial protein, mRNA.	mitochondrial large ribosomal subunit, ribonucleoprotein complex, mitochondrion, ribosome, intracellular	protein biosynthesis	RNA binding, structural constituent of ribosome	2410001P07Rik
	0.05 Gy vs 0 Gy	ILMN_2792089	DOWN	-0.9967	0	RefSeq	ILMN_218526	Srebf1	S	3826	TGCCTCAGCTGATTGCTATCTTTCCTGGCTTGTCCTTTGGGAAGCCGGAC	11	-	60015707-60015756	Mus musculus sterol regulatory element binding factor 1 (Srebf1), mRNA.	endoplasmic reticulum, membrane, nucleus, integral to membrane	steroid metabolism, lipid metabolism, cholesterol metabolism, regulation of transcription; DNA-dependent, regulation of transcription, transcription	transcription regulator activity, DNA binding, transcription factor activity	SREBP-1c; SREBP-1; D630008H06; SREBP-1a; ADD1; SREBP1; ADD-1
	0.05 Gy vs 0 Gy	ILMN_2918838	DOWN	-0.9942	0	RefSeq	ILMN_257933	Ptms	S	587	AAGCAGACCCCAAGAGGCAGAAGACAGAAAACGGGGCGTCGGCATGAACC	6	-	124864196-124864199:124864200-124864245	Mus musculus parathymosin (Ptms), mRNA.	ribosome, intracellular	protein biosynthesis, immune response, translational initiation	translation initiation factor activity, structural constituent of ribosome	2610009E16Rik
	0.05 Gy vs 0 Gy	ILMN_2620326	DOWN	-0.9937	0	RefSeq	ILMN_211874	Cyp27a1	S	1650	GAGACAGTAGTACCGAGCTGGGCTCCCGCCTTCATGGAGCTCGTCCAGAA	1	+	74784224-74784233:74784234-74784273	Mus musculus cytochrome P450, family 27, subfamily a, polypeptide 1 (Cyp27a1), nuclear gene encoding mitochondrial protein, mRNA.	membrane, mitochondrion, mitochondrial inner membrane		oxidoreductase activity, heme binding, metal ion binding, iron ion binding, monooxygenase activity	Cyp27; 1300013A03Rik
	0.05 Gy vs 0 Gy	ILMN_2750428	DOWN	-0.9933	0	RefSeq	ILMN_208757	Timm44	S	1365	TGAGGGCAGCAATGGAGTCTAGGCAGCTCGAGGCTAGACCATCATGGGAC	8	-	4260088-4260135:4260136-4260137	Mus musculus translocase of inner mitochondrial membrane 44 (Timm44), mRNA.	membrane, mitochondrion, mitochondrial inner membrane presequence translocase complex, mitochondrial inner membrane	intracellular protein transport, protein targeting, transport, protein transport	nucleotide binding, ATP binding, protein translocase activity	0710005E20Rik; Tim44; D8Ertd118e; MGC144743; Mimt44; MGC144744; MGC118030
	0.05 Gy vs 0 Gy	ILMN_3112011	DOWN	-0.9928	0	RefSeq	ILMN_232573	Dusp16	A	4845	GTGGTGGTTAGGTCTCCTCACGTAAGCACAGGGAAGTCTGTGAAGTCTAC	6	-	134665703-134665752	Mus musculus dual specificity phosphatase 16 (Dusp16), transcript variant A1, mRNA.	nucleus, cytoplasm	inactivation of MAPK activity, protein amino acid dephosphorylation	MAP kinase phosphatase activity, kinase activity, hydrolase activity, phosphoric monoester hydrolase activity, protein binding	Mkpm; D6Ertd213e; MKP-7; MKP7; AW558566; 3830417M17Rik
	0.05 Gy vs 0 Gy	ILMN_2682207	DOWN	-0.9924	0	RefSeq	ILMN_217350	Elovl3	S	1561	GGCTAAACTGCAGAAGAGATCGCTGCGTGGAAGCACGGGTGACCAGACCT	19	+	46209866-46209915	Mus musculus elongation of very long chain fatty acids (FEN1/Elo2, SUR4/Elo3, yeast)-like 3 (Elovl3), mRNA.	membrane, integral to membrane, endoplasmic reticulum	lipid biosynthesis, fatty acid biosynthesis		CIN-2; Cig30
	0.05 Gy vs 0 Gy	ILMN_2667091	DOWN	-0.9879	0	RefSeq	ILMN_216078	Ppp1r3c	S	2467	GATTGTCCGGTGTGCATGTACTTTGAGGTGAGTTGGGAAAGTGCAGTGGA				Mus musculus protein phosphatase 1, regulatory (inhibitor) subunit 3C (Ppp1r3c), mRNA.		glycogen metabolism, protein targeting, glycogen biosynthesis	protein phosphatase type 1 regulator activity, protein binding	PTG; Ppp1r5
	0.05 Gy vs 0 Gy	ILMN_2719069	DOWN	-0.9878	0	RefSeq	ILMN_211647	Maob	S	1846	CCCTTGCTATCTCACAACCTACCTGCCCCATGTACACAGGGTTTTTCAAA	X	-	16286921-16286970	Mus musculus monoamine oxidase B (Maob), nuclear gene encoding mitochondrial protein, mRNA.	membrane, mitochondrial inner membrane			6330414K01Rik
	0.05 Gy vs 0 Gy	ILMN_2756704	DOWN	-0.9849	0	RefSeq	ILMN_216760	9130213B05Rik	S	1989	TTGGAGGGACCCATAGAACTCTCGCTCCACACCTATAAAGCAGCAACTGC	5	+	92052926-92052975	Mus musculus RIKEN cDNA 9130213B05 gene (9130213B05Rik), mRNA.	membrane
	0.05 Gy vs 0 Gy	ILMN_3163063	DOWN	-0.9845	0	RefSeq	ILMN_246848	Bnip2	A	822	CGTCTTTAACTTGGCCGAGCTGGCAGAGCTTGTTCCCATGGAGTATGTCG	9	+	69851403-69851452	Mus musculus BCL2/adenovirus E1B interacting protein 1, NIP2 (Bnip2), transcript variant alpha, mRNA.	cytoplasm	anti-apoptosis, apoptosis	calcium ion binding, protein binding	BNIP2beta; 5730523P12Rik; Nip21
	0.05 Gy vs 0 Gy	ILMN_2669062	DOWN	-0.9829	0	RefSeq	ILMN_216258	Pi16	S	2121	TGTAGCTTGGACAGCAGACCCTGAGGGCAGGTGAAGAACAAGCCCCAACG	17	+	29465723-29465772	Mus musculus peptidase inhibitor 16 (Pi16), mRNA.	extracellular region		peptidase activity
	0.05 Gy vs 0 Gy	ILMN_2881019	DOWN	-0.9814	0	RefSeq	ILMN_219487	Sh3kbp1	S	2622	GCCTTCTTTCTACCACCCTCTTGATTGGAGCTTTTGTGATGCAGCTACCA	X	+	155317914-155317963	Mus musculus SH3-domain kinase binding protein 1 (Sh3kbp1), mRNA.	membrane, nucleus		protein binding, kinase activity	Ruk; AI447724; Seta; 1200007H22Rik; 5830464D22Rik; 1700125L08Rik
	0.05 Gy vs 0 Gy	ILMN_1237507	DOWN	-0.9789	0	RefSeq	ILMN_261671	Dlst	S	2449	AATGCTTAAGTGGTTTTGAGCGCTCCTAGGCCTCGTATCCTGCACTGAGC	12	+	86474786-86474835	Mus musculus dihydrolipoamide S-succinyltransferase (E2 component of 2-oxo-glutarate complex) (Dlst), mRNA.	mitochondrion, oxoglutarate dehydrogenase complex	tricarboxylic acid cycle, metabolism	acyltransferase activity, transferase activity, lipoic acid binding, dihydrolipoyllysine-residue succinyltransferase activity
	0.05 Gy vs 0 Gy	ILMN_3107607	DOWN	-0.9782	0	RefSeq	ILMN_213254	Rab6ip1	A	4523	GCCACGCACAGGTGTGCGAGTGGGACATCCCATGCTCCAATCAAAGGGAT	7	-	117037677-117037726	Mus musculus Rab6 interacting protein 1 (Rab6ip1), mRNA.			Rab GTPase binding, nucleic acid binding, protein binding	AW496491; AJ245569; ORF37; mKIAA1091; 1500012B19Rik
	0.05 Gy vs 0 Gy	ILMN_1255422	DOWN	-0.9776	0	RefSeq	ILMN_208982	Ccrn4l	S	2642	GTGATGACGTTGGTAGACGTGTGAAGATTACTCCAATCACTTCTCCTGGG	3	+	51055149-51055198	Mus musculus CCR4 carbon catabolite repression 4-like (S. cerevisiae) (Ccrn4l), mRNA.		rhythmic process		Ccr4; nocturnin; AU043840
	0.05 Gy vs 0 Gy	ILMN_1225835	DOWN	-0.9762	0	RefSeq	ILMN_233307	Mfap5	S	1108	CCTCTGTACTCACTTTCACCATGCTTCGTGGCTTGTCCTAAATTTTGCCC	6	+	122479003-122479052	Mus musculus microfibrillar associated protein 5 (Mfap5), mRNA.	microfibril, extracellular matrix (sensu Metazoa)		extracellular matrix constituent conferring elasticity
	0.05 Gy vs 0 Gy	ILMN_2690839	DOWN	-0.9759	0	RefSeq	ILMN_218041	Esam1	S	1630	CTCTGTGATCTGTACAACACCCTTATCTAATGCTGTCCTTTGCCGTTCGC	9	+	37345714-37345763	Mus musculus endothelial cell-specific adhesion molecule (Esam1), mRNA.	plasma membrane, adherens junction, membrane, tight junction	cell adhesion, cell-cell adhesion, homophilic cell adhesion, calcium-independent cell-cell adhesion	protein binding	Esam; W117m; 2310008D05Rik
	0.05 Gy vs 0 Gy	ILMN_2618329	DOWN	-0.9734	0	RefSeq	ILMN_211667	2010-03-02	S	808	AATCAGAAAGTCCGCCTGAAGATTCGGGAAGCAGATGGCTCCGAGGATCC				Mus musculus membrane-associated ring finger (C3HC4) 2 (March2), mRNA.	membrane, integral to membrane		zinc ion binding, metal ion binding, protein binding	MGC7259; 9530046H09Rik
	0.05 Gy vs 0 Gy	ILMN_1215446	DOWN	-0.9732	0	RefSeq	ILMN_221565	Cidea	S	762	GACGGGACAGTTCCTGGTCTATGCGGGCACATACATGCTCCGAGTACTGG	18	+	67527087-67527136	Mus musculus cell death-inducing DNA fragmentation factor, alpha subunit-like effector A (Cidea), mRNA.	mitochondrion, intracellular	apoptosis, lipid metabolism	protein binding	AW212747
	0.05 Gy vs 0 Gy	ILMN_2669487	DOWN	-0.9731	0	RefSeq	ILMN_259977	Kcnk3	S	1889	AAGCCCAAGGTGTTTTTGTCCAGGTCACCCCCACTCAGTCCCACCTGGCT	5	+	30925722-30925771	Mus musculus potassium channel, subfamily K, member 3 (Kcnk3), mRNA.	integral to plasma membrane, membrane	ion transport, transport, potassium ion transport	voltage-gated ion channel activity, potassium ion binding, potassium channel activity, ion channel activity
	0.05 Gy vs 0 Gy	ILMN_2950837	DOWN	-0.9728	0	RefSeq	ILMN_220222	Mfn1	S	2882	GGGGGGTCCTGCAATCACTCTGTCCTCACAGCAAGGATGTAACCACTACT	3	+	32769129-32769178	Mus musculus mitofusin 1 (Mfn1), mRNA.	mitochondrion, membrane, outer membrane, integral to membrane, mitochondrial outer membrane	mitochondrial fusion, development	protein binding, GTP binding, nucleotide binding, GTPase activity, hydrolase activity	2310002F04Rik; 6330416C07Rik; KIAA4032; HR2; mKIAA4032; D3Ertd265e
	0.05 Gy vs 0 Gy	ILMN_2660663	DOWN	-0.9707	0	RefSeq	ILMN_213141	Ak2	S	732	ACAGAAGGCCAGGCGAGACCGCACCCCTGCTCATCTCCCCGCCGTGGGAT	4	+	128687814-128687863	Mus musculus adenylate kinase 2 (Ak2), transcript variant 2, mRNA.	mitochondrion, mitochondrial inner membrane	nucleobase; nucleoside; nucleotide and nucleic acid metabolism	kinase activity, transferase activity, nucleotide kinase activity, adenylate kinase activity, nucleotide binding, phosphotransferase activity; phosphate group as acceptor, ATP binding
	0.05 Gy vs 0 Gy	ILMN_2971314	DOWN	-0.9701	0	RefSeq	ILMN_208914	Dhdh	S	2490	AGTTTGAGGCCAAGCAGAACAACCCAGTTAGAGGCTGAGAGAAGCCAGAC	7	-	45341803-45341852	Mus musculus dihydrodiol dehydrogenase (dimeric) (Dhdh), mRNA.			trans-1;2-dihydrobenzene-1;2-diol dehydrogenase activity	AA591799; 1300018L09Rik
	0.05 Gy vs 0 Gy	ILMN_2744129	DOWN	-0.9694	0	RefSeq	ILMN_221698	Acad10	S	3541	GCGCTTCGCTGATGGCCCTGATGAAGTACACCAGCTGACAGTGGCTAAGA				Mus musculus acyl-Coenzyme A dehydrogenase family, member 10 (Acad10), mRNA.	mitochondrion	metabolism	oxidoreductase activity, hydrolase activity, FAD binding	2410021P16Rik
	0.05 Gy vs 0 Gy	ILMN_3146196	DOWN	-0.9693	0	RefSeq	ILMN_234975	Akap1	A	3299	CCCAGTGAGTGGGGGGAAGGGCAGCTGTTATCTTGCCAAGCCTGGTTGTA	11	-	88692515-88692564	Mus musculus A kinase (PRKA) anchor protein 1 (Akap1), nuclear gene encoding mitochondrial protein, transcript variant 2, mRNA.	integral to membrane, outer membrane, membrane, mitochondrion, endoplasmic reticulum	transcription, regulation of transcription; DNA-dependent	kinase activity, RNA binding, nucleic acid binding	C76494; AKAP121; C81186; Akap; AKAP84; S-AKAP84
	0.05 Gy vs 0 Gy	ILMN_2885532	DOWN	-0.9675	0	RefSeq	ILMN_230609	Cpt2	S	1957	GACGCAATGCCCGAGAGTTTCTCCACTGTGTCCAGAAGTGCTTGGAAGAC	4	-	107576875-107576924	Mus musculus carnitine palmitoyltransferase 2 (Cpt2), mRNA.	membrane, mitochondrion	transport, lipid metabolism, fatty acid metabolism	acyltransferase activity, transferase activity, carnitine O-palmitoyltransferase activity	CPTII; AI323697
	0.05 Gy vs 0 Gy	ILMN_2704826	DOWN	-0.9659	0	MEEBO	ILMN_211418	Acaa2	S	89	TTGGAGCTTACGGGGGCCTTCTCAAGGACTTCTCTGCCACCGATTTAACT
	0.05 Gy vs 0 Gy	ILMN_1231627	DOWN	-0.9655	0	RefSeq	ILMN_217735	Sdsl	S	978	GGTCATCGTGTGCGGTGGCAACAACATTAGTAGCCAACAGCTTCAGGAGC	5	-	120908392-120908441	Mus musculus serine dehydratase-like (Sdsl), mRNA.		gluconeogenesis, metabolism	L-serine ammonia-lyase activity, catalytic activity	SDH1; AI504310; 4432411H13Rik; SDS-RS1
	0.05 Gy vs 0 Gy	ILMN_1256676	DOWN	-0.9641	0	MEEBO	ILMN_195643	Ddah1	S	1	GACGCTAGTTGCCAGCTGCCTGCTCCTAATGTACACCAGTCAAGACAGAA
	0.05 Gy vs 0 Gy	ILMN_2738345	DOWN	-0.9614	0	RefSeq	ILMN_221324	Lims2	S	1527	GCAGCCCGAGAGCCCTACTGCCTTCACTACTCAGGAGACCTCATAGAAAG				Mus musculus LIM and senescent cell antigen like domains 2 (Lims2), mRNA.	focal adhesion		zinc ion binding, metal ion binding, molecular_function	PINCH2
	0.05 Gy vs 0 Gy	ILMN_1223614	DOWN	-0.9608	0	RefSeq	ILMN_229145	Rbpms	S	879	CCGGCAGTTCTGCTGAGGCTGTGTCTCGGGTGTGTGATGGCGGCTGCAAT	8	-	34899939-34899967:34905554-34905559:34905560-34905574	Mus musculus RNA binding protein gene with multiple splicing (Rbpms), transcript variant 1, mRNA.			RNA binding, nucleic acid binding, nucleotide binding
	0.05 Gy vs 0 Gy	ILMN_1220275	DOWN	-0.9598	0	RefSeq	ILMN_234854	Nrg4	S	434	GCATCATTACCTACAAAGGCGGACTGTGGACCATACGACGAGAGAAGCCC	9	-	55074558-55074561:55075660-55075705	Mus musculus neuregulin 4 (Nrg4), mRNA.	membrane		growth factor activity
	0.05 Gy vs 0 Gy	ILMN_2610954	DOWN	-0.9595	0	RefSeq	ILMN_210952	Gpr172b	S	1864	CCAAAGAGCAGGCCCAGACCCAGGGATAGATTGGAGCTGCGCGGCCTTCA	15	+	76368549-76368598	Mus musculus G protein-coupled receptor 172B (Gpr172b), mRNA.	membrane		receptor activity	2010003P03Rik; D15Ertd747e; GPCR; PAR2; GPCR42
	0.05 Gy vs 0 Gy	ILMN_1240471	DOWN	-0.9591	0	RefSeq	ILMN_213403	Retsat	S	1875	CGTGGTGTCCTCCCTCCTACAGCAATTCCTTGCACATATAAACAAAAACC	6	+	72557420-72557469	Mus musculus retinol saturase (all trans retinol 13,14 reductase) (Retsat), mRNA.	membrane, endoplasmic reticulum, endoplasmic reticulum membrane, nuclear outer membrane	retinol metabolism, carotenoid biosynthesis, electron transport	oxidoreductase activity; acting on paired donors; with incorporation or reduction of molecular oxygen, oxidoreductase activity, all-trans-retinol 13;14-reductase activity, FAD binding
	0.05 Gy vs 0 Gy	ILMN_1239397	DOWN	-0.9579	0	RefSeq	ILMN_312047	LOC100047934	S	2238	CTCATCTCATATCCCTGGGCACTCGGTCTAGTGAGCGTTTTGTCATCATG				PREDICTED: Mus musculus hypothetical protein LOC100047934 (LOC100047934), mRNA.				HKII; AI642394
	0.05 Gy vs 0 Gy	ILMN_2618714	DOWN	-0.9576	0	MEEBO	ILMN_211703	Pdgfb	S	2319	CGCTGCACAGGTGTCCCTCTGATCTTTTGCGGTTCTACCCGATGGCTCCT
	0.05 Gy vs 0 Gy	ILMN_1248563	DOWN	-0.9574	0	RefSeq	ILMN_210367	Car11	S	1283	ACGGTCGCTGAGACTCCCCAACGAGGATTACGCCCGCCTGTTCTGAGTTT	7	+	45572546-45572556:45572557-45572595	Mus musculus carbonic anhydrase 11 (Car11), mRNA.		one-carbon compound metabolism	carbonate dehydratase activity, zinc ion binding
	0.05 Gy vs 0 Gy	ILMN_2472110	DOWN	-0.9566	0	RefSeq	ILMN_186398	Tmem14c	S	187	GTTTCGGCTATGCAGCCCTGGTTGCTACCGGTGGGATTATTGGCTATGCC	13	+	41113095-41113144	Mus musculus transmembrane protein 14C (Tmem14c), mRNA.	membrane, mitochondrion		molecular_function	HSPC194; 1110021D01Rik; AU020193
	0.05 Gy vs 0 Gy	ILMN_2953277	DOWN	-0.9565	0	RefSeq	ILMN_235753	EG433182	S	1340	AGCGCCTGGCCAAGTACAACCAGATCCTTAGAATTGAGGAAGAGCTGGGC	18	+	48207615-48207664	Mus musculus predicted gene, EG433182 (EG433182), mRNA.
	0.05 Gy vs 0 Gy	ILMN_2701855	DOWN	-0.9564	0	RefSeq	ILMN_220499	Fahd2a	S	918	GGGACCTCCTCCTGACTGGGACGCCTCCAGGTGTTGGCATGTTTAGGAAG	2	-	127262288-127262337	Mus musculus fumarylacetoacetate hydrolase domain containing 2A (Fahd2a), mRNA.		metabolism	hydrolase activity, catalytic activity, isomerase activity
	0.05 Gy vs 0 Gy	ILMN_2649966	DOWN	-0.9563	0	RefSeq	ILMN_214618	Etfa	S	904	GCAGTTGGTGCTTCCCGAGCTGCTGTTGATGCTGGCTTTGTTCCCAATGA	9	-	55330116-55330162:55333077-55333079	Mus musculus electron transferring flavoprotein, alpha polypeptide (Etfa), nuclear gene encoding mitochondrial protein, mRNA.	mitochondrion, electron transfer flavoprotein complex (sensu Eukaryota)	transport	electron carrier activity, FAD binding	D9Ertd394e; 2010200I21Rik
	0.05 Gy vs 0 Gy	ILMN_1237219	DOWN	-0.9563	0	RefSeq	ILMN_223755	Rgs7	S	1749	GGACGCTGTCATTTCATTGCCTTCATCTTCATGTGTCGTCTGCTTCCCTC	1	-	176989662-176989711	Mus musculus regulator of G protein signaling 7 (Rgs7), mRNA.	heterotrimeric G-protein complex	G-protein coupled receptor protein signaling pathway, intracellular signaling cascade, negative regulation of signal transduction	signal transducer activity, GTPase activator activity
	0.05 Gy vs 0 Gy	ILMN_2701991	DOWN	-0.9502	0	MEEBO	ILMN_215427	Dscr1	S	2062	GCCGCCGGCCCAGTGTTTCTAGTTCTGCACTTTGAACCGGAGAGGCTAAC
	0.05 Gy vs 0 Gy	ILMN_2679037	DOWN	-0.9501	0	RefSeq	ILMN_310789	LOC100046883	S	1137	AGGACCACTGGTGACATGGACTTCTCTGTAGTCCCTTGGGGGCGGTTACT				PREDICTED: Mus musculus similar to CKLF-like MARVEL transmembrane domain containing 3 (LOC100046883), mRNA.				BNAS2; AI413895; 9430096L06Rik; Cklfsf3
	0.05 Gy vs 0 Gy	ILMN_3154849	DOWN	-0.9496	0	RefSeq	ILMN_211234	Clpx	A	2613	GCTAGTGGAGAGGCATTGGTTTCCCAGCTGGCACCATTAGTAACAGAGGC	9	+	65178227-65178276	Mus musculus caseinolytic peptidase X (E.coli) (Clpx), transcript variant 1, mRNA.	mitochondrion, mitochondrial inner membrane	protein transport, protein folding	ATPase activity, nucleoside-triphosphatase activity, nucleotide binding, zinc ion binding, metal ion binding, ATP binding, peptidase activity, protein binding
	0.05 Gy vs 0 Gy	ILMN_2619574	DOWN	-0.9488	0	RefSeq	ILMN_247158	Slc35e3	S	3287	GCCCTGGGGACCGGAGTTGATTTGTACTGCGTACAAATCCTAGCTGTAGA	10	-	117170880-117170929	Mus musculus solute carrier family 35, member E3 (Slc35e3), mRNA.
	0.05 Gy vs 0 Gy	ILMN_2639527	DOWN	-0.9482	0	RefSeq	ILMN_213671	Ptges2	S	1326	TGTTCTGTGGGTAAAGGGTCTGGGGTCTCAAAGGCCTACCCTTCAACCCC	2	+	32258002-32258051	Mus musculus prostaglandin E synthase 2 (Ptges2), mRNA.	nucleus, membrane, integral to membrane, cytosol	fatty acid biosynthesis, lipid biosynthesis, cell redox homeostasis, prostaglandin biosynthesis, regulation of transcription, secretion	transcriptional activator activity, protein disulfide oxidoreductase activity, DNA binding, isomerase activity, electron carrier activity, prostaglandin-E synthase activity	GBF1; MGC6845; C79137; GBF-1; PGE2; 0610038H10Rik
	0.05 Gy vs 0 Gy	ILMN_3061070	DOWN	-0.9469	0	RefSeq	ILMN_215889	Slc25a20	I	133	TGGCAGACGAGCCGAAACCCATCAGTCCGTTTAAGAACCTCCTGGCTGGC	9	+	108519634-108519683	Mus musculus solute carrier family 25 (mitochondrial carnitine/acylcarnitine translocase), member 20 (Slc25a20), mRNA.	mitochondrial inner membrane, membrane	transport	transporter activity, binding	1110007P09Rik; Cact; C78826; mCAC
	0.05 Gy vs 0 Gy	ILMN_2655126	DOWN	-0.9467	0	RefSeq	ILMN_215064	Gchfr	S	120	TCGGATCCGGAGCTGATGCAGCACCTGGGGGCCTCCAAGAGAAGTGTCTT	2	+	118995445-118995494	Mus musculus GTP cyclohydrolase I feedback regulator (Gchfr), mRNA.			hydrolase activity
	0.05 Gy vs 0 Gy	ILMN_2889482	DOWN	-0.9456	0	RefSeq	ILMN_214899	Sox7	S	2795	CACCCTGTGACACCCAAAGATGTTTCTGAGCTTTGGTCGCACCCCAGACA	14	+	64569098-64569147	Mus musculus SRY-box containing gene 7 (Sox7), mRNA.	nucleus, transcription factor complex	regulation of transcription; DNA-dependent, transcription, regulation of transcription from RNA polymerase II promoter	transcription factor activity, DNA binding
	0.05 Gy vs 0 Gy	ILMN_2956932	DOWN	-0.9449	0	RefSeq	ILMN_249043	Acadvl	S	1855	GTGAGGGCTACCCGACGGCACAGCATGAGAAAATGCTCTGTGATAGCTGG	11	-	69826728-69826777	Mus musculus acyl-Coenzyme A dehydrogenase, very long chain (Acadvl), mRNA.	mitochondrion	electron transport, fatty acid metabolism, lipid metabolism, metabolism	FAD binding, oxidoreductase activity, acyl-CoA dehydrogenase activity	vlcad
	0.05 Gy vs 0 Gy	ILMN_1228469	DOWN	-0.9439	0	RefSeq	ILMN_208882	Apoc1	S	175	GCCCAGGCGGCCCCGGATTTGTCCGGAACATTGGAGAGCATACCGGATAA	7	-	20277323-20277372	Mus musculus apolipoprotein C-I (Apoc1), mRNA.	extracellular region	lipoprotein metabolism, transport, lipid transport	lipid transporter activity
	0.05 Gy vs 0 Gy	ILMN_3062470	DOWN	-0.9428	0	RefSeq	ILMN_260217	Crls1	I	110	TCTGAGTTCTCGACTCTTGGACTCCGTGGAGGCCACACGGCCATGTTGGC	2	+	132672511-132672552:132672553-132672560	Mus musculus cardiolipin synthase 1 (Crls1), transcript variant 1, mRNA.	membrane, mitochondrion, integral to membrane	phospholipid biosynthesis	transferase activity	0610009I22Rik; 4930557M15Rik; 5730490M08Rik; RP23-77H16.4
	0.05 Gy vs 0 Gy	ILMN_2710139	DOWN	-0.9418	0	RefSeq	ILMN_219535	Ppargc1a	S	2527	CTCATGGGACAGCGTGTCCTTTCCCAAGACTCTTGCAAGTCATACTTAGG	5	-	51849315-51849364	Mus musculus peroxisome proliferative activated receptor, gamma, coactivator 1 alpha (Ppargc1a), mRNA.	DNA-directed RNA polymerase II; core complex, nucleus	response to starvation, cell glucose homeostasis, protein stabilization, gluconeogenesis, fatty acid oxidation, transcription initiation from RNA polymerase II promoter, positive regulation of gluconeogenesis, positive regulation of histone acetylation, regulation of transcription; DNA-dependent, digestion, electron transport, mitochondrion organization and biogenesis, transcription, positive reg…	RNA binding, transcription factor binding, protein binding, RNA polymerase II transcription mediator activity, transcriptional activator activity, DNA binding, ligand-dependent nuclear receptor transcription coactivator activity, transcription coactivator activity, nucleotide binding, receptor activity	PGC-1; A830037N07Rik; Pgc1; Pgc-1alpha; Pgco1; Ppargc1; PGC-1v
	0.05 Gy vs 0 Gy	ILMN_2679456	DOWN	-0.9403	0	RefSeq	ILMN_234025	Crat	S	2491	GGCTGAACAAGACTACGGCCCAGGTTCCCAATGTATCATCCACTCCATGA	2	-	30257848-30257897	Mus musculus carnitine acetyltransferase (Crat), nuclear gene encoding mitochondrial protein, mRNA.	peroxisome, mitochondrion, endoplasmic reticulum	transport, lipid metabolism, fatty acid metabolism	acyltransferase activity, carnitine O-acetyltransferase activity, transferase activity
	0.05 Gy vs 0 Gy	ILMN_1260372	DOWN	-0.9403	0	RefSeq	ILMN_213547	X99384	S	3705	GACCCTCTTAGCTGAATTCTTTTGCAAGCTGCTGTATGTCTGTCCACGCC	10	-	60782692-60782741	Mus musculus cDNA sequence X99384 (X99384), mRNA.				Pald; MMPAL; mKIAA1274
	0.05 Gy vs 0 Gy	ILMN_1223041	DOWN	-0.9399	0	MEEBO	ILMN_187795	Abi3	S	1361	GAGTTTAAGCACCTCGCCCAGAGGACCCCCAGCTCATGCTCAGAAGATCG
	0.05 Gy vs 0 Gy	ILMN_2699134	DOWN	-0.9373	0	RefSeq	ILMN_218703	Gpr81	S	2756	AGGTTGTCCCTGTGGCTTCCTTTGCCAGAGGTGTTGAAGCCTAGGTGCGA	5	-	124327207-124327256	Mus musculus G protein-coupled receptor 81 (Gpr81), mRNA.		signal transduction	receptor activity, purinergic nucleotide receptor activity; G-protein coupled, signal transducer activity, rhodopsin-like receptor activity
	0.05 Gy vs 0 Gy	ILMN_2615207	DOWN	-0.9367	0	RefSeq	ILMN_211377	Dci	S	666	GAGGATCAGGTACACAGCAAGGCTCGCTCAGTGATGACCAAGTGGTTAGC	17	+	24574498-24574547	Mus musculus dodecenoyl-Coenzyme A delta isomerase (3,2 trans-enoyl-Coenyme A isomerase) (Dci), nuclear gene encoding mitochondrial protein, mRNA.	mitochondrion, mitochondrial inner membrane	metabolism, fatty acid beta-oxidation, lipid metabolism, fatty acid metabolism	isomerase activity, dodecenoyl-CoA delta-isomerase activity, catalytic activity	eci
	0.05 Gy vs 0 Gy	ILMN_2734661	DOWN	-0.9367	0	RefSeq	ILMN_221369	Hagh	S	816	AGCCCACGGTGCCATCCACCCTGGCAGAAGAGTTCACCTACAACCCCTTC	17	+	25000641-25000690	Mus musculus hydroxyacyl glutathione hydrolase (Hagh), mRNA.			zinc ion binding, metal ion binding, hydrolase activity, hydroxyacylglutathione hydrolase activity	BC019817; Glo2; Glo-2; Rsp29
	0.05 Gy vs 0 Gy	ILMN_2838501	DOWN	-0.9354	0	RefSeq	ILMN_220855	Slc24a3	S	3366	TCATCCATTCGGTATGGTTTTCCCAGTCCCTTGTACACATCCTGGTTTGA	2	+	145467619-145467668	Mus musculus solute carrier family 24 (sodium/potassium/calcium exchanger), member 3 (Slc24a3), mRNA.	plasma membrane, membrane	ion transport, transport, potassium ion transport, sodium ion transport, calcium ion homeostasis, calcium ion transport	symporter activity, antiporter activity, sodium ion binding, potassium ion binding, calcium; potassium:sodium antiporter activity, calcium ion binding	NCKX3
	0.05 Gy vs 0 Gy	ILMN_1224014	DOWN	-0.9338	0	RefSeq	ILMN_223572	Tmem100	S	1390	CGTTCCACCAAAAGCCTACATTGGCTTGGCATTCCCACGTACCTAAGAAG	11	+	89897445-89897494	Mus musculus transmembrane protein 100 (Tmem100), mRNA.	membrane			1810057C19Rik; AV011897
	0.05 Gy vs 0 Gy	ILMN_2825080	DOWN	-0.9307	0	RefSeq	ILMN_213686	Ldhd	S	1906	GTTCCATCCGGCACTGTTGGGCCGGCTCTTTGGTCACGTGAGCCCCGTTT	8	-	114150436-114150485	Mus musculus lactate dehydrogenase D (Ldhd), nuclear gene encoding mitochondrial protein, mRNA.	mitochondrion	ATP biosynthesis, electron transport	D-lactate dehydrogenase activity, protein binding	D8Bwg1320e; 4733401P21Rik
	0.05 Gy vs 0 Gy	ILMN_1226325	DOWN	-0.9301	0	RefSeq	ILMN_219676	Cnnm2	S	2572	CCTTTCCTCTGTGCCCGGTGGGTGTCGCTGTCGAACTTGATGGATGAATG	19	+	46953000-46953049	Mus musculus cyclin M2 (Cnnm2), mRNA.			molecular_function
	0.05 Gy vs 0 Gy	ILMN_2679770	DOWN	-0.9269	0	RefSeq	ILMN_199362	Mrpl9	S	922	GGGCAGGTTCGCTGTGGTTGTCATCTCCTTCAGTGGTCATCGTAGCCAGC	3	+	94251951-94252000	Mus musculus mitochondrial ribosomal protein L9 (Mrpl9), nuclear gene encoding mitochondrial protein, mRNA.	ribonucleoprotein complex, mitochondrion		structural constituent of ribosome
	0.05 Gy vs 0 Gy	ILMN_1254705	DOWN	-0.9268	0	RefSeq	ILMN_220690	Atp5d	S	551	GGCTGAGATCCAGATCCGTATTGAGGCCAATGAAGCCCTAGTGAAGGCCC	10	+	79608233-79608282	Mus musculus ATP synthase, H+ transporting, mitochondrial F1 complex, delta subunit (Atp5d), mRNA.	proton-transporting ATP synthase complex; catalytic core F(1), mitochondrion, mitochondrial inner membrane, proton-transporting ATP synthase complex, proton-transporting two-sector ATPase complex	ion transport, transport, ATP biosynthesis, ATP synthesis coupled proton transport, proton transport	hydrolase activity, metal ion binding, hydrogen-transporting ATP synthase activity; rotational mechanism, hydrogen ion transporter activity, hydrogen-transporting ATPase activity; rotational mechanism	C85518; AU020773; 1500000I11Rik; 0610008F14Rik; AA960090; AI876556
	0.05 Gy vs 0 Gy	ILMN_1227579	DOWN	-0.9268	0	RefSeq	ILMN_217575	Acot11	S	5420	CTCGAGGACGGAAAGACCTGTGGGAACCTTTGCTCTGCCGTTTTGTAGAC	4	-	106417299-106417348	Mus musculus acyl-CoA thioesterase 11 (Acot11), mRNA.	cytoplasm	response to temperature stimulus, intracellular signaling cascade, fatty acid metabolism	hydrolase activity, serine esterase activity, acyl-CoA thioesterase activity, catalytic activity	BFIT1; Them1; AW060409; BFIT; Thea; mKIAA0707; MGC25974; 2010309H15Rik; 1110020M10Rik
	0.05 Gy vs 0 Gy	ILMN_2656422	DOWN	-0.9259	0	RefSeq	ILMN_215178	BC028528	S	295	CCTCAGAATCCTGTAACCACGAAACCAGTGACCACAGAACCAGTGACCAC	3	-	95692085-95692134	Mus musculus cDNA sequence BC028528 (BC028528), mRNA.				L259; MGC41379
	0.05 Gy vs 0 Gy	ILMN_2617468	DOWN	-0.9258	0	RefSeq	ILMN_211596	Chac1	S	1467	GGTCTGTTCCTGGAAAACACTACAGTCCTTGTCCATTCTCAGTTGACCCA	2	+	119179974-119180023	Mus musculus ChaC, cation transport regulator-like 1 (E. coli) (Chac1), mRNA.				1810008K03Rik
	0.05 Gy vs 0 Gy	ILMN_2803674	DOWN	-0.9255	0	RefSeq	ILMN_213761	S100a9	S	355	GGCAAAGGCTGTGGGAAGTAATTAAGAGGTCAGCCATGTGACTGCTGCCC	3	-	90778643-90778672:90778673-90778692	Mus musculus S100 calcium binding protein A9 (calgranulin B) (S100a9), mRNA.			calcium ion binding	Cagb; L1Ag; AW546964; p14; MRP14; BEE22; GAGB; 60B8Ag
	0.05 Gy vs 0 Gy	ILMN_2669912	DOWN	-0.9234	0	RefSeq	ILMN_214296	Nrp1	S	3517	ACTAGGCGTTATTCAGTGGGCCCTTTTGATGGACATGTGACCTGTAGCCC	8	+	131027139-131027188	Mus musculus neuropilin 1 (Nrp1), mRNA.	membrane, plasma membrane	heart development, vascular endothelial growth factor receptor signaling pathway, angiogenesis, cell adhesion, negative regulation of axon extension, cell differentiation, development, axon guidance, cell migration	semaphorin receptor activity, protein binding, receptor activity	Npn1; Nrp; NP-1; C530029I03; NPN-1
	0.05 Gy vs 0 Gy	ILMN_2694170	DOWN	-0.9215	0	RefSeq	ILMN_218307	Cd97	S	2374	ACTGGAAATGGGCCTGCATGGTCACTGGGAGCAAGTACACAGAGTTCAAC	8	-	86247913-86247962	Mus musculus CD97 antigen (Cd97), mRNA.	integral to membrane	cell adhesion, G-protein coupled receptor protein signaling pathway, signal transduction	transmembrane receptor activity, receptor activity, signal transducer activity, calcium ion binding, protein binding	AA409984; TM7LN1
	0.05 Gy vs 0 Gy	ILMN_1234901	DOWN	-0.9212	0	RefSeq	ILMN_211941	Echdc3	S	1114	GTGGGAAATGAATACAGGGGAGGGAACGACTTGCTAGGTCAGTGGGCAGG	2	-	6110159-6110208	Mus musculus enoyl Coenzyme A hydratase domain containing 3 (Echdc3), mRNA.	mitochondrion			2310005D12Rik; AI662097
	0.05 Gy vs 0 Gy	ILMN_3151840	DOWN	-0.9198	0	RefSeq	ILMN_259298	Ppm1m	A	1556	CTGTTCAAAGCCACAGCCCAATGCTTACCAGGTCCCACCTTCTGCAATGG	9	-	106053292-106053341	Mus musculus protein phosphatase 1M (Ppm1m), transcript variant 1, mRNA.	protein serine/threonine phosphatase complex, nucleus	protein amino acid dephosphorylation	catalytic activity, phosphoprotein phosphatase activity, magnesium ion binding, metal ion binding, protein serine/threonine phosphatase activity, manganese ion binding, CTD phosphatase activity, hydrolase activity	2810423O19Rik; AW610647; PP2Ceta; C77250
	0.05 Gy vs 0 Gy	ILMN_2864834	DOWN	-0.9173	0	RefSeq	ILMN_208930	Abcb8	S	2764	AACACTCAGTTGTTTGGGCCCTCACTCCAGGAGACTGGCCAGGCCTGGTA	5	+	23915582-23915631	Mus musculus ATP-binding cassette, sub-family B (MDR/TAP), member 8 (Abcb8), nuclear gene encoding mitochondrial protein, mRNA.			ATP binding, ATPase activity, nucleotide binding	4833412N02Rik; AA409895
	0.05 Gy vs 0 Gy	ILMN_2913716	DOWN	-0.917	0	RefSeq	ILMN_209838	H2-Ab1	S	732	CTGAGTCTGCCTGGAGCAAAATGTTGAGCGGCATCGGGGGCTGCGTGCTT	17	+	33876128-33876177	Mus musculus histocompatibility 2, class II antigen A, beta 1 (H2-Ab1), mRNA.	intracellular, MHC class II protein complex, Golgi apparatus, early endosome, integral to membrane, plasma membrane, multivesicular body, membrane, external side of plasma membrane	defense response, immune response	antigen binding, MHC class II receptor activity, protein binding, peptide antigen binding	Rmcs1; I-Abeta; I-A<b>; IAb; H2-Ab; AI845868; Ia-2; Ia2; H-2Ab; Abeta
	0.05 Gy vs 0 Gy	ILMN_2987984	DOWN	-0.9168	0	RefSeq	ILMN_218915	S100a13	S	530	GGAGACTGATTGGAGAGCTGGCAAAGGAAGTCAGGAAGGAGAAGGCCCTG	3	+	90328351-90328400	Mus musculus S100 calcium binding protein A13 (S100a13), mRNA.			calcium ion binding
	0.05 Gy vs 0 Gy	ILMN_2888181	DOWN	-0.9167	0	RefSeq	ILMN_220216	Echs1	S	1211	GCTCAAGATGTGAGCTTCAAGAGGGAAGTGGCCCTCTCTGCTGATTCCCA	7	-	139957273-139957322	Mus musculus enoyl Coenzyme A hydratase, short chain, 1, mitochondrial (Echs1), mRNA.	mitochondrion	lipid metabolism		C80529
	0.05 Gy vs 0 Gy	ILMN_2920759	DOWN	-0.9159	0	RefSeq	ILMN_250995	Clip1	S	4292	TGGGCACTGGGCAACCAACTGCAATGACGACGAGACCTTCTGAGGAAGCC	5	-	123839883-123839894:123839895-123839932	Mus musculus CAP-GLY domain containing linker protein 1 (Clip1), mRNA.	cytoskeleton, intermediate filament, microtubule, cytoplasmic microtubule		protein binding, nucleic acid binding, zinc ion binding, microtubule binding	CYLN1; 1110007I12Rik; Rsn; mKIAA4046; 4631429H07Rik; KIAA4046; C81039; AV017631; CLIP-170; CLIP170; Clip50
	0.05 Gy vs 0 Gy	ILMN_2923607	DOWN	-0.9155	0	RefSeq	ILMN_212624	Phlda3	S	1061	CCCAAAGAAGGGCTGGCTGTTCTTCATGGCGTGCTAAGCCAGTGCCTCAG	1	+	137665353-137665402	Mus musculus pleckstrin homology-like domain, family A, member 3 (Phlda3), mRNA.				Tih1
	0.05 Gy vs 0 Gy	ILMN_1220170	DOWN	-0.9144	0	RefSeq	ILMN_215963	Tek	S	4243	CTCACCTGCAGAAGCCAGTTTGTTTGGCCATGTGACAATTGTCCTGTGTT	4	+	94541219-94541268	Mus musculus endothelial-specific receptor tyrosine kinase (Tek), mRNA.	membrane	regulation of cell migration, cell-cell adhesion, regulation of angiogenesis, cell-matrix adhesion, protein amino acid phosphorylation	kinase activity, transferase activity, protein-tyrosine kinase activity, nucleotide binding, ATP binding, receptor activity, protein kinase activity
	0.05 Gy vs 0 Gy	ILMN_2712280	DOWN	-0.9142	0	RefSeq	ILMN_219693	Ormdl3	S	1810	TGTCTCTCCACTCGCTGGGTCGACTGGGGCATGTTCCTTTGGAAACGCGT				Mus musculus ORM1-like 3 (S. cerevisiae) (Ormdl3), mRNA.	membrane, endoplasmic reticulum			2810011N17Rik; AI315223
	0.05 Gy vs 0 Gy	ILMN_1251766	DOWN	-0.9136	0	RefSeq	ILMN_218238	Alkbh7	S	649	GGCCAGAAGAGCCACCTCCAGCCTGCTGACCTCCCACATATCCTCCATAT	17	+	57138487-57138515:57138516-57138536	Mus musculus alkB, alkylation repair homolog 7 (E. coli) (Alkbh7), mRNA.				2510008E23Rik; 2310045B01Rik; Spata11; Abh7
	0.05 Gy vs 0 Gy	ILMN_2708203	DOWN	-0.9117	0	RefSeq	ILMN_219392	Cdkn1c	S	1785	GCCCATACCAACTGCCCAGGGCTCCTCGTCCGCCAGGTTCTAAATAAAGA	7	-	150644259-150644308	Mus musculus cyclin-dependent kinase inhibitor 1C (P57) (Cdkn1c), mRNA.	nucleus	negative regulation of transcription from RNA polymerase II promoter, neuron maturation, cell cycle, cell cycle arrest	kinase activity, protein kinase inhibitor activity, protein binding, cyclin-dependent protein kinase inhibitor activity	p57Kip2; AL024410; Kip2; p57(kip2); CDKI
	0.05 Gy vs 0 Gy	ILMN_2768209	DOWN	-0.9116	0	RefSeq	ILMN_235161	BC029214	S	825	CCAGGAGCCTGCCTGCAAGGAAAGGGGAGATCTAGGACCCCCTAATCAGA	2	-	25315108-25315157	Mus musculus cDNA sequence BC029214 (BC029214), mRNA.
	0.05 Gy vs 0 Gy	ILMN_1256867	DOWN	-0.9115	0	RefSeq	ILMN_213603	Slc25a26	S	1031	AAACTGGGGCCACCGTCTCAGTCCTCTCAATAAATACTCCCGGTAAGGCC	6	+	94553792-94553841	Mus musculus solute carrier family 25 (mitochondrial carrier, phosphate carrier), member 26 (Slc25a26), nuclear gene encoding mitochondrial protein, mRNA.	membrane, integral to membrane, mitochondrial inner membrane	transport	binding
	0.05 Gy vs 0 Gy	ILMN_2719296	DOWN	-0.9104	0	RefSeq	ILMN_220222	Mfn1	S	2884	GGGTCCTGCAATCACTCTGTCCTCACAGCAAGGATGTAACCACTACTAAA	3	+	32769131-32769180	Mus musculus mitofusin 1 (Mfn1), mRNA.	mitochondrion, membrane, outer membrane, integral to membrane, mitochondrial outer membrane	mitochondrial fusion, development	protein binding, GTP binding, nucleotide binding, GTPase activity, hydrolase activity	2310002F04Rik; 6330416C07Rik; KIAA4032; HR2; mKIAA4032; D3Ertd265e
	0.05 Gy vs 0 Gy	ILMN_2659168	DOWN	-0.9104	0	RefSeq	ILMN_215411	Cib2	S	165	ATGAGCTGGCTCCCAACCTCGTCCCGATGGACTACAGGAAGAGTCCCATC				Mus musculus calcium and integrin binding family member 2 (Cib2), mRNA.			kinase activity, calcium ion binding	AI449053; 2810434I23Rik
	0.05 Gy vs 0 Gy	ILMN_1232170	DOWN	-0.9079	0	RefSeq	ILMN_218981	Creld1	S	1960	GTGTATTCACCGCCCACGCCCTAGCCATCGACTTATTTATTCATCTCAGG	6	+	113443258-113443307	Mus musculus cysteine-rich with EGF-like domains 1 (Creld1), mRNA.	membrane, integral to membrane		molecular_function, calcium ion binding	AI843811
	0.05 Gy vs 0 Gy	ILMN_2623536	DOWN	-0.9077	0	RefSeq	ILMN_243618	Golm1	S	3455	GCACCACTTTCCAACAAGACCTGAAACTCAGCGGCCTACAAACTCCTACC	13	-	59736545-59736594	Mus musculus golgi membrane protein 1 (Golm1), transcript variant 1, mRNA.	Golgi apparatus, membrane, integral to membrane		molecular_function
	0.05 Gy vs 0 Gy	ILMN_2865285	DOWN	-0.9068	0	RefSeq	ILMN_251992	Folr2	S	757	CAAACACAGCACCCTGTCACACGTTTGAGTACTACTTCCCGACACCAGCC	7	-	108988909-108988958	Mus musculus folate receptor 2 (fetal) (Folr2), mRNA.	membrane fraction, membrane	posttranslational protein targeting to membrane	folic acid binding, receptor activity, GPI anchor binding, folic acid transporter activity	FR-P3; Folbp-2; Folbp2; FBP2
	0.05 Gy vs 0 Gy	ILMN_2942674	DOWN	-0.9034	0	RefSeq	ILMN_221324	Lims2	S	1620	GGCACATTGCCCTGGCCATCGAAGACCCACAAGTGGTCACATACTTACAC	18	+	32101561-32101610	Mus musculus LIM and senescent cell antigen like domains 2 (Lims2), mRNA.	focal adhesion		molecular_function, metal ion binding, zinc ion binding	PINCH2
	0.05 Gy vs 0 Gy	ILMN_2950957	DOWN	-0.9033	0	RefSeq	ILMN_215033	Rtn4ip1	S	2736	AGGCCTGAGGAGCATTCTCTTGATTGATGGTTGGTGGATGGGTCCAGCCC	10	+	43636032-43636081	Mus musculus reticulon 4 interacting protein 1 (Rtn4ip1), mRNA.	mitochondrion		protein binding, oxidoreductase activity	NIMP; D10Ertd690e
	0.05 Gy vs 0 Gy	ILMN_2665545	DOWN	-0.903	0	RefSeq	ILMN_215946	Rin3	S	3780	TGTGATGGAAACACCACAGGTCATCAGTGTTGATGAGATGCACTATGGGG	12	+	103628979-103629028	Mus musculus Ras and Rab interactor 3 (Rin3), mRNA.		signal transduction, intracellular signaling cascade	GTPase activator activity	C86933; 6430500K07
	0.05 Gy vs 0 Gy	ILMN_2789948	DOWN	-0.9022	0	RefSeq	ILMN_216828	Arhgdib	S	843	CTTACCCCATCTCTCAGAGTGTTCCCTGCAAATGAGACTTAAAACCCTGG	6	-	136888112-136888161	Mus musculus Rho, GDP dissociation inhibitor (GDI) beta (Arhgdib), mRNA.	cytoplasm		protein binding, GTPase activator activity, Rho GDP-dissociation inhibitor activity	Ly-GDI; Gdid4; D4
	0.05 Gy vs 0 Gy	ILMN_1234086	DOWN	-0.9012	0	RefSeq	ILMN_208914	Dhdh	S	2655	GAGGCTAGAAGCTTGCAGGCCTAGGGTCAACTATCAAAAGTGTGCTCTTC				Mus musculus dihydrodiol dehydrogenase (dimeric) (Dhdh), mRNA.			trans-1;2-dihydrobenzene-1;2-diol dehydrogenase activity	AA591799; 1300018L09Rik
	0.05 Gy vs 0 Gy	ILMN_2674752	DOWN	-0.8992	0	RefSeq	ILMN_216743	Snx11	S	2164	GCGGGATTGTCAGTGGCATTTAGTTGAGAGTTGAGGGGCTTTGGCCTGAA	11	-	96629206-96629255	Mus musculus sorting nexin 11 (Snx11), mRNA.		transport, protein transport, intracellular signaling cascade	phosphoinositide binding, protein binding	4933439F10Rik; AI117694; A930041K09Rik
	0.05 Gy vs 0 Gy	ILMN_2618408	DOWN	-0.8981	0	RefSeq	ILMN_211675	Icam2	S	1029	AACATGGCACCTTCAAGGTGTGGTTCGGCACTGGCTGAAGGACTGTGGCG	11	-	106239033-106239082	Mus musculus intercellular adhesion molecule 2 (Icam2), mRNA.	integral to plasma membrane, membrane, uropod	cell-cell adhesion, cell adhesion	protein binding	Icam-2; CD102; Ly-60
	0.05 Gy vs 0 Gy	ILMN_2660110	DOWN	-0.8974	0	RefSeq	ILMN_215484	Apba3	S	1751	TGCTGAGCGTGGTGGAGTCCGCGTTGGACACCGCATCATTGAGGTCAACG	10	+	80735615-80735664	Mus musculus amyloid beta (A4) precursor protein-binding, family A, member 3 (Apba3), mRNA.		transport, protein transport	protein binding	lin-10; AW208791; Mint-3; X11gamma; mint3
	0.05 Gy vs 0 Gy	ILMN_2705166	DOWN	-0.8968	0	RefSeq	ILMN_219168	St6gal1	S	4298	GTGGGCACTGACGTCACTAGCCATCTATGCATCCTAAATGCAGGATCCTC	16	+	23360235-23360284	Mus musculus beta galactoside alpha 2,6 sialyltransferase 1 (St6gal1), mRNA.	integral to Golgi membrane, membrane	protein amino acid glycosylation	transferase activity; transferring glycosyl groups, transferase activity, sialyltransferase activity, beta-galactoside alpha-2;6-sialyltransferase activity
	0.05 Gy vs 0 Gy	ILMN_2614161	DOWN	-0.8962	0	RefSeq	ILMN_261172	Lss	S	2846	AAGTCATTTGAATGATCACCGACTCCCTTACTAAACAGACCCTGGGCGTA	10	+	76016423-76016472	Mus musculus lanosterol synthase (Lss), mRNA.		metabolism, lipid biosynthesis, steroid biosynthesis	molecular_function, lyase activity, isomerase activity, lanosterol synthase activity, catalytic activity
	0.05 Gy vs 0 Gy	ILMN_2904819	DOWN	-0.8947	0	RefSeq	ILMN_209043	9530058B02Rik	S	696	CTGTCCCAAGCTGCCAGAGCCAGGAGCCAAACCTGTCTAACCTCAGTCCT	17	-	25591368-25591417	Mus musculus RIKEN cDNA 9530058B02 gene (9530058B02Rik), mRNA.			protein binding
	0.05 Gy vs 0 Gy	ILMN_1236700	DOWN	-0.8926	0	RefSeq	ILMN_214287	Pde4d	S	2504	GTGCATGTCACATGCCACAACCATGGTCACACCTCACTGTCATCTGCCAG	13	+	110741632-110741681	Mus musculus phosphodiesterase 4D, cAMP specific (Pde4d), mRNA.		smooth muscle contraction, cAMP catabolism, signal transduction	metal ion binding, hydrolase activity, 3';5'-cyclic-nucleotide phosphodiesterase activity
	0.05 Gy vs 0 Gy	ILMN_2940642	DOWN	-0.8918	0	RefSeq	ILMN_201528	St6galnac2	S	1933	ACGAGTCTCACTGGAGAGGCACATCAGTCCTTGTCACCAACAGGAAACTG	11	-	116538069-116538118	Mus musculus ST6 (alpha-N-acetyl-neuraminyl-2,3-beta-galactosyl-1, 3)-N-acetylgalactosaminide alpha-2,6-sialyltransferase 2 (St6galnac2), mRNA.	integral to Golgi membrane, membrane, integral to membrane	protein amino acid glycosylation	transferase activity; transferring glycosyl groups, transferase activity, sialyltransferase activity	Siat7; Siat7b
	0.05 Gy vs 0 Gy	ILMN_2716968	DOWN	-0.8911	0	RefSeq	ILMN_220047	C1qtnf9	S	1817	CCAGTAATGCAAGGGGTACTTTCATCACAATGCACTGCCACAGTTGCATG	14	+	61399620-61399669	Mus musculus C1q and tumor necrosis factor related protein 9 (C1qtnf9), mRNA.	cytoplasm	phosphate transport
	0.05 Gy vs 0 Gy	ILMN_2590034	DOWN	-0.8897	0	RefSeq	ILMN_208840	Ltbp4	S	5053	CGCTGTATCTGTCGTCCAGGATTTGCTCCCACGCATCAGCCACATCACTG	7	-	28090438-28090487	Mus musculus latent transforming growth factor beta binding protein 4 (Ltbp4), mRNA.	extracellular matrix (sensu Metazoa)	growth hormone secretion, development, protein folding, regulation of cell growth, regulation of cell differentiation, regulation of transforming growth factor beta receptor signaling pathway, regulation of proteolysis, transforming growth factor beta receptor signaling pathway	integrin binding, glycosaminoglycan binding, growth factor binding, calcium ion binding, protein binding	2310046A13Rik
	0.05 Gy vs 0 Gy	ILMN_1221817	DOWN	-0.889	0	RefSeq	ILMN_261419	Cd74	S	1037	TTGAGACTGGTGTCTGTTTCATCGTCCCAGGACACGGCAAATGAAGTCAG	18	+	60971928-60971977	Mus musculus CD74 antigen (invariant polypeptide of major histocompatibility complex, class II antigen-associated) (Cd74), transcript variant 1, mRNA.	lysosome, external side of plasma membrane, integral to plasma membrane, membrane, late endosome, multivesicular body, plasma membrane, integral to membrane, Golgi apparatus, endoplasmic reticulum	immune response, positive regulation of T cell differentiation, cell proliferation, intracellular protein transport, negative thymic T cell selection, positive thymic T cell selection, prostaglandin biosynthesis, negative regulation of apoptosis, regulation of macrophage activation, defense response, protein folding, protein complex assembly	cytokine binding, protein binding
	0.05 Gy vs 0 Gy	ILMN_2967294	DOWN	-0.8887	0	RefSeq	ILMN_210983	Dgcr6	S	870	AAGGCAGCTCTGTGACCAAGCGGGGGGTCCTTGCTGTCCTCCGTTGCCTA	16	+	17984513-17984524:17984525-17984562	Mus musculus DiGeorge syndrome critical region gene 6 (Dgcr6), mRNA.			molecular_function	AU044152
	0.05 Gy vs 0 Gy	ILMN_2727329	DOWN	-0.8886	0	RefSeq	ILMN_220819	Bckdha	S	1508	GGCTACTTCACTCCCTTCACCTGTTACAGTGCCTTTTAGGGGTGGGAAGG				Mus musculus branched chain ketoacid dehydrogenase E1, alpha polypeptide (Bckdha), mRNA.	mitochondrion	metabolism, positive regulation of transcription; DNA-dependent	oxidoreductase activity, oxidoreductase activity; acting on the aldehyde or oxo group of donors; disulfide as acceptor, metal ion binding, potassium ion binding, 3-methyl-2-oxobutanoate dehydrogenase (2-methylpropanoyl-transferring) activity
	0.05 Gy vs 0 Gy	ILMN_2704822	DOWN	-0.8871	0	MEEBO	ILMN_211418	Acaa2	S	90	TGGAGCTTACGGGGGCCTTCTCAAGGACTTCTCTGCCACCGATTTAACTG
	0.05 Gy vs 0 Gy	ILMN_2665133	DOWN	-0.8859	0	RefSeq	ILMN_208634	Timp4	S	330	GCCAAGGATATTCAGTATGTCTACACGCCATTTGACTCTTCCCTCTGTGG	6	-	115199890-115199939	Mus musculus tissue inhibitor of metalloproteinase 4 (Timp4), mRNA.	synaptic vesicle, extracellular matrix (sensu Metazoa)	neurotransmitter secretion	ATP binding, metalloendopeptidase inhibitor activity, enzyme inhibitor activity, catalytic activity
	0.05 Gy vs 0 Gy	ILMN_2588882	DOWN	-0.8855	0	RefSeq	ILMN_208719	Slc41a2	S	3971	GTGTGGACCAACTGTGAACTCTCCCCGTTCCTAAGGTCAGAGAGACTGTA	10	-	82694249-82694298	Mus musculus solute carrier family 41, member 2 (Slc41a2), mRNA.				SLC41A1-L1; A230035L05Rik
	0.05 Gy vs 0 Gy	ILMN_2947526	DOWN	-0.885	0	RefSeq	ILMN_213475	Ecm1	S	1679	CCAACTACCTGAGGAACGTGGCTTTAGTGGCTGGAGACACTGGGAATGCC	3	-	95538234-95538283	Mus musculus extracellular matrix protein 1 (Ecm1), mRNA.	extracellular region, extracellular space, extracellular matrix (sensu Metazoa)	transport	carrier activity	p85; AI663821
	0.05 Gy vs 0 Gy	ILMN_2776603	DOWN	-0.884	0	RefSeq	ILMN_234609	Ccl9	S	997	GCTACAGCCATCCTAACTGCCTCAGAATCACTCAAGTTCTTCCACTCGGT	11	-	83388380-83388429	Mus musculus chemokine (C-C motif) ligand 9 (Ccl9), mRNA.	extracellular region	immune response, signal transduction, chemotaxis	cytokine activity, chemokine activity
	0.05 Gy vs 0 Gy	ILMN_3159149	DOWN	-0.8828	0	RefSeq	ILMN_224812	Rusc2	A	5047	GGGCCAGAGTCCTAAGCCCCCCATGCTGTAAATAGTCTGGTCGTCAGAGT	4	+	43439821-43439870	Mus musculus RUN and SH3 domain containing 2 (Rusc2), transcript variant 1, mRNA.				mKIAA0375; AI840675
	0.05 Gy vs 0 Gy	ILMN_2611180	DOWN	-0.8828	0	MEEBO	ILMN_210971	Ccdc3	S	2551	CAAGCTTAGGGGTGATGGAGTCAGGACTCGGAGAACTGTGGAAGCCGAAG
	0.05 Gy vs 0 Gy	ILMN_2706268	DOWN	-0.8826	0	RefSeq	ILMN_219254	Scara3	S	3295	TGTGCAACTGGCTTGCACGACCCATCTACCCCTGCTGTATAATTGTCCTG				Mus musculus scavenger receptor class A, member 3 (Scara3), mRNA.	membrane, integral to membrane, cytoplasm	phosphate transport		APC7; MSLR1; CSR1; MSRL1; CSR; C130058N24Rik
	0.05 Gy vs 0 Gy	ILMN_3057482	DOWN	-0.8818	0	RefSeq	ILMN_228342	4833426J09Rik	I	2864	GGGTGGCAGTTGACGACATGTAGGCAGGACTTCTTCAGTGGTTTGTGGAG	8	+	107120115-107120164	Mus musculus RIKEN cDNA 4833426J09 gene (4833426J09Rik), mRNA.	protein serine/threonine phosphatase complex	protein amino acid dephosphorylation	metal ion binding, hydrolase activity, magnesium ion binding, phosphoprotein phosphatase activity, protein serine/threonine phosphatase activity	Pdp2; KIAA1348; Gm1705; mKIAA1348
	0.05 Gy vs 0 Gy	ILMN_1255416	DOWN	-0.8813	0	RefSeq	ILMN_209150	Ly6a	S	670	GCTCATGACCCTGGAGGCACACAGCCAGCACAGTGAAGAGGCAGAATTCC	15	-	74825415-74825464	Mus musculus lymphocyte antigen 6 complex, locus A (Ly6a), mRNA.	membrane, external side of plasma membrane		GPI anchor binding	Ly-6A.2; Sca-1; Sca1; TAP; Ly-6E.1; Ly-6A/E
	0.05 Gy vs 0 Gy	ILMN_2709051	DOWN	-0.8811	0	RefSeq	ILMN_209000	BC049806	S	3824	GTCTTAGATGGCAAAGCACGCCTACTTCATGCTGGAGCTCACAGGCGCAC	1	-	58584379-58584428	Mus musculus cDNA sequence BC049806 (BC049806), mRNA.				D630010C10
	0.05 Gy vs 0 Gy	ILMN_1217969	DOWN	-0.8787	0	RefSeq	ILMN_250863	Gpihbp1	S	680	TCACTTGTCTGTGGGCGTCAGGGGCCTGAAGACCCGTTCTCCTCCAACCA	15	+	75428526-75428554:75428555-75428575	Mus musculus GPI-anchored HDL-binding protein 1 (Gpihbp1), mRNA.	cell surface, anchored to plasma membrane	cholesterol transport, lipid transport	high-density lipoprotein binding
	0.05 Gy vs 0 Gy	ILMN_2611284	DOWN	-0.8782	0	RefSeq	ILMN_210983	Dgcr6	S	740	GCAGAGCACACTGGAGAAGGCAGGGGTAGCTGGTTTCTACGTGACCACCA				Mus musculus DiGeorge syndrome critical region gene 6 (Dgcr6), mRNA.			molecular_function	AU044152
	0.05 Gy vs 0 Gy	ILMN_2982890	DOWN	-0.8777	0	RefSeq	ILMN_242057	Clpp	S	828	CCTCCTGCCCCGACAAGCACCTAAGGAGTGGAGACCAGACTGAAACTTCC	17	+	57135460-57135470:57135471-57135509	Mus musculus caseinolytic peptidase, ATP-dependent, proteolytic subunit homolog (E. coli) (Clpp), mRNA.	mitochondrion		serine-type endopeptidase activity, hydrolase activity, peptidase activity, endopeptidase Clp activity	D17Wsu160e; AU019820
	0.05 Gy vs 0 Gy	ILMN_1237961	DOWN	-0.877	0	RefSeq	ILMN_222004	Gnb5	S	1747	AGGCTGAGCATCCCCGACACTTGAGGGCAAAACAGGTTGCCATTCCTAGC				Mus musculus guanine nucleotide binding protein, beta 5 (Gnb5), transcript variant 2, mRNA.		G-protein coupled receptor protein signaling pathway	small GTPase regulator activity	flr; Gbeta5; GBS
	0.05 Gy vs 0 Gy	ILMN_2939681	DOWN	-0.8765	0	RefSeq	ILMN_261574	Lyzs	S	1153	CACACTAACTCTGAGACAGATGAGCCTGTATCAGCAAATAACCACAGGAG	10	-	116714443-116714492	Mus musculus lysozyme (Lyzs), mRNA.	mitochondrion, extracellular region	cytolysis, metabolism	catalytic activity, lysozyme activity, hydrolase activity; acting on glycosyl bonds, hydrolase activity	Lys; Lzm; Lzp; Lzm-s1; AI326280
	0.05 Gy vs 0 Gy	ILMN_2988143	DOWN	-0.8759	0	RefSeq	ILMN_223606	Plac8	S	402	ACAGGAGGAGAGCCATGAACGCTTTCTAAGGAGCTGGATGGCAAGAGCTC	5	-	100794279-100794290:100796782-100796792:100796793-100796819	Mus musculus placenta-specific 8 (Plac8), mRNA.			molecular_function	D5Wsu111e; C15
	0.05 Gy vs 0 Gy	ILMN_1216493	DOWN	-0.8752	0	RefSeq	ILMN_217480	Suclg1	S	83	GCAACAGAATGGGATACGACACGGGTCTTACACAGCCTCTCGGAAACATA	6	+	73206166-73206215	Mus musculus succinate-CoA ligase, GDP-forming, alpha subunit (Suclg1), mRNA.	mitochondrion, mitochondrial inner membrane	tricarboxylic acid cycle	ligase activity, GTP binding, succinate-CoA ligase (GDP-forming) activity, nucleotide binding, catalytic activity	Sucla1; 1500000I01Rik
	0.05 Gy vs 0 Gy	ILMN_2722716	DOWN	-0.8741	0	RefSeq	ILMN_220489	Atp1a2	S	3155	ATCTTCATCTATGATGAAGTTCGGAAGCTCATCCTACGGCGGTACCCTGG	1	-	174206050-174206099	Mus musculus ATPase, Na+/K+ transporting, alpha 2 polypeptide (Atp1a2), mRNA.	sarcolemma, membrane, microsome	ion transport, cation transport, sodium ion transport, regulation of smooth muscle contraction, neurotransmitter uptake, metabolism, transport, regulation of vasoconstriction, potassium ion transport, regulation of muscle contraction, monovalent inorganic cation transport, regulation of striated muscle contraction	hydrolase activity, sodium ion binding, potassium ion binding, ATP binding, sodium:potassium-exchanging ATPase activity, protein binding, ATPase activity; coupled to transmembrane movement of ions; phosphorylative mechanism, monovalent inorganic cation transporter activity, nucleotide binding, metal ion binding, hydrolase activity; acting on acid anhydrides; catalyzing transmembrane movement of s…
	0.05 Gy vs 0 Gy	ILMN_2483304	DOWN	-0.8723	0	RefSeq	ILMN_191911	Lyve1	S	2282	CTGATATTACTCAACACATTCTCATGTATAGCGGAGTGTGGGCTGAAGCT	7	-	117994396-117994445	Mus musculus lymphatic vessel endothelial hyaluronan receptor 1 (Lyve1), mRNA.	plasma membrane	glycosaminoglycan catabolism	hyaluronic acid binding, receptor activity, transmembrane receptor activity
	0.05 Gy vs 0 Gy	ILMN_1218228	DOWN	-0.8723	0	RefSeq	ILMN_226905	Rilp	S	1275	GTGGCTCCCCACTTAAACCTCGCCTGTACTAGCTATGGTGGAACGTCAGC	11	+	75326456-75326505	Mus musculus Rab interacting lysosomal protein (Rilp), mRNA.		transport, protein transport
	0.05 Gy vs 0 Gy	ILMN_2658654	DOWN	-0.8721	0	RefSeq	ILMN_215368	Acsf3	S	1968	AGTGAGTTCCCTCAACCCCAGGCTGATTGTCCAAGCCCAGGTGACCCTGA	8	+	125341542-125341591	Mus musculus acyl-CoA synthetase family member 3 (Acsf3), mRNA.		metabolism	ligase activity, catalytic activity
	0.05 Gy vs 0 Gy	ILMN_2965903	DOWN	-0.8718	0	RefSeq	ILMN_242858	Hdc	S	2290	GCGCTTGTGTGATAGAAGGGGCTGAGACGGTGGCGTGCTGTTGAGCTTGT	2	-	126285147-126285196	Mus musculus histidine decarboxylase (Hdc), mRNA.				Hdc-a; AW108189; 4732480P20; Hdc-e; Hdc-s; Hdc-c
	0.05 Gy vs 0 Gy	ILMN_1241695	DOWN	-0.8712	0	RefSeq	ILMN_208807	Ms4a6d	S	1033	CTGGCTGGGTTCAGTAGCACGCTCTTGATTTGGCGTCAGTCAAAACACAG	19	-	11661384-11661433	Mus musculus membrane-spanning 4-domains, subfamily A, member 6D (Ms4a6d), mRNA.	membrane, integral to membrane	signal transduction	receptor activity
	0.05 Gy vs 0 Gy	ILMN_1235374	DOWN	-0.8701	0	RefSeq	ILMN_222542	Decr1	S	2875	GGCTTTGCTTCCTTCCCCTCATCCCCATCTGCTGCTTTAAACGTGTCAAT	4	-	15844421-15844470	Mus musculus 2,4-dienoyl CoA reductase 1, mitochondrial (Decr1), nuclear gene encoding mitochondrial protein, mRNA.	mitochondrion			Decr; Nadph; 1200012F07Rik
	0.05 Gy vs 0 Gy	ILMN_2606667	DOWN	-0.8686	0	RefSeq	ILMN_210544	Ddx6	S	2257	TTTGGTTTCACGTTGAAGTCTCACCTCCTGTTCTACCAGTACTCAGCCCA	9	+	44445111-44445160	Mus musculus DEAD (Asp-Glu-Ala-Asp) box polypeptide 6 (Ddx6), mRNA.	nucleus, intracellular		ATP-dependent helicase activity, RNA helicase activity, hydrolase activity, RNA binding, nucleotide binding, helicase activity, ATP binding, nucleic acid binding
	0.05 Gy vs 0 Gy	ILMN_2883606	DOWN	-0.8683	0	RefSeq	ILMN_221447	Ebf2	S	3972	TGGAAAAGCATGTATCTCACCTGACACTGTTTCTGAGATGAGCAGGGTGG	14	+	66383507-66383556	Mus musculus early B-cell factor 2 (Ebf2), mRNA.	nucleus	development, regulation of transcription; DNA-dependent, positive regulation of transcription, transcription	protein binding, transcription regulator activity, metal ion binding, zinc ion binding, DNA binding	O/E-3; Mmot1; D14Ggc1e
	0.05 Gy vs 0 Gy	ILMN_2472444	DOWN	-0.8682	0	RefSeq	ILMN_190694	Traf4	S	1433	ACTACGTGCGGGATGATGCGGTTTTCATCCGTGCCTCTGTCGAACTGCCC	11	-	77973435-77973484	Mus musculus Tnf receptor associated factor 4 (Traf4), mRNA.	nucleus	apoptosis, respiratory gaseous exchange, development, regulation of apoptosis, respiratory tube development, signal transduction	zinc ion binding, metal ion binding, receptor activity, protein binding	A530032M13Rik; CART1
	0.05 Gy vs 0 Gy	ILMN_2755195	DOWN	-0.8665	0	RefSeq	ILMN_222814	Acin1	S	77	ACTACCAGCAACCTGGCCCTCTTCCTCCTCTTCCTCCAGAGAGACCAGTC				Mus musculus apoptotic chromatin condensation inducer 1 (Acin1), transcript variant 1, mRNA.	nucleus, nucleolus	apoptosis, positive regulation of monocyte differentiation, apoptotic program, erythrocyte differentiation, apoptotic chromosome condensation	ATPase activity, nucleotide binding, enzyme binding	2610036I19Rik; acinusL; 2610510L13Rik; mKIAA0670; acinusS; ACN; C79325; Acinus
	0.05 Gy vs 0 Gy	ILMN_2591440	DOWN	-0.8662	0	RefSeq	ILMN_208982	Ccrn4l	S	2914	CCTGGAGTTCTCTTTCAATTGTTGAAGCCTCTTCCAAACAAAATATCCTT	3	+	51055421-51055470	Mus musculus CCR4 carbon catabolite repression 4-like (S. cerevisiae) (Ccrn4l), mRNA.		rhythmic process		Ccr4; nocturnin; AU043840
	0.05 Gy vs 0 Gy	ILMN_1250417	DOWN	-0.8657	0	RefSeq	ILMN_219408	Adcy4	S	3287	CTCTGTACCTACTTCCTGAACACAGACCTGACGCGGACCGGATCTCCCTC	14	-	56387987-56388036	Mus musculus adenylate cyclase 4 (Adcy4), mRNA.	plasma membrane, dendrite, membrane, intracellular	G-protein signaling; coupled to cAMP nucleotide second messenger, cAMP biosynthesis, adenylate cyclase activation, cyclic nucleotide biosynthesis	phosphorus-oxygen lyase activity, adenylate cyclase activity, lyase activity, metal ion binding, magnesium ion binding	KIAA4004; mKIAA4004
	0.05 Gy vs 0 Gy	ILMN_1216382	DOWN	-0.864	0	RefSeq	ILMN_214619	Aco1	S	3181	ATCTGGATTCTAGAATCACGGGAAGGTCCGTAGTACCAAAGAGAACTCGC	4	+	40144904-40144953	Mus musculus aconitase 1 (Aco1), mRNA.	cytoplasm	tricarboxylic acid cycle, metabolism, regulation of translation, iron ion homeostasis	4 iron; 4 sulfur cluster binding, hydro-lyase activity, RNA binding, lyase activity, aconitate hydratase activity, metal ion binding, iron ion binding, iron-responsive element binding
	0.05 Gy vs 0 Gy	ILMN_2739517	DOWN	-0.8637	0	RefSeq	ILMN_221725	Mecr	S	1248	CCATATTGTCTCTTCCTACCAGGAGGGTGGGGGACCAACTCTAGGCTCCC	4	+	131423613-131423662	Mus musculus mitochondrial trans-2-enoyl-CoA reductase (Mecr), nuclear gene encoding mitochondrial protein, mRNA.	nucleus, mitochondrion, cytosol	lipid biosynthesis, fatty acid biosynthesis	oxidoreductase activity, zinc ion binding, ligand-dependent nuclear receptor binding, trans-2-enoyl-CoA reductase (NADPH) activity	Nrbf1; AI195831
	0.05 Gy vs 0 Gy	ILMN_3116560	DOWN	-0.8592	0	RefSeq	ILMN_219818	St3gal5	A	2143	AGCTGAGCGCCGTGATGTTGCCCCAGGGTGGAAGAAGCCACACTTCCTAC	6	+	72104259-72104308	Mus musculus ST3 beta-galactoside alpha-2,3-sialyltransferase 5 (St3gal5), transcript variant 2, mRNA.	integral to Golgi membrane, membrane, Golgi membrane	ganglioside biosynthesis, protein amino acid glycosylation	transferase activity; transferring glycosyl groups, transferase activity, sialyltransferase activity, lactosylceramide alpha-2;3-sialyltransferase activity
	0.05 Gy vs 0 Gy	ILMN_2706205	DOWN	-0.8588	0	RefSeq	ILMN_219251	Cisd1	S	910	GCTTTAATGTTGTTCTCCTTAAACTTGCCCGGGTCACCAATAAAGGGGCA				Mus musculus CDGSH iron sulfur domain 1 (Cisd1), mRNA.	mitochondrion		zinc ion binding, metal ion binding	D10Ertd214e; AW743335; AU043990
	0.05 Gy vs 0 Gy	ILMN_3158565	DOWN	-0.8585	0	RefSeq	ILMN_210594	2310076L09Rik	A	1804	TGGAGGAAGACCTGGTGCCCACATCATCTACCTGGGGGCTCAGAACTCCT	17	-	56251108-56251157	Mus musculus RIKEN cDNA 2310076L09 gene (2310076L09Rik), transcript variant 1, mRNA.
	0.05 Gy vs 0 Gy	ILMN_3100812	DOWN	-0.8577	0	RefSeq	ILMN_240392	Gpx4	A	628	CAGCCCAAGGGCAGGGGCATGCTGGGAAATGCCATCAAATGGAACTTTAC	10	+	79517836-79517864:79518668-79518688	Mus musculus glutathione peroxidase 4 (Gpx4), transcript variant 1, mRNA.	nucleus, mitochondrion, cytosol, mitochondrial inner membrane	establishment and/or maintenance of chromatin architecture, response to oxidative stress, spermatogenesis, development	glutathione peroxidase activity, oxidoreductase activity, phospholipid-hydroperoxide glutathione peroxidase activity, selenium binding, peroxidase activity	MGC103187; snGPx; 1700027O09Rik; PHGPx; mtPHGPx; MGC118087
	0.05 Gy vs 0 Gy	ILMN_1227596	DOWN	-0.8576	0	RefSeq	ILMN_220035	Pmvk	S	622	GCCAAACTTTAGTGATGAGGCTTGAGGGGACGAGCAGAGACTGATGGGCC	3	+	89272561-89272572:89272573-89272610	Mus musculus phosphomevalonate kinase (Pmvk), mRNA.	peroxisome, cytoplasm	lipid biosynthesis, steroid biosynthesis, cholesterol biosynthesis, sterol biosynthesis	kinase activity, transferase activity, phosphomevalonate kinase activity	2900002L22Rik; 1110011E12Rik; PMK; PMKASE; PMKA; AV001327
	0.05 Gy vs 0 Gy	ILMN_1248510	DOWN	-0.8575	0	RefSeq	ILMN_259411	Soat1	S	3016	GCTCCAGAAGCTGGCTTCTGAAACATCTGCTCAGTCATTATACTTTATAT	1	-	158359958-158360007	Mus musculus sterol O-acyltransferase 1 (Soat1), mRNA.	membrane, endoplasmic reticulum, microsome	cholesterol metabolism, lipid metabolism, steroid metabolism	acyltransferase activity, transferase activity, sterol O-acyltransferase activity
	0.05 Gy vs 0 Gy	ILMN_2688075	DOWN	-0.8572	0	RefSeq	ILMN_256527	Cyp51	S	1695	GAAGTTTGCCTATGTGCCATTTGGAGCTGGGCGTCATCGTTGTGTTGGAG	5	-	4083282-4083303:4086460-4086487	Mus musculus cytochrome P450, family 51 (Cyp51), mRNA.		cholesterol biosynthesis	iron ion binding, methyltransferase activity, heme binding, sterol 14-demethylase activity, monooxygenase activity
	0.05 Gy vs 0 Gy	ILMN_1229318	DOWN	-0.8569	0	RefSeq	ILMN_214993	Pdk1	S	2710	CACTGTCCACTGTCTGGGATATTTATAACCTCCTCTGTTAGGTGATGGGG	2	+	71739488-71739537	Mus musculus pyruvate dehydrogenase kinase, isoenzyme 1 (Pdk1), nuclear gene encoding mitochondrial protein, mRNA.	mitochondrion	protein amino acid phosphorylation
	0.05 Gy vs 0 Gy	ILMN_2629582	DOWN	-0.8565	0	RefSeq	ILMN_212726	Plau	S	1972	CTCCAGACTGTGATGCGGGGCCATTTGGTCTTCCATGTGATGCTCCACGT	14	+	21662284-21662333	Mus musculus plasminogen activator, urokinase (Plau), mRNA.			kinase activity, plasminogen activator activity, serine-type endopeptidase activity, hydrolase activity, peptidase activity	uPA; u-PA
	0.05 Gy vs 0 Gy	ILMN_3135781	DOWN	-0.8552	0	RefSeq	ILMN_221274	Anxa3	A	1198	GCCCTGATGGTGGACCGCCTCAAAATCTCTGCACACTGCTTTCATGCAGC	5	+	97274618-97274667	Mus musculus annexin A3 (Anxa3), mRNA.			calcium-dependent phospholipid binding, calcium ion binding, phospholipase inhibitor activity, phospholipase A2 inhibitor activity	Anx3
	0.05 Gy vs 0 Gy	ILMN_2610531	DOWN	-0.8548	0	RefSeq	ILMN_210915	Spr	S	800	GGCTTGCTGCAAAAGGACACCTTCCAGTCTGGAGCCCATGTGGACTTCTA	6	-	85084104-85084153	Mus musculus sepiapterin reductase (Spr), mRNA.		metabolism, tetrahydrobiopterin biosynthesis	oxidoreductase activity, sepiapterin reductase activity	AA409688
	0.05 Gy vs 0 Gy	ILMN_2808191	DOWN	-0.8547	0	RefSeq	ILMN_240635	Ddo	S	2579	GTGCCCATGAAGTGCCTACAACCTCCTGTAACTACAGCTTCAGGGTTTCC	10	+	40337997-40338046	Mus musculus D-aspartate oxidase (Ddo), mRNA.	peroxisome	electron transport, grooming behavior, insemination, hormone metabolism	D-amino-acid oxidase activity, oxidoreductase activity, D-aspartate oxidase activity	5330420D20Rik; 5730402C02Rik; AI467244
	0.05 Gy vs 0 Gy	ILMN_1245717	DOWN	-0.8542	0	RefSeq	ILMN_260765	Epb4.9	S	2529	GCCCAGGTCTGGGTTTCGTTTTTACCCAGACCCTGGCACTCCCTGTCCAC	14	-	71003541-71003590	Mus musculus erythrocyte protein band 4.9 (Epb4.9), mRNA.		barbed-end actin filament capping
	0.05 Gy vs 0 Gy	ILMN_2752873	DOWN	-0.8536	0	RefSeq	ILMN_220025	Lgals9	S	998	ACCACCGCCTGAAGAACTTGCAGGATATCAACACTCTAGAAGTGGCGGGT	11	-	78776926-78776975	Mus musculus lectin, galactose binding, soluble 9 (Lgals9), mRNA.			sugar binding	AI194909; AA407335; AI265545; galectin-9
	0.05 Gy vs 0 Gy	ILMN_2744587	DOWN	-0.8533	0	RefSeq	ILMN_215411	Cib2	S	800	TTTCCAAGTGCTCCAGGGAAGGAGCTGTGGCCTCTGGGGTTCTCACCCAT	9	-	54343483-54343532	Mus musculus calcium and integrin binding family member 2 (Cib2), mRNA.			calcium ion binding, kinase activity	AI449053; 2810434I23Rik
	0.05 Gy vs 0 Gy	ILMN_2699367	DOWN	-0.8525	0	RefSeq	ILMN_218719	1190005I06Rik	S	522	ATCCGTGGCCTCTGAGTCCGCACCAACCCAGACCCCGGCTTGGTGAAGAG	8	-	123132664-123132713	Mus musculus RIKEN cDNA 1190005I06 gene (1190005I06Rik), mRNA.
	0.05 Gy vs 0 Gy	ILMN_1215120	DOWN	-0.852	0	RefSeq	ILMN_217781	Sema4a	S	3000	GGGGGGCATAATCTGAGCCTTGTTCCCTTGTCCAGTGTGGCTGACCCTTG	3	-	88239976-88240025	Mus musculus sema domain, immunoglobulin domain (Ig), transmembrane domain (TM) and short cytoplasmic domain, (semaphorin) 4A (Sema4a), mRNA.	membrane	cell differentiation, development	receptor activity	Semab; AI132332; SemB
	0.05 Gy vs 0 Gy	ILMN_2804523	DOWN	-0.8519	0	RefSeq	ILMN_218093	Dusp7	S	2829	CCACATCTTACCTCACAGGGCTGGTTTTCAGGGATTCTTTAGGGAAGCAG	9	+	106233441-106233490	Mus musculus dual specificity phosphatase 7 (Dusp7), mRNA.		protein amino acid dephosphorylation	protein tyrosine/serine/threonine phosphatase activity, phosphoprotein phosphatase activity, protein tyrosine phosphatase activity, hydrolase activity, molecular_function, MAP kinase phosphatase activity	MKPX; MKP-X; AU015694; PYST2
	0.05 Gy vs 0 Gy	ILMN_2939303	DOWN	-0.8509	0	RefSeq	ILMN_209615	Pcyt2	S	1448	GGTAGCTAGCCCAATGATGTGGCCCGTGGACAGGATAAGCAGATGCACCT	11	-	120471738-120471787	Mus musculus phosphate cytidylyltransferase 2, ethanolamine (Pcyt2), mRNA.			transferase activity, nucleotidyltransferase activity	ET; 1110033E03Rik
	0.05 Gy vs 0 Gy	ILMN_2472504	DOWN	-0.8502	0	MEEBO	ILMN_190700	Pcyox1	S	18	AGCACTCTCGTGGATTCGTACGGTGGATTTGTGCAGCGCGCCTCCTCAGA
	0.05 Gy vs 0 Gy	ILMN_2677772	DOWN	-0.8501	0	RefSeq	ILMN_216099	Srxn1	S	2235	GCAATGGGTGCAGCAGTGAGGTAGCTATGCCACACAGAGACCATAGTCAC	2	+	151802446-151802495	Mus musculus sulfiredoxin 1 homolog (S. cerevisiae) (Srxn1), mRNA.	cytosol	response to oxidative stress	nucleotide binding, oxidoreductase activity; acting on sulfur group of donors, magnesium ion binding, antioxidant activity, ATP binding, oxidoreductase activity	TX01; Srx; 1700127B04Rik; Npn3; AI854065; AW488194
	0.05 Gy vs 0 Gy	ILMN_2880943	DOWN	-0.8491	0	RefSeq	ILMN_213908	Nudt5	S	1282	CACCTGGTCTAGAAGGTGAGGGTACTTCTCAGGAATAGACTCAAGCTCCC	2	+	5785700-5785749	Mus musculus nudix (nucleoside diphosphate linked moiety X)-type motif 5 (Nudt5), mRNA.		nucleobase; nucleoside; nucleotide and nucleic acid metabolism	ADP-ribose diphosphatase activity, nucleoside-diphosphatase activity, magnesium ion binding, hydrolase activity
	0.05 Gy vs 0 Gy	ILMN_2627895	DOWN	-0.8479	0	RefSeq	ILMN_212569	Etfb	S	665	CAAGGTCTCTGTGATCAGTGTGGAAGAGCCCCCTCAGCGCTCAGCAGGAG	7	+	50713002-50713051	Mus musculus electron transferring flavoprotein, beta polypeptide (Etfb), mRNA.	mitochondrion, electron transfer flavoprotein complex (sensu Eukaryota)	transport, electron transport	electron carrier activity	2810441H06Rik; 0610009I16Rik
	0.05 Gy vs 0 Gy	ILMN_2990197	DOWN	-0.8474	0	RefSeq	ILMN_211245	Bola3	S	164	GAGCCACAGCTATTCAAGTCACAGACATCTCAGGAGGCTGCGGGGCCATG	6	+	83317016-83317047:83318700-83318717	Mus musculus bolA-like 3 (E. coli) (Bola3), mRNA.			transcription regulator activity, molecular_function	1810056O20Rik
	0.05 Gy vs 0 Gy	ILMN_2589792	DOWN	-0.847	0	RefSeq	ILMN_208815	Tle4	S	4394	CGCATTGTGTTGGCCACCAGTACTTCTATGATGGTAGATTGTTTGTGCAT	19	-	14522673-14522722	Mus musculus transducin-like enhancer of split 4, homolog of Drosophila E(spl) (Tle4), mRNA. XM_924093 XM_924097 XM_924099 XM_924101 XM_924105 XM_924108 XM_924112 XM_924118	nucleus	Wnt receptor signaling pathway, frizzled signaling pathway, transcription, regulation of transcription, regulation of transcription; DNA-dependent, negative regulation of transcription from RNA polymerase II promoter, development, negative regulation of transcription	transcription corepressor activity, chromatin binding, RNA polymerase II transcription factor activity; enhancer binding, protein binding	ESTM13; ESTM14; X83332; Grg4; 5730411M05Rik; Bce-1; Bce1; AA792082; X83333
	0.05 Gy vs 0 Gy	ILMN_2680665	DOWN	-0.8467	0	RefSeq	ILMN_217236	1810049H13Rik	S	462	CCTCCCACCAACTGCTGCATGAGTGGCTGCCCTAACTGTGTATGGGTAGA	11	-	120318216-120318265	Mus musculus RIKEN cDNA 1810049H13 gene (1810049H13Rik), mRNA.
	0.05 Gy vs 0 Gy	ILMN_2629112	DOWN	-0.8459	0	RefSeq	ILMN_212677	Asah3l	S	4000	GGCGGTATGTACCCTGGCTGAAGTAATATTAACCATAGCTCTGGGAGGAT	4	+	86566631-86566680	Mus musculus N-acylsphingosine amidohydrolase 3-like (Asah3l), mRNA.	integral to membrane, membrane, Golgi membrane, endoplasmic reticulum membrane	ceramide metabolism, lipid metabolism	hydrolase activity, hydrolase activity; acting on carbon-nitrogen (but not peptide) bonds; in linear amides, ceramidase activity	CRG-L1; maCER2; RP24-468M3.3; 2410116I05Rik; Acer2
	0.05 Gy vs 0 Gy	ILMN_2711734	DOWN	-0.845	0	RefSeq	ILMN_219645	Ndufs8	S	760	GCCCCAACTTCGAGTTCTCCACCGAGACACACGAGGAGTTGCTGTACAAC	19	-	3909023-3909072	Mus musculus NADH dehydrogenase (ubiquinone) Fe-S protein 8 (Ndufs8), mRNA.	mitochondrion		metal ion binding, oxidoreductase activity, 4 iron; 4 sulfur cluster binding, iron ion binding
	0.05 Gy vs 0 Gy	ILMN_1256019	DOWN	-0.8447	0	RefSeq	ILMN_315337	LOC333331	S	585	CGATGCTTGTTTAATTACCGAAGAGTTGGCGTATGGGTGTACAGGGGTGC	8	+	99687989-99688038	PREDICTED: Mus musculus similar to medium-chain acyl-CoA dehydrogenase (LOC333331), misc RNA.
	0.05 Gy vs 0 Gy	ILMN_2676606	DOWN	-0.8446	0	RefSeq	ILMN_216896	Optn	S	1609	GTGCCGACACGGGGCAAGAACCAGTGACTCTGACCAGCAGACTTACCTGT	2	-	4945121-4945170	Mus musculus optineurin (Optn), mRNA.			molecular_function	FIP2; HYPL; NRP; 4930441O07Rik
	0.05 Gy vs 0 Gy	ILMN_1237197	DOWN	-0.8438	0	RefSeq	ILMN_214296	Nrp1	S	3511	GCTGGCACTAGGCGTTATTCAGTGGGCCCTTTTGATGGACATGTGACCTG	8	+	131027133-131027182	Mus musculus neuropilin 1 (Nrp1), mRNA.	membrane, plasma membrane	heart development, vascular endothelial growth factor receptor signaling pathway, angiogenesis, cell adhesion, negative regulation of axon extension, cell differentiation, development, axon guidance, cell migration	semaphorin receptor activity, protein binding, receptor activity	Npn1; Nrp; NP-1; C530029I03; NPN-1
	0.05 Gy vs 0 Gy	ILMN_2724545	DOWN	-0.8436	0	MEEBO	ILMN_220623	Sbk	S	3992	CCTACCCCATGTGTTTGTAAATACTCTGGCTTCCTTTGGCCCTGAGGAGG
	0.05 Gy vs 0 Gy	ILMN_1222803	DOWN	-0.8432	0	RefSeq	ILMN_212744	Hspa9	S	1978	GGCAGCATCTTCCCTACAGCAGGCGTCATTGAAACTCTTCGAAATGGCGT	18	-	35098245-35098294	Mus musculus heat shock protein 9 (Hspa9), mRNA.	mitochondrion, cytoplasm	protein export from nucleus, response to heat, protein folding, response to unfolded protein	nucleotide binding, ATP binding, unfolded protein binding, protein binding	GRP75; mot-2; PBP74; Hspa9a; Hsp74; mthsp70; CSA; Hsc74; mot2; Hsp74a; mortalin; 74kDa
	0.05 Gy vs 0 Gy	ILMN_2834916	DOWN	-0.8432	0	RefSeq	ILMN_209422	Slc22a5	S	2628	CTCAAGCTATTTGTCCCTTAGCAGAAGCTTGGGAACTGCCTGTGTTCCCC	11	-	53678428-53678477	Mus musculus solute carrier family 22 (organic cation transporter), member 5 (Slc22a5), mRNA.	integral to plasma membrane, membrane	ion transport, transport, sodium ion transport	symporter activity, sodium ion binding, carrier activity, transporter activity, nucleotide binding, ATP binding, ion transporter activity	Octn2; jvs; Lstpl
	0.05 Gy vs 0 Gy	ILMN_1221936	DOWN	-0.843	0	RefSeq	ILMN_214360	Cox19	S	434	AGCACACACCGAAATGTTTCCTCTGTTGACCTCGGTTCCCCTCTAGAGAG	5	-	139814053-139814102	Mus musculus COX19 cytochrome c oxidase assembly homolog (S. cerevisiae) (Cox19), mRNA.				1810074D02Rik; 2810437L13Rik
	0.05 Gy vs 0 Gy	ILMN_2874071	DOWN	-0.8428	0	RefSeq	ILMN_251877	Tfb2m	S	2203	AAGTCCCAGGCCTTGTGAGGTGGAGGGCCCATCAGTTTAATGCCACTTTC	1	-	181364926-181364975	Mus musculus transcription factor B2, mitochondrial (Tfb2m), mRNA.				Hkp1
	0.05 Gy vs 0 Gy	ILMN_2669714	DOWN	-0.8418	0	RefSeq	ILMN_248835	Ctsa	S	2299	TCGAGAAGTGATTGACAAGAACCGTCCTGCAGACGTTGCGGCCTCCCATG	2	+	164665284-164665333	Mus musculus cathepsin A (Ctsa), transcript variant 2, mRNA.	lysosome, mitochondrion		hydrolase activity, carboxypeptidase C activity, serine carboxypeptidase activity, peptidase activity, carboxypeptidase activity, protein binding
	0.05 Gy vs 0 Gy	ILMN_2740348	DOWN	-0.8415	0	RefSeq	ILMN_215732	Rhot2	S	2735	GCCTTATCCACACTGCGCCAGCTGCAGAGCAAGCGGAACTGACTTTCCTG	17	-	25975806-25975855	Mus musculus ras homolog gene family, member T2 (Rhot2), nuclear gene encoding mitochondrial protein, mRNA.	integral to membrane, outer membrane, membrane, mitochondrion, mitochondrial inner membrane	apoptosis, cell homeostasis, small GTPase mediated signal transduction	hydrolase activity, nucleotide binding, GTP binding, calcium ion binding	Arht2; Miro2; MGC31216
	0.05 Gy vs 0 Gy	ILMN_2808355	DOWN	-0.8414	0	RefSeq	ILMN_211122	Coq5	S	1707	AGAATCACAAAAGTGCCATCTCAGCACTGCCACTGCTGAGCCAAGCCCGC	5	+	115557677-115557726	Mus musculus coenzyme Q5 homolog, methyltransferase (yeast) (Coq5), mRNA.	mitochondrion	ubiquinone biosynthesis	transferase activity	1810014G04Rik; D5Ertd33e
	0.05 Gy vs 0 Gy	ILMN_3010110	DOWN	-0.8403	0	RefSeq	ILMN_209876	Slc25a11	S	1291	GCCCCTGGCTCTTCCTGAGGAGACCTAAGACACACACCAAGGATTTCTAG	11	-	70458003-70458052	Mus musculus solute carrier family 25 (mitochondrial carrier oxoglutarate carrier), member 11 (Slc25a11), nuclear gene encoding mitochondrial protein, mRNA.	membrane, mitochondrion, integral to membrane, mitochondrial inner membrane	transport	binding, transporter activity	2oxoc; 2310022P18Rik
	0.05 Gy vs 0 Gy	ILMN_2837802	DOWN	-0.8398	0	RefSeq	ILMN_215178	BC028528	S	259	GCCTCTTCATACAGTCTTCATACAGAACTTATGGACCCTCAGAATCCTGT	3	-	95692121-95692170	Mus musculus cDNA sequence BC028528 (BC028528), mRNA.				L259; MGC41379
	0.05 Gy vs 0 Gy	ILMN_2699052	DOWN	-0.8395	0	RefSeq	ILMN_218696	Nrn1	S	1141	CTTCCACAGTACCTTGTTTTGATCATTTCCACTGCACATTTCTCCTCCAG	13	-	36817901-36817950	Mus musculus neuritin 1 (Nrn1), mRNA.		axonogenesis		0710008J23Rik; Nrn; MGC40786; cpg15
	0.05 Gy vs 0 Gy	ILMN_2842572	DOWN	-0.837	0	RefSeq	ILMN_242574	Ndufs6	S	387	TCCTATGGAACATCTCCACGCTGGGTGTTCTGTGTGAGGCCACTGCTCTG	13	-	73457366-73457415	Mus musculus NADH dehydrogenase (ubiquinone) Fe-S protein 6 (Ndufs6), mRNA.	mitochondrion		oxidoreductase activity, NADH dehydrogenase (ubiquinone) activity, NADH dehydrogenase activity	MGC107676; IP13; BC059730
	0.05 Gy vs 0 Gy	ILMN_1218703	DOWN	-0.8368	0	RefSeq	ILMN_235968	4930402H24Rik	S	4600	GAGAAAGGGCCCTGGCACAGAGGAGAGGTAAGATGGAGCATATGGGTCTG	2	-	130533890-130533939	Mus musculus RIKEN cDNA 4930402H24 gene (4930402H24Rik), mRNA.	intracellular		zinc ion binding, nucleic acid binding
	0.05 Gy vs 0 Gy	ILMN_2661107	DOWN	-0.8366	0	RefSeq	ILMN_210677	Arl6ip2	S	1353	GCTGTCTTATGCAACCTCGTCATGGGGCTAGCACTGACGTCCCTTTGTAC	17	-	80251946-80251995	Mus musculus ADP-ribosylation factor-like 6 interacting protein 2 (Arl6ip2), transcript variant 2, mRNA.		immune response	hydrolase activity, GTP binding, GTPase activity, protein binding
	0.05 Gy vs 0 Gy	ILMN_1236539	DOWN	-0.8363	0	RefSeq	ILMN_212064	Pfkl	S	2645	CCAGCTGGCTGCCTCACCACACGGCTGAAAAGAGCCTCACTTTTTTAGAA	10	-	77450669-77450718	Mus musculus phosphofructokinase, liver, B-type (Pfkl), mRNA.	6-phosphofructokinase complex, cytoplasm	fructose 6-phosphate metabolism, glycolysis	kinase activity, transferase activity, nucleotide binding, metal ion binding, ATP binding, magnesium ion binding, catalytic activity, 6-phosphofructokinase activity	AA407869
	0.05 Gy vs 0 Gy	ILMN_2964560	DOWN	-0.8355	0	RefSeq	ILMN_212513	Cd163	S	4309	GAGGTGAAAAGCTAGTTGGGAACTTATGTGATCACAGTGCATCATGTCCA	6	+	124280450-124280499	Mus musculus CD163 antigen (Cd163), mRNA.		acute-phase response, inflammatory response	scavenger receptor activity	CD163v3; CD163v2
	0.05 Gy vs 0 Gy	ILMN_2626098	DOWN	-0.8354	0	MEEBO	ILMN_212409	Ppp1r3b	S	3301	CCACTGTAGACAAATTTACGCAGCTCAGAAGACGACAGGCCCCTTGCTTG
	0.05 Gy vs 0 Gy	ILMN_1245272	DOWN	-0.8332	0	RefSeq	ILMN_210547	Insig1	S	651	GGGCTTGGGATTACCATCGCCTTCCTAGCTACGCTGATCACTCAGTTTCT				Mus musculus insulin induced gene 1 (Insig1), mRNA.	membrane, endoplasmic reticulum	response to sterol depletion	protein binding	1810013C12Rik; Insig-1
	0.05 Gy vs 0 Gy	ILMN_2963483	DOWN	-0.8301	0	RefSeq	ILMN_221468	Ankrd47	S	2464	GAGCTGCTAACTACATCTAGACTCTCTCTGCTGTCTGAATCACAGCAGGG	17	+	33428704-33428753	Mus musculus ankyrin repeat domain 47 (Ankrd47), mRNA.				0610013D04Rik; NG28; D17Ertd288e
	0.05 Gy vs 0 Gy	ILMN_3018017	DOWN	-0.8297	0	RefSeq	ILMN_227636	Cxadr	I	5267	CACAGGTGCTGAGAAGGACCACAGTTCACCAACTGACTTATTCTTGTCCC	16	+	78340725-78340774	Mus musculus coxsackievirus and adenovirus receptor (Cxadr), transcript variant 1, mRNA.	intercellular junction, membrane, tight junction	mitochondrion organization and biogenesis, cell adhesion, heart development	receptor activity, protein binding	AU016810; CAR; MCAR; AW553441; 2610206D03Rik; MCVADR
	0.05 Gy vs 0 Gy	ILMN_2643291	DOWN	-0.8295	0	RefSeq	ILMN_211293	Eif4e3	S	514	CTCACTAGTGGGCGAAGCGACTGTGCTAGAGAAGATCCACCAGCTCCTGC				Mus musculus eukaryotic translation initiation factor 4E member 3 (Eif4e3), mRNA.				1300018P11Rik; eIF4E-3; AI451927
	0.05 Gy vs 0 Gy	ILMN_2687156	DOWN	-0.8266	0	RefSeq	ILMN_217755	Galm	S	1562	TTTGACAGAACTCTGTTTTCCTGCCTCCTCTTTGACCTCAGACTACCCCC				Mus musculus galactose mutarotase (Galm), mRNA.		galactose metabolism, carbohydrate metabolism	aldose 1-epimerase activity, protein homodimerization activity, isomerase activity	A530057M15Rik; AU020959; AU015645
	0.05 Gy vs 0 Gy	ILMN_3104414	DOWN	-0.8264	0	RefSeq	ILMN_212569	Etfb	A	512	TCTGGAGACCCTTCGCCTGAAGCTGCCCGCTGTGGTGACTGCTGACCTAA	7	+	50711917-50711966	Mus musculus electron transferring flavoprotein, beta polypeptide (Etfb), mRNA.	mitochondrion, electron transfer flavoprotein complex (sensu Eukaryota)	transport, electron transport	electron carrier activity	2810441H06Rik; 0610009I16Rik
	0.05 Gy vs 0 Gy	ILMN_1256103	DOWN	-0.825	0	RefSeq	ILMN_212101	Ccbl2	S	791	GCAAGTCATTGCTGACCTTTGCGTCAAGCACGACACTCTGTGCATCAGCG	3	+	142389166-142389215	Mus musculus cysteine conjugate-beta lyase 2 (Ccbl2), mRNA.		biosynthesis	transferase activity, kynurenine-oxoglutarate transaminase activity, 1-aminocyclopropane-1-carboxylate synthase activity, transaminase activity, glutamine-phenylpyruvate transaminase activity	KATIII; C430041M20; Kat3; BC037135
	0.05 Gy vs 0 Gy	ILMN_3071764	DOWN	-0.8234	0	RefSeq	ILMN_227871	1200015F23Rik	I	917	CATGTCAGACCTTACTGAGGAGGAGAGCGGGAAGAAGTCCTATGCCCTAA	2	-	118972076-118972125	Mus musculus RIKEN cDNA 1200015F23 gene (1200015F23Rik), mRNA. XM_924991			binding	RP23-15I21.5; AI131757
	0.05 Gy vs 0 Gy	ILMN_2847136	DOWN	-0.8233	0	RefSeq	ILMN_214139	Fastk	S	1488	AAGACCCTGCCCAAAGGGTGGTGCTGATGCTGAGAGAACGCTGGCATTTC	5	-	23947234-23947268:23947346-23947360	Mus musculus Fas-activated serine/threonine kinase (Fastk), mRNA. XM_982432 XM_982470 XM_982509		apoptosis	kinase activity, ATP binding, transferase activity, protein serine/threonine kinase activity, protein kinase activity	610011K02Rik; 0610011K02Rik
	0.05 Gy vs 0 Gy	ILMN_2694175	DOWN	-0.823	0	RefSeq	ILMN_218307	Cd97	S	2374	CTGGAAATGGGCCTGCATGGTCACTGGGAGCAAGTACACAGAGTTCAACT	8	-	86247913-86247962	Mus musculus CD97 antigen (Cd97), mRNA.	integral to membrane	cell adhesion, G-protein coupled receptor protein signaling pathway, signal transduction	transmembrane receptor activity, receptor activity, signal transducer activity, calcium ion binding, protein binding	AA409984; TM7LN1
	0.05 Gy vs 0 Gy	ILMN_2678547	DOWN	-0.8222	0	RefSeq	ILMN_217050	Lypla1	S	401	ACACTGCTCTCACCACACAGCAGAAACTGGCTGGTGTCACTGCACTCAGT	1	+	4829487-4829536	Mus musculus lysophospholipase 1 (Lypla1), mRNA.	mitochondrion	lipid metabolism, fatty acid metabolism	hydrolase activity	Pla1a
	0.05 Gy vs 0 Gy	ILMN_2974343	DOWN	-0.8212	0	RefSeq	ILMN_236152	Pla1a	S	1650	TATGCAGGAGGCAGTGGCCGCAGTTTTCCGAGGGCAGTGTGCCAAGAGCT	16	-	38315630-38315679	Mus musculus phospholipase A1 member A (Pla1a), mRNA.				Ps-pla1; Pspla1; AA986889
	0.05 Gy vs 0 Gy	ILMN_2980663	DOWN	-0.821	0	RefSeq	ILMN_216314	Aqp1	S	2152	CACTGTGCCCTTAACCACATTGTGAACCGAGAGCCACATTCTTCAGGTGC	6	+	55298074-55298123	Mus musculus aquaporin 1 (Aqp1), mRNA.	membrane, integral to plasma membrane, outer membrane	water transport, transport	water channel activity, porin activity, transporter activity
	0.05 Gy vs 0 Gy	ILMN_2702704	DOWN	-0.821	0	RefSeq	ILMN_218979	Ndufv1	S	1494	CGTGAGTCCACACCCTAGCCTGACAATTTCTCATCCCTTTGGGAAACTGG	19	-	4007533-4007578:4007579-4007582	Mus musculus NADH dehydrogenase (ubiquinone) flavoprotein 1 (Ndufv1), nuclear gene encoding mitochondrial protein, mRNA.	mitochondrion, mitochondrial inner membrane	electron transport	4 iron; 4 sulfur cluster binding, metal ion binding, NAD binding, iron ion binding, oxidoreductase activity; acting on NADH or NADPH, FMN binding
	0.05 Gy vs 0 Gy	ILMN_2704823	DOWN	-0.8207	0	RefSeq	ILMN_254698	Acaa2	S	90	GGAGCTTACGGGGGCCTTCTCAAGGACTTCTCTGCCACCGATTTAACTGA	18	+	74946808-74946857	Mus musculus acetyl-Coenzyme A acyltransferase 2 (mitochondrial 3-oxoacyl-Coenzyme A thiolase) (Acaa2), nuclear gene encoding mitochondrial protein, mRNA.	mitochondrion, mitochondrial inner membrane	lipid metabolism
	0.05 Gy vs 0 Gy	ILMN_2589312	DOWN	-0.8178	0	RefSeq	ILMN_240362	Entpd4	S	2870	CCACACATTGCTTGACAGTCCTTGTTGTCACGCTGTGGTTGCAGCTGTCG	14	+	69984619-69984668	Mus musculus ectonucleoside triphosphate diphosphohydrolase 4 (Entpd4), mRNA.	vacuole, lysosome, integral to membrane, membrane		hydrolase activity, nucleoside-diphosphatase activity, magnesium ion binding, calcium ion binding
	0.05 Gy vs 0 Gy	ILMN_2771709	DOWN	-0.8178	0	RefSeq	ILMN_240428	Ppargc1b	S	3391	TTGATGTTCCACTGCCACGTTAGCGTCGTCCTCGCTTCCAGCGGATCGTC	18	-	61458005-61458054	Mus musculus peroxisome proliferative activated receptor, gamma, coactivator 1 beta (Ppargc1b), mRNA.	nucleus	positive regulation of transcription from RNA polymerase II promoter, transcription, regulation of transcription; DNA-dependent, estrogen receptor signaling pathway	RNA binding, nucleotide binding, AF-2 domain binding, ligand-dependent nuclear receptor transcription coactivator activity
	0.05 Gy vs 0 Gy	ILMN_2716085	DOWN	-0.8175	0	RefSeq	ILMN_209328	Pex6	S	3129	GGGCTTGGCAGCCTGTGACCTGTGCGGAGACACTAGTTCTGGAGTAGAAA	17	+	46862419-46862468	Mus musculus peroxisomal biogenesis factor 6 (Pex6), mRNA.	membrane, peroxisome		ATP binding, nucleotide binding, nucleoside-triphosphatase activity, protein binding	mKIAA4177; D130055I09Rik; KIAA4177; AI132582; MGC6455
	0.05 Gy vs 0 Gy	ILMN_2914507	DOWN	-0.816	0	RefSeq	ILMN_231065	Ndufb6	S	165	GCGATTCTGGGATAACTTTTTGCGGGACGGGGCCGTGTGGAAGAACATGG	4	-	40466413-40466416:40467829-40467874	Mus musculus NADH dehydrogenase (ubiquinone) 1 beta subcomplex, 6 (Ndufb6), mRNA.	mitochondrion		NADH dehydrogenase activity, NADH dehydrogenase (ubiquinone) activity, oxidoreductase activity	Gm137
	0.05 Gy vs 0 Gy	ILMN_3041839	DOWN	-0.8149	0	RefSeq	ILMN_213240	Pdhb	I	582	GGTCAGCCCCTGGAATTCCGAGGATGCAAAAGGACTTATTAAATCGGCCA	14	-	9002692-9002741	Mus musculus pyruvate dehydrogenase (lipoamide) beta (Pdhb), mRNA.	mitochondrion			2610103L06Rik; AL024199; C81408
	0.05 Gy vs 0 Gy	ILMN_2631161	DOWN	-0.8146	0	RefSeq	ILMN_212868	Fcgr4	S	1158	GGACTCTGGGTGGCGATGGCGATCCTTTCCGTGCTTAGCCATTGCTCCTA	1	+	172959813-172959862	Mus musculus Fc receptor, IgG, low affinity IV (Fcgr4), mRNA.	integral to membrane		receptor activity	4833442P21Rik; CD16-2; FcgRIV; FcgammaRIV; Fcrl3; Fcgr3a
	0.05 Gy vs 0 Gy	ILMN_1254307	DOWN	-0.8138	0	RefSeq	ILMN_244609	1810011O10Rik	S	1028	GCCCAGTAAAACCCCACAGCATGGGCTATGTTTCTACAGGATTTGTACAC	8	-	25548341-25548390	Mus musculus RIKEN cDNA 1810011O10 gene (1810011O10Rik), mRNA.
	0.05 Gy vs 0 Gy	ILMN_2834379	DOWN	-0.8128	0	RefSeq	ILMN_259309	Tgfbi	S	2462	GGAAAGCCTTGGCATGGTTCTGTAAAGCTCTTGTACCGCTGGAGAAACGG	13	+	56648745-56648794	Mus musculus transforming growth factor, beta induced (Tgfbi), mRNA.	extracellular matrix (sensu Metazoa), extracellular space	cell adhesion	protein binding	AI181842; 68kDa; MGC150270; Beta-ig; AI747162; big-h3
	0.05 Gy vs 0 Gy	ILMN_2886981	DOWN	-0.8108	0	RefSeq	ILMN_229771	Tm6sf1	S	1063	CTCTGCCGACTCTACACGCAGTTTCAAGAGCCCTACCTAAAGGACCCTGC	7	+	81749266-81749315	Mus musculus transmembrane 6 superfamily member 1 (Tm6sf1), mRNA.	integral to membrane, membrane			AI428514; MGC25583; C630016D09Rik; BC023123
	0.05 Gy vs 0 Gy	ILMN_2849680	DOWN	-0.8108	0	RefSeq	ILMN_186398	Tmem14c	S	770	GTGGGGGCAGAGCTGTGCGTCCTGCCCAGAAGTGTGTGAAATCTCTTGGA	13	+	41033416-41033465	Mus musculus transmembrane protein 14C (Tmem14c), mRNA.	mitochondrion, membrane		molecular_function	HSPC194; 1110021D01Rik; AU020193
	0.05 Gy vs 0 Gy	ILMN_2756486	DOWN	-0.8101	0	RefSeq	ILMN_216314	Aqp1	S	2665	GAACCAGGACCTTGTATCTGTCTGCTCTGTGTATGTTTCTTTGCAATTGA				Mus musculus aquaporin 1 (Aqp1), mRNA.	outer membrane, integral to plasma membrane, membrane	transport, water transport	transporter activity, porin activity, water channel activity
	0.05 Gy vs 0 Gy	ILMN_2607675	DOWN	-0.8098	0	RefSeq	ILMN_230698	LOC641240	S	216	CTGCTTCGAATTCCTGACTGCCAGTCTACCTGCCACTCCGACTCAGAGTC				PREDICTED: Mus musculus similar to MHC class II antigen beta chain (LOC641240), mRNA.
	0.05 Gy vs 0 Gy	ILMN_2717916	DOWN	-0.8093	0	RefSeq	ILMN_220126	Mrps18a	S	652	CACTTGCTCCTCCCACCAGAACCATTATCCTCCACAACAGCACAGAGAAC				Mus musculus mitochondrial ribosomal protein S18A (Mrps18a), nuclear gene encoding mitochondrial protein, mRNA.	ribonucleoprotein complex, mitochondrion, ribosome, intracellular	protein biosynthesis	structural constituent of ribosome	1110004O20Rik; C79712; MGC66832
	0.05 Gy vs 0 Gy	ILMN_1227666	DOWN	-0.8087	0	RefSeq	ILMN_216493	Cpt1b	S	2701	GGGTCGGAGAATGTTCATAATGGGCTTCTTACCTGCTTTGAAATGGGTGC	15	-	89246914-89246963	Mus musculus carnitine palmitoyltransferase 1b, muscle (Cpt1b), mRNA.	mitochondrial outer membrane, membrane, mitochondrion	lipid metabolism, long-chain fatty acid transport	kinase activity, acyltransferase activity, transferase activity, carnitine O-palmitoyltransferase activity	M-CPTI; Cpt1
	0.05 Gy vs 0 Gy	ILMN_2647172	DOWN	-0.808	0	RefSeq	ILMN_211291	Serhl	S	858	AAGCGCTGCAGGGGTACTACGATGTGAGGCGGGCGAATGATGCAGACAAG	15	+	82946009-82946058	Mus musculus serine hydrolase-like (Serhl), mRNA.	peroxisome, cytoplasmic membrane-bound vesicle	aromatic compound metabolism	hydrolase activity	AU019786; 0610008B10Rik; 1110019M09Rik
	0.05 Gy vs 0 Gy	ILMN_1257631	DOWN	-0.8063	0	RefSeq	ILMN_222609	Apobec1	S	1849	CTGCCTGGCCTCCAAAGGCTATAATGGCATACAGCAGTCCCAGGGCATTA	6	-	122528176-122528225	Mus musculus apolipoprotein B editing complex 1 (Apobec1), mRNA.		lipoprotein metabolism, cytidine to uridine editing, mRNA processing, mRNA editing	hydrolase activity; acting on carbon-nitrogen (but not peptide) bonds; in cyclic amidines, hydrolase activity, zinc ion binding, metal ion binding, cytidine deaminase activity
	0.05 Gy vs 0 Gy	ILMN_1235050	DOWN	-0.806	0	RefSeq	ILMN_218536	Idh3b	S	1335	GTTGCGACAAGGCCCAGACCCTAAGATGATAACTTTTTCCCACAGGTTCG				Mus musculus isocitrate dehydrogenase 3 (NAD+) beta (Idh3b), nuclear gene encoding mitochondrial protein, mRNA.	mitochondrion			C78231
	0.05 Gy vs 0 Gy	ILMN_2765936	DOWN	-0.806	0	RefSeq	ILMN_223571	5730472N09Rik	S	3325	GGAGCAGCCCTCATGCACTGTCTTGACATTCCATTCATTTGCACTTACCC	2	+	30240817-30240866	Mus musculus RIKEN cDNA 5730472N09 gene (5730472N09Rik), mRNA.				R74766; RP23-395P6.6; C9orf54; AI790341; AA408683
	0.05 Gy vs 0 Gy	ILMN_1254231	DOWN	-0.8057	0	RefSeq	ILMN_189864	Uck1	S	8	GTGGGCGGGAGCGGGCAGAGTCGGTGAATGTATGTCCGTCGCTCCGGATA	2	-	32115524-32115536:32115537-32115573	Mus musculus uridine-cytidine kinase 1 (Uck1), mRNA.		biosynthesis	kinase activity, ATP binding, transferase activity, uridine kinase activity, nucleotide binding	Umpk; URK1
	0.05 Gy vs 0 Gy	ILMN_1220697	DOWN	-0.8057	0	RefSeq	ILMN_216193	Notch4	S	6488	GCCATGTTCTCCAGTCACTGCTATCTCCGAGAACCCCAAACTCATGGATA	17	+	34725372-34725421	Mus musculus Notch gene homolog 4 (Drosophila) (Notch4), mRNA.	integral to plasma membrane, nucleus, integral to membrane, cell surface	regulation of transcription; DNA-dependent, hemopoiesis, cell fate determination, patterning of blood vessels, positive regulation of transcription; DNA-dependent, transcription, embryonic development, cell differentiation, development, negative regulation of endothelial cell differentiation, regulation of development, Notch signaling pathway	protein binding, receptor activity, calcium ion binding, protein heterodimerization activity
	0.05 Gy vs 0 Gy	ILMN_2874836	DOWN	-0.8053	0	RefSeq	ILMN_215891	Gltpd2	S	1092	TAAGGCCCACCCCCAGCAGGGCAGTCTCAGTGATGTGTGAGATCCTCTCA	11	+	70334127-70334176	Mus musculus glycolipid transfer protein domain containing 2 (Gltpd2), mRNA.				RP23-122P1.9; MGC37941
	0.05 Gy vs 0 Gy	ILMN_2870950	DOWN	-0.8048	0	RefSeq	ILMN_217782	2410003P15Rik	S	2291	CATCTGGGCACTATTTACATAAACCAGAGGCGAGCCAGGCAGGGATTTGC	2	-	155538392-155538441	Mus musculus RIKEN cDNA 2410003P15 gene (2410003P15Rik), mRNA.	cytoplasmic membrane-bound vesicle		protein binding	Bfzp; mbFZb; 2310079L17Rik; Bfzb; 3110038N19Rik
	0.05 Gy vs 0 Gy	ILMN_2868987	DOWN	-0.8041	0	RefSeq	ILMN_214391	Smpd1	S	2212	GTCTGACCTGGGCTTTGTCGAGGGCTCAGTGCTCTGGATAGTCAGACAGG	7	+	112706758-112706807	Mus musculus sphingomyelin phosphodiesterase 1, acid lysosomal (Smpd1), mRNA.	lysosome	metabolism, sphingomyelin catabolism	hydrolase activity, hydrolase activity; acting on glycosyl bonds, sphingomyelin phosphodiesterase activity	aSMase; A-SMase; ASM
	0.05 Gy vs 0 Gy	ILMN_1216764	DOWN	-0.8034	0	RefSeq	ILMN_223302	Ier3	S	1024	GGGCGGCTGTCTGGGGTCGCCTAGTATGTATGTTCTGTGAACACGAATAA	17	+	35959790-35959839	Mus musculus immediate early response 3 (Ier3), mRNA.	membrane
	0.05 Gy vs 0 Gy	ILMN_1257300	DOWN	-0.8029	0	RefSeq	ILMN_211122	Coq5	S	1873	GCCAGAGCCTGATCTCATTGCCCTCCATTGTGATGTTAAGGGATTTTCTG	5	+	115746853-115746902	Mus musculus coenzyme Q5 homolog, methyltransferase (yeast) (Coq5), mRNA.	mitochondrion	ubiquinone biosynthesis	transferase activity	1810014G04Rik; D5Ertd33e
	0.05 Gy vs 0 Gy	ILMN_2721337	DOWN	-0.8026	0	RefSeq	ILMN_220382	G6pdx	S	2135	CATTGTAGGGTTTCAGGGCCACCACTGGCCCTATCTGAGCCACCCATCTT	X	-	71655256-71655305	Mus musculus glucose-6-phosphate dehydrogenase X-linked (G6pdx), mRNA.		glutathione metabolism, carbohydrate metabolism, glucose metabolism	oxidoreductase activity, glucose-6-phosphate 1-dehydrogenase activity
	0.05 Gy vs 0 Gy	ILMN_2689880	DOWN	-0.802	0	RefSeq	ILMN_217964	Gstt2	S	407	ATAGAATGGTCCTGGTTCTGCAACAGCTGGAGGACAAGTTCCTCAGGGAC	10	-	75295205-75295254	Mus musculus glutathione S-transferase, theta 2 (Gstt2), mRNA.	nucleus	glutathione metabolism	transferase activity, glutathione transferase activity	Yrs; AI266894; mGSTT2
	0.05 Gy vs 0 Gy	ILMN_2661422	DOWN	-0.799	0	RefSeq	ILMN_215597	Ramp2	S	787	GACCTGTGGATTGGTGGAAATGGCAGCAAAGGGGACTCACGACACAATGT	11	+	101109479-101109528	Mus musculus receptor (calcitonin) activity modifying protein 2 (Ramp2), mRNA.	membrane	intracellular protein transport, regulation of G-protein coupled receptor protein signaling pathway, G-protein coupled receptor protein signaling pathway, transport	receptor activity, protein transporter activity, coreceptor; soluble ligand activity
	0.05 Gy vs 0 Gy	ILMN_2619620	DOWN	-0.7979	0	RefSeq	ILMN_211795	C1qb	S	705	TCGTGGCCGCGATCGGGACAGCATGCAGAAAGTAGTCACCTTCTGTGACT	4	-	136436367-136436416	Mus musculus complement component 1, q subcomponent, beta polypeptide (C1qb), mRNA.	cytoplasm	innate immune response, immune response, phosphate transport, complement activation, complement activation; classical pathway
	0.05 Gy vs 0 Gy	ILMN_1229161	DOWN	-0.7978	0	RefSeq	ILMN_252071	Eng	S	2568	ACACGGCACTGCCGGTCACACCCATGCTGCTTAGAAGCCTAAGCCTCTGC	2	+	32537324-32537373	Mus musculus endoglin (Eng), mRNA.	membrane	angiogenesis, heart development, regulation of transforming growth factor beta receptor signaling pathway, cell adhesion	binding, protein binding
	0.05 Gy vs 0 Gy	ILMN_1257284	DOWN	-0.7973	0	MEEBO	ILMN_215490	Blvra	S	1072	GGAAGCTTCAGATACCTCTGAAACGGGGCCAGGGTTTGGTCTTATCAACA
	0.05 Gy vs 0 Gy	ILMN_2687984	DOWN	-0.7961	0	RefSeq	ILMN_217822	Plin	S	1494	GCGCAGAGTCAGCGACAGCTTCTTCCGGCCCAGCGTCATGGAGCCCATCC	7	-	86866347-86866396	Mus musculus perilipin (Plin), mRNA.	lipid particle	lipid catabolism	protein binding	perilipin A; 6030432J05Rik; perilipin B; Peri
	0.05 Gy vs 0 Gy	ILMN_2908406	DOWN	-0.7958	0	RefSeq	ILMN_213398	Prodh	S	1966	TGCCCAAGGCTTTTTATGCCCAAGGCGGGATTTCATCAGTGGACAGCTCC	16	-	18072086-18072135	Mus musculus proline dehydrogenase (Prodh), nuclear gene encoding mitochondrial protein, mRNA.	mitochondrion, mitochondrial inner membrane	glutamate biosynthesis, proline catabolism	oxidoreductase activity, proline dehydrogenase activity	Ym24d07; Pro1; MGC159030; Pro-1
	0.05 Gy vs 0 Gy	ILMN_2980661	DOWN	-0.795	0	RefSeq	ILMN_216314	Aqp1	S	2251	GCTGCACACTCGTCTCCGTTCCCTAGCAGACACTGTACCCACTTAACAGA	6	+	55298173-55298222	Mus musculus aquaporin 1 (Aqp1), mRNA.	membrane, integral to plasma membrane, outer membrane	water transport, transport	water channel activity, porin activity, transporter activity
	0.05 Gy vs 0 Gy	ILMN_1229589	DOWN	-0.7946	0	RefSeq	ILMN_211735	Coq6	S	45	TTCGCTGGTGGAGTTCCGCGCAGCTCGCAGCCAGAGGAGGCCCGCTAGTT	12	+	85703041-85703090	Mus musculus coenzyme Q6 homolog (yeast) (Coq6), mRNA.		metabolism, aromatic compound metabolism, ubiquinone biosynthesis, electron transport	oxidoreductase activity, ubiquinone biosynthesis monooxygenase activity, monooxygenase activity, FAD binding	AW742344; 5930427M12Rik
	0.05 Gy vs 0 Gy	ILMN_2888144	DOWN	-0.7946	0	RefSeq	ILMN_208869	Slc29a1	S	1772	CTGACAGCTCCGACTGATGCCCGCTTACTCCAAGCACAAGAGACTCCAGG	17	-	45048993-45049042	Mus musculus solute carrier family 29 (nucleoside transporters), member 1 (Slc29a1), mRNA.	integral to plasma membrane	nucleoside transport	nucleoside transporter activity	ENT1; 1200014D21Rik; AA407560
	0.05 Gy vs 0 Gy	ILMN_2440823	DOWN	-0.7943	0	RefSeq	ILMN_187061	Tnxb	S	11952	GTTCTCTGTGCCCTTCACGGAAATGAAGCTGCGACCCAGAAACTTCCAGG	17	+	34856503-34856552	Mus musculus tenascin XB (Tnxb), mRNA.	extracellular space, extracellular matrix (sensu Metazoa)	collagen fibril organization, positive regulation of cell adhesion	heparin binding	Tnx; tenascin-X
	0.05 Gy vs 0 Gy	ILMN_1238497	DOWN	-0.7943	0	RefSeq	ILMN_250995	Clip1	S	4251	AGCGGCCATACTGTGAGATCTGTGAGATGTTTGGGCACTGGGCAACCAAC				Mus musculus CAP-GLY domain containing linker protein 1 (Clip1), mRNA.	cytoplasmic microtubule, microtubule, intermediate filament, cytoskeleton		microtubule binding, zinc ion binding, nucleic acid binding, protein binding
	0.05 Gy vs 0 Gy	ILMN_2832886	DOWN	-0.7937	0	RefSeq	ILMN_215419	Foxred1	S	1970	CCATTAAAAAGGCAGCTTTGGGGGCTGGAGAGATGGTTAAGAGCACTGAC	9	-	35011950-35011999	Mus musculus FAD-dependent oxidoreductase domain containing 1 (Foxred1), mRNA.		electron transport	oxidoreductase activity	MGC38853; BC024806
	0.05 Gy vs 0 Gy	ILMN_2639018	DOWN	-0.7936	0	RefSeq	ILMN_213619	Cav2	S	174	GGCTTCGAGGATCTGATTGCAGAGCCTGAGACTACACACTCCTTTGACAA	6	+	17231898-17231947	Mus musculus caveolin 2 (Cav2), mRNA.	plasma membrane, lipid raft, integral to membrane, caveola, caveolar membrane, integral to plasma membrane, membrane, perinuclear region	endocytosis, negative regulation of endothelial cell proliferation, protein oligomerization	protein homodimerization activity, protein binding
	0.05 Gy vs 0 Gy	ILMN_3122961	DOWN	-0.793	0	RefSeq	ILMN_210436	Gbp2	A	2154	GTCACCTGTGTTATAGGTACTCTCGGCCTTCATCATGCCCAGCCATACGT	3	+	142300671-142300720	Mus musculus guanylate nucleotide binding protein 2 (Gbp2), mRNA.	membrane		GTPase activity, nucleotide binding
	0.05 Gy vs 0 Gy	ILMN_3153614	DOWN	-0.7924	0	RefSeq	ILMN_217035	Tmem70	A	1431	GTATGGCGGTACATCAGAACCGGAGCGGTGGCTCAGTGGTTAAGAGCACT	1	+	16668058-16668107	Mus musculus transmembrane protein 70 (Tmem70), transcript variant 1, mRNA.
	0.05 Gy vs 0 Gy	ILMN_1239102	DOWN	-0.7916	0	RefSeq	ILMN_223767	H2-Eb1	S	921	GTCTCCATGCCATGAAAACATGTCCTGCTTGGCCCACATCCCTCCAGAGA	17	+	34452871-34452920	Mus musculus histocompatibility 2, class II antigen E beta (H2-Eb1), mRNA.	membrane	immune response	MHC class II receptor activity, antigen binding, protein binding
	0.05 Gy vs 0 Gy	ILMN_1248028	DOWN	-0.7911	0	RefSeq	ILMN_210437	Emp3	S	202	ATGTCACTCCTCCTGTTGGTGGTCTCTGCCCTCCACATCCTCATTCTTGT	7	-	53175686-53175735	Mus musculus epithelial membrane protein 3 (Emp3), mRNA.	membrane, integral to membrane			HNMP-1; Ymp; MI-35; H4; H-4
	0.05 Gy vs 0 Gy	ILMN_1235388	DOWN	-0.7909	0	RefSeq	ILMN_218741	Igsf21	S	1578	AGTGCCGAGTTTGACGGGAAGGAGCTTGTGCTGGAGCGGGTTCCTGCCGA	4	-	139584043-139584092	Mus musculus immunoglobin superfamily, member 21 (Igsf21), mRNA.				MGC67646; BC055811; Gm141
	0.05 Gy vs 0 Gy	ILMN_1226800	DOWN	-0.7909	0	RefSeq	ILMN_208897	Cd274	S	3362	CCCCCGGTGGAACCCCCTCTGTTACCTGTTCACACAAGCTTATTGATGAG	19	+	29462325-29462374	Mus musculus CD274 antigen (Cd274), mRNA.	membrane		receptor activity, receptor binding	Pdcd1lg1; Pdcd1l1; B7-H1; PD-L1
	0.05 Gy vs 0 Gy	ILMN_3089584	DOWN	-0.7893	0	RefSeq	ILMN_214824	Cd74	A	896	ACAGAAGGAGGACGCTGGAGGGCCTTGCTGGCTACCGCTATCTAAAGGGA	18	+	60971979-60972028	Mus musculus CD74 antigen (invariant polypeptide of major histocompatibility complex, class II antigen-associated) (Cd74), transcript variant 2, mRNA.	lysosome, external side of plasma membrane, integral to plasma membrane, membrane, late endosome, multivesicular body, plasma membrane, integral to membrane, Golgi apparatus, endoplasmic reticulum	immune response, positive regulation of T cell differentiation, cell proliferation, intracellular protein transport, negative thymic T cell selection, positive thymic T cell selection, prostaglandin biosynthesis, negative regulation of apoptosis, regulation of macrophage activation, defense response, protein folding, protein complex assembly	cytokine binding, protein binding
	0.05 Gy vs 0 Gy	ILMN_3141048	DOWN	-0.7892	0	RefSeq	ILMN_217349	Sepp1	A	1137	GCTGCCTGACAAAATCAGCCCATGAACCCCATGGAAGCCAACCCCAACTG	15	+	3229615-3229664	Mus musculus selenoprotein P, plasma, 1 (Sepp1), transcript variant 1, mRNA.	extracellular region, extracellular space	post-embryonic development, growth, brain development, locomotory behavior, sexual reproduction	selenium binding	Se-P; AU018766; D15Ucla1; selp
	0.05 Gy vs 0 Gy	ILMN_2642546	DOWN	-0.7888	0	RefSeq	ILMN_234742	Xpnpep3	S	2901	GTCCACCTCTTACTCTAACGCTAGGGGATGACATGGCAAGGCAGTGGCAG	15	+	81284983-81285032	Mus musculus X-prolyl aminopeptidase (aminopeptidase P) 3, putative (Xpnpep3), mRNA.	mitochondrion		peptidase activity, metalloexopeptidase activity
	0.05 Gy vs 0 Gy	ILMN_1216880	DOWN	-0.7884	0	RefSeq	ILMN_213846	Emr1	S	3110	CGGTACAAGAGATTACCATTTTTGTGTTTCCTATGCACTTTCTTGTGGTG				Mus musculus EGF-like module containing, mucin-like, hormone receptor-like sequence 1 (Emr1), mRNA.	external side of plasma membrane, membrane	G-protein coupled receptor protein signaling pathway, neuropeptide signaling pathway, signal transduction	receptor activity, signal transducer activity, G-protein coupled receptor activity, calcium ion binding	Ly71; EGF-TM7; F4/80; TM7LN3; Gpf480; DD7A5-7
	0.05 Gy vs 0 Gy	ILMN_3005441	DOWN	-0.7881	0	RefSeq	ILMN_215557	Ppa1	S	1196	GCCGTGGGGACATGGAAGTCATTTGTGCATGGATGTGCAGTGTGGACACC	10	+	61069426-61069475	Mus musculus pyrophosphatase (inorganic) 1 (Ppa1), mRNA.	cytoplasm	phosphate metabolism	pyrophosphatase activity, metal ion binding	2010317E03Rik; Pyp
	0.05 Gy vs 0 Gy	ILMN_2614895	DOWN	-0.7876	0	RefSeq	ILMN_257947	Nus1	S	1013	CAGTATGCAGCTTGCGAACAGCGACTGGGAAAGTAATGGTCCCTACTTGC	10	+	52156450-52156473:52156474-52156499	Mus musculus nuclear undecaprenyl pyrophosphate synthase 1 homolog (S. cerevisiae) (Nus1), mRNA.		metabolism	transferase activity
	0.05 Gy vs 0 Gy	ILMN_1245115	DOWN	-0.787	0	RefSeq	ILMN_220499	Fahd2a	S	439	GGGCTTGAATTATGCAGACCACTGCCAAGAACAGAATGTGCGGGTGCCCA	2	-	127266190-127266239	Mus musculus fumarylacetoacetate hydrolase domain containing 2A (Fahd2a), mRNA.		metabolism	hydrolase activity, catalytic activity, isomerase activity
	0.05 Gy vs 0 Gy	ILMN_2967266	DOWN	-0.7851	0	RefSeq	ILMN_221977	Fxyd5	S	545	GTAGGCAGTTGTCTCAATTTTGCCTGAATCGCCACAGGTGAGTGCGGGCC	7	-	31817975-31817987:31817988-31818024	Mus musculus FXYD domain-containing ion transport regulator 5 (Fxyd5), mRNA.	membrane	ion transport, transport	ion channel activity	RIC; Oit2; EF-8
	0.05 Gy vs 0 Gy	ILMN_1233293	DOWN	-0.7843	0	RefSeq	ILMN_216856	Gbp1	S	2526	CTTTCATGCTCCAGCCTACTGTGTTTCCTTTCTAATCTCTCTTTTTATTT	3	+	142281846-142281895	Mus musculus guanylate nucleotide binding protein 1 (Gbp1), mRNA.	membrane	immune response	GTP binding, GTPase activity, nucleotide binding	MGC124334; Gbp-1; Mpa-1; 5830475C06; Mpa1; Mag-1
	0.05 Gy vs 0 Gy	ILMN_1230353	DOWN	-0.7832	0	RefSeq	ILMN_222379	Bcl6	S	3158	CCTCCCACATTCTGCGTCATGCTTGTCGTTATAATTACTCCGGAGACAGG	16	-	23965215-23965264	Mus musculus B-cell leukemia/lymphoma 6 (Bcl6), mRNA.	nucleus, intracellular	transcription, negative regulation of apoptosis, spermatogenesis, regulation of transcription; DNA-dependent, negative regulation of transcription from RNA polymerase II promoter	transcriptional repressor activity, DNA binding, zinc ion binding, metal ion binding, nucleic acid binding, protein binding	Bcl5
	0.05 Gy vs 0 Gy	ILMN_2788221	DOWN	-0.7831	0	RefSeq	ILMN_214717	Kng1	S	1388	AGCAGTAGTCCCAGCAATGACCCAGAGGGAAGGACCAGAAGAATCCTGGG	16	+	23081642-23081649:23081650-23081691	Mus musculus kininogen 1 (Kng1), mRNA.		vasodilation, blood coagulation, regulation of blood vessel size, inflammatory response	endopeptidase inhibitor activity, cysteine protease inhibitor activity	MGC123437; Kng
	0.05 Gy vs 0 Gy	ILMN_2746895	DOWN	-0.7826	0	RefSeq	ILMN_222251	Gpr120	S	1209	CCTGCTTTAAAAATACCCGACTTCCAACAGCAGGCATCTACGGAGCCAGC	19	+	38188569-38188618	Mus musculus G protein-coupled receptor 120 (Gpr120), mRNA.	plasma membrane, integral to membrane, membrane, endocytic vesicle	G-protein coupled receptor protein signaling pathway, signal transduction	lipid binding, receptor activity, signal transducer activity, fatty acid binding, rhodopsin-like receptor activity, G-protein coupled receptor activity
	0.05 Gy vs 0 Gy	ILMN_2611027	DOWN	-0.7822	0	RefSeq	ILMN_210959	Pmm1	S	645	GCTGGGATAAGCGCTACTGCCTGGACAGCCTGGATGAAGACAGCTTTGAC	15	-	81782388-81782437	Mus musculus phosphomannomutase 1 (Pmm1), mRNA.	cytoplasm	mannose biosynthesis, metabolism	phosphomannomutase activity, catalytic activity, isomerase activity	C77612
	0.05 Gy vs 0 Gy	ILMN_2757993	DOWN	-0.7819	0	RefSeq	ILMN_223004	Dlat	S	3648	TGCACGACGACACTCCAAACTGTCCACAAGCCTCCAATGGCCGTGTTTCT	9	-	50443075-50443124	Mus musculus dihydrolipoamide S-acetyltransferase (E2 component of pyruvate dehydrogenase complex) (Dlat), mRNA.	pyruvate dehydrogenase complex (sensu Eukaryota), mitochondrion, pyruvate dehydrogenase complex	metabolism, acetyl-CoA biosynthesis from pyruvate, glycolysis	acyltransferase activity, transferase activity, dihydrolipoyllysine-residue acetyltransferase activity, lipoic acid binding, protein binding	PDC-E2; 6332404G05Rik; DLTA
	0.05 Gy vs 0 Gy	ILMN_1253601	DOWN	-0.7812	0	RefSeq	ILMN_216046	Aacs	S	2901	GCCCCGTGCTCCCTCCTAATAGTTCCTGGGCTCTTTCTATTGTGACTGTC	5	+	125997501-125997550	Mus musculus acetoacetyl-CoA synthetase (Aacs), mRNA.			acetoacetate-CoA ligase activity	SUR5; 2210408B16Rik
	0.05 Gy vs 0 Gy	ILMN_1241236	DOWN	-0.7808	0	RefSeq	ILMN_223696	Cs	S	2420	CAGCAGTTACACACAGTTCCCACTGAATATCAGATGGATGGACCTAGGGC	10	+	127799127-127799176	Mus musculus citrate synthase (Cs), nuclear gene encoding mitochondrial protein, mRNA.	mitochondrion, cytoplasm	tricarboxylic acid cycle, main pathways of carbohydrate metabolism	transferase activity; transferring acyl groups; acyl groups converted into alkyl on transfer, transferase activity, citrate (Si)-synthase activity, protein binding
	0.05 Gy vs 0 Gy	ILMN_1241168	DOWN	-0.7804	0	RefSeq	ILMN_210394	Dok4	S	2436	GGAGGGAGGCAAAACTGGCTCAGTTAGTGGCACGATGACGCATGAAGGAG	8	-	97387808-97387857	Mus musculus docking protein 4 (Dok4), mRNA.		MAPKKK cascade, transmembrane receptor protein tyrosine kinase signaling pathway	transmembrane receptor protein tyrosine kinase signaling protein activity, insulin receptor binding
	0.05 Gy vs 0 Gy	ILMN_2590185	DOWN	-0.7803	0	RefSeq	ILMN_208856	Mrpl55	S	480	GAAAACGGGAGGCTCAGCTCCAGCAGAAGAGGGAAGAAGAGCCAGAGGTA	11	+	59021897-59021946	Mus musculus mitochondrial ribosomal protein L55 (Mrpl55), mRNA.			molecular_function	2810038N09Rik
	0.05 Gy vs 0 Gy	ILMN_2622761	DOWN	-0.7788	0	RefSeq	ILMN_212103	Pccb	S	1741	CTTGGACACTGATTGATTTGCATAAAGAGTTCTTGGGCCTGGAGTAAAAC	9	-	100882957-100883006	Mus musculus propionyl Coenzyme A carboxylase, beta polypeptide (Pccb), mRNA.	mitochondrion	fatty acid biosynthesis	propionyl-CoA carboxylase activity, acetyl-CoA carboxylase activity	R74805; 1300012P06Rik; AI314687
	0.05 Gy vs 0 Gy	ILMN_2826709	DOWN	-0.7779	0	RefSeq	ILMN_218564	Atad3a	S	2327	GCATCCAAGCGTCAGAACTACCGCCTTCCCTCTACTGAGTCCGGGCCTTT	4	-	154584477-154584526	Mus musculus ATPase family, AAA domain containing 3A (Atad3a), mRNA.	mitochondrial inner membrane, mitochondrion		nucleoside-triphosphatase activity, ATP binding	KIAA1273; Tob3; 2400004H09Rik; mKIAA1273
	0.05 Gy vs 0 Gy	ILMN_3149143	DOWN	-0.7776	0	RefSeq	ILMN_259055	Entpd5	A	4561	GGCCTCTGCAGCTGTGCGTGCGATGAGATCGTGTATTGTTTTATTACTGG	12	-	85715186-85715235	Mus musculus ectonucleoside triphosphate diphosphohydrolase 5 (Entpd5), transcript variant 2, mRNA.	plasma membrane, integral to membrane, membrane, endoplasmic reticulum		hydrolase activity, nucleoside-diphosphatase activity, magnesium ion binding, calcium ion binding	NTPDase-5; Pcph; mNTPase; AI987697; AI196558; Cd39l4; ER-UDPase; NTPDase5
	0.05 Gy vs 0 Gy	ILMN_2619107	DOWN	-0.7771	0	MEEBO	ILMN_211746	Lgals1	S	358	CCTGACCATCAAGCTGCCAGACGGACATGAATTCAAGTTCCCCAACCGCC
	0.05 Gy vs 0 Gy	ILMN_3108894	DOWN	-0.7759	0	RefSeq	ILMN_226965	Sgk3	A	4950	GTGCAGGTAGTGAAGCCACACGCTCCCTAACAGAAGAGACAAACCTAAAC	1	+	9892084-9892133	Mus musculus serum/glucocorticoid regulated kinase 3 (Sgk3), transcript variant 1, mRNA.	cytoplasmic membrane-bound vesicle	intracellular signaling cascade, anti-apoptosis, protein amino acid phosphorylation	kinase activity, transferase activity, nucleotide binding, ATP binding, phosphoinositide binding, protein serine/threonine kinase activity, protein binding, protein kinase activity	A330005P07Rik; 2510015P22Rik; Cisk
	0.05 Gy vs 0 Gy	ILMN_2610576	DOWN	-0.7759	0	RefSeq	ILMN_210919	Myo5b	S	5883	CCAGTTCTACAGAGTGGAAGTGCCTAGCTTTGATCTTTGTATATATCTTG	18	+	74930367-74930416	Mus musculus myosin Vb (Myo5b), mRNA.	myosin, cytoskeleton	cytoskeleton organization and biogenesis	motor activity
	0.05 Gy vs 0 Gy	ILMN_1228613	DOWN	-0.7753	0	MEEBO	ILMN_224127	Pycrl	S	983	ATAGCCCTGGACGGGAGATGTAGTGGGCAGTCCTCTAAGTGGAATGGCTA
	0.05 Gy vs 0 Gy	ILMN_2740494	DOWN	-0.7753	0	RefSeq	ILMN_221800	Ppcs	S	694	GGTGCCAAAGATGCTTTCCCCTCTGGTCAAAGACTGGGCTCCTAAAGCGT	4	-	119091834-119091883	Mus musculus phosphopantothenoylcysteine synthetase (Ppcs), mRNA.			phosphopantothenate--cysteine ligase activity, ligase activity
	0.05 Gy vs 0 Gy	ILMN_1259365	DOWN	-0.7752	0	RefSeq	ILMN_247921	Emcn	S	1139	TGCCGTAGTTGAGTTTAGACTTTCCAGGTTTTCTTAGCCTCGATCCGTGG	3	+	137093815-137093864	Mus musculus endomucin (Emcn), mRNA.	plasma membrane, integral to membrane, external side of plasma membrane, membrane	angiogenesis, cell-cell adhesion, regulation of cell adhesion	molecular_function, carbohydrate binding
	0.05 Gy vs 0 Gy	ILMN_2647156	DOWN	-0.7742	0	RefSeq	ILMN_214356	Pet112l	S	1508	AAGAGGCCCTGGAAAAGCTCTGCCAGACCACCATAGATGGACACCCCCAA				Mus musculus PET112-like (yeast) (Pet112l), mRNA.			transferase activity, carbon-nitrogen ligase activity; with glutamine as amido-N-donor	9430026F02Rik; MGC11629
	0.05 Gy vs 0 Gy	ILMN_1241171	DOWN	-0.7742	0	RefSeq	ILMN_221274	Anxa3	S	1272	GACAGAACCTGTCTGCCTGATAGGCATTGGCATCGTTCAGTGCAATGGCA	5	+	97274692-97274741	Mus musculus annexin A3 (Anxa3), mRNA.			calcium-dependent phospholipid binding, calcium ion binding, phospholipase inhibitor activity, phospholipase A2 inhibitor activity	Anx3
	0.05 Gy vs 0 Gy	ILMN_2818396	DOWN	-0.7735	0	RefSeq	ILMN_212600	5033414D02Rik	S	456	GCTTCATCTTCACCTACCAGTATGACCTGGGCTACGGAACTCTCCTACAG	19	-	29416365-29416414	Mus musculus RIKEN cDNA 5033414D02 gene (5033414D02Rik), mRNA.	integral to membrane, membrane			1110007H22Rik; AI852040
	0.05 Gy vs 0 Gy	ILMN_2700982	DOWN	-0.7734	0	RefSeq	ILMN_252167	Pecam1	S	2540	CCCCGCTGCCTTGTTCATGTTGGGTATACAGAGACTCAGAGGCGCTAGTT	11	-	106516247-106516296	Mus musculus platelet/endothelial cell adhesion molecule 1 (Pecam1), transcript variant 1, mRNA.	plasma membrane, lipid raft, membrane	Rho protein signal transduction, cell adhesion, regulation of cell migration, wound healing	protein binding
	0.05 Gy vs 0 Gy	ILMN_1236993	DOWN	-0.7734	0	RefSeq	ILMN_211667	2010-03-02	S	803	GACAAATCAGAAAGTCCGCCTGAAGATTCGGGAAGCAGATGGCTCCGAGG	17	-	33298746-33298795	Mus musculus membrane-associated ring finger (C3HC4) 2 (March2), mRNA.	integral to membrane, membrane		protein binding, metal ion binding, zinc ion binding	MGC7259; 9530046H09Rik
	0.05 Gy vs 0 Gy	ILMN_2787396	DOWN	-0.7732	0	RefSeq	ILMN_228904	Mrps22	S	914	GTCCAGCTGTACCACATGCTCCATCCAGATGGCCAGTCAGCTCAAGAGGC	9	-	98399422-98399471	Mus musculus mitochondrial ribosomal protein S22 (Mrps22), mRNA.	mitochondrial small ribosomal subunit, mitochondrion, ribonucleoprotein complex		structural constituent of ribosome	Rpms22; 3100002P07Rik
	0.05 Gy vs 0 Gy	ILMN_2865239	DOWN	-0.7725	0	RefSeq	ILMN_252778	Mrps18b	S	797	CAAGGGAGTACTGTCTAGGGCTACGTGGTATCCTGTGTCCTGCAAAGGGT	17	-	36047536-36047585	Mus musculus mitochondrial ribosomal protein S18B (Mrps18b), nuclear gene encoding mitochondrial protein, mRNA.	ribonucleoprotein complex, mitochondrion, ribosome, mitochondrial small ribosomal subunit, intracellular	protein biosynthesis	structural constituent of ribosome	2400002C15Rik
	0.05 Gy vs 0 Gy	ILMN_2764301	DOWN	-0.7722	0	RefSeq	ILMN_217276	Mmab	S	2648	CCAGGCACTAACAGATTGCTGTCGCATCTCTCAGCTCAGTCTTCCTTAGC	5	-	114881332-114881381	Mus musculus methylmalonic aciduria (cobalamin deficiency) type B homolog (human) (Mmab), nuclear gene encoding mitochondrial protein, mRNA.	mitochondrion		molecular_function, transferase activity, cob(I)yrinic acid a;c-diamide adenosyltransferase activity	ATR; 9130222L19Rik
	0.05 Gy vs 0 Gy	ILMN_1256369	DOWN	-0.7715	0	RefSeq	ILMN_218793	Lynx1	S	3885	CACCTATATGCCAGGGTGGTCCCTTTCAATGTCTGTCCCCCATTGGATGA				Mus musculus Ly6/neurotoxin 1 (Lynx1), mRNA.	plasma membrane, membrane fraction, membrane	synaptic transmission; cholinergic	ion channel inhibitor activity, GPI anchor binding, protein binding	AI838844
	0.05 Gy vs 0 Gy	ILMN_2621385	DOWN	-0.7713	0	RefSeq	ILMN_211978	Parp1	S	3258	TAAAGGGCTCTGGTTTCAAGTCCCTTGTCCATGCTGCACTGGGGCAGGCC	1	+	182530816-182530865	Mus musculus poly (ADP-ribose) polymerase family, member 1 (Parp1), mRNA.	nucleus, intracellular	regulation of growth rate, base-excision repair, DNA metabolism, protein amino acid ADP-ribosylation, DNA repair, telomere maintenance, response to DNA damage stimulus	transferase activity, DNA binding, NAD+ ADP-ribosyltransferase activity, protein binding, transferase activity; transferring glycosyl groups, zinc ion binding, metal ion binding, NAD binding	C80510; Adprp; sPARP-1; PARP; AI893648; Adprt1; 5830444G22Rik; PPOL; parp-1
	0.05 Gy vs 0 Gy	ILMN_2686721	DOWN	-0.7705	0	RefSeq	ILMN_217715	Tap2	S	2232	CCGTGCCGGAGGAGGCTAGGGTCAGGATAAAGATTGGGACCGTTTTGGAC	17	+	34353095-34353144	Mus musculus transporter 2, ATP-binding cassette, sub-family B (MDR/TAP) (Tap2), mRNA.	TAP complex, integral to plasma membrane, membrane, endoplasmic reticulum lumen, integral to membrane, endoplasmic reticulum, cytosol	immune response, cytosol to ER transport, peptide transport, intracellular protein transport, oligopeptide transport, transport, protein transport, protein complex assembly	tapasin binding, peptide antigen binding, ATPase activity; coupled to transmembrane movement of substances, ATPase activity, phosphate binding, transporter activity, nucleoside-triphosphatase activity, protein heterodimerization activity, MHC class I protein binding, ATP binding, homoaconitate hydratase activity, protein binding, nucleotide binding, peptide antigen-transporting ATPase activity, o…	Ham-2; AI462429; Abcb3; APT2; Tap-2; Y1; MTP2; RING11; PSF2; ABC18; jas; Ham2
	0.05 Gy vs 0 Gy	ILMN_1258578	DOWN	-0.7698	0	RefSeq	ILMN_253782	Ahnak	S	970	CTAGGGTGGGCTTTGGCAGCTGTGGGTATAGGCGACTCTCTTCTTACCTA	19	+	9151333-9151382	Mus musculus AHNAK nucleoprotein (desmoyokin) (Ahnak), transcript variant 3, mRNA.	intercellular junction		protein binding
	0.05 Gy vs 0 Gy	ILMN_2757092	DOWN	-0.769	0	RefSeq	ILMN_222943	Hint3	S	88	GGAACTATGACAGCAACTGCGTGTTCTGCCGCGTGGCGGCGGGTCAGGAA	10	-	30338035-30338084	Mus musculus histidine triad nucleotide binding protein 3 (Hint3), mRNA.			molecular_function	HINT-4; 0610010I17Rik; HINT4
	0.05 Gy vs 0 Gy	ILMN_2501929	DOWN	-0.7684	0	RefSeq	ILMN_229755	Ptprd	S	7332	CAGCAGAGGTCAGAAGGCTACAGATCCATCCTATCCATCCGTTACATGGC	4	-	75587439-75587488	Mus musculus protein tyrosine phosphatase, receptor type, D (Ptprd), transcript variant a, mRNA.	plasma membrane, integral to membrane, integral to plasma membrane, membrane	phosphate metabolism, transmembrane receptor protein tyrosine phosphatase signaling pathway, protein amino acid dephosphorylation	hydrolase activity, protein tyrosine phosphatase activity, transmembrane receptor protein tyrosine phosphatase activity, receptor activity, phosphoprotein phosphatase activity
	0.05 Gy vs 0 Gy	ILMN_1254016	DOWN	-0.7683	0	RefSeq	ILMN_238585	Adora1	S	3332	TTCAGTTGGAGGTAAGGTGTCCCTGGCTCTCAAGGAGGACCCTATGTCTA	1	-	136098199-136098248	Mus musculus adenosine A1 receptor (Adora1), transcript variant 1, mRNA.	membrane	G-protein coupled receptor protein signaling pathway, signal transduction	receptor activity, signal transducer activity, rhodopsin-like receptor activity, G-protein coupled receptor activity
	0.05 Gy vs 0 Gy	ILMN_1221935	DOWN	-0.7679	0	RefSeq	ILMN_255960	Glb1	S	2235	GGCTGAAGGGAGTGGACACCACAGGAAGACACAGGTTGGAGCAAAACTTG	9	+	114383377-114383426	Mus musculus galactosidase, beta 1 (Glb1), mRNA.	lysosome, beta-galactosidase complex	metabolism, carbohydrate metabolism	hydrolase activity, beta-galactosidase activity, hydrolase activity; acting on glycosyl bonds
	0.05 Gy vs 0 Gy	ILMN_2821916	DOWN	-0.7662	0	RefSeq	ILMN_209291	Nicn1	S	2035	ACAGCTGTGTTCCTAAGTTCCCAGAGCTGGAGCTAGTGTACGGCAAGATC	9	+	108154521-108154570	Mus musculus nicolin 1 (Nicn1), mRNA.	cytoskeleton, microtubule, nucleus		molecular_function	1500032A17Rik
	0.05 Gy vs 0 Gy	ILMN_2853957	DOWN	-0.7658	0	RefSeq	ILMN_220537	Dag1	S	4306	GGCCGTGGGCCTGTGGCTGGGGAGGAGTGCCAGCAATAGTTCATAGTAAA	9	-	108064118-108064167	Mus musculus dystroglycan 1 (Dag1), mRNA.	membrane, cytoskeleton, insoluble fraction, plasma membrane	morphogenesis of an epithelial sheet	protein binding, calcium ion binding	Dp71; DG; D9Wsu13e; Dp427
	0.05 Gy vs 0 Gy	ILMN_1240165	DOWN	-0.7656	0	RefSeq	ILMN_220901	Acy3	S	1274	GAGAAGCACGTGGCATTCCTGAAGTCTGAGAAGATCAGGGTCACAGTGCC	19	+	3989776-3989825	Mus musculus aspartoacylase (aminoacylase) 3 (Acy3), mRNA.	membrane fraction, apical plasma membrane, cytoplasm	metabolism	hydrolase activity, hydrolase activity; acting on ester bonds, aspartoacylase activity, aminoacylase activity	Acy-3; HCBP1; AW107362; 0610006H10Rik
	0.05 Gy vs 0 Gy	ILMN_3034034	DOWN	-0.7644	0	RefSeq	ILMN_221070	1700047I17Rik1	I	1274	TCCTACAGCCTCGGTATAAAGTACCCCTAGAGTTTACACAAGGACGGTTC	12	+	56240502-56240551	Mus musculus RIKEN cDNA 1700047I17 gene 1 (1700047I17Rik1), mRNA.			acylphosphatase activity	D730001C10Rik; 1700047I17Rik; C14orf24
	0.05 Gy vs 0 Gy	ILMN_1213725	DOWN	-0.7643	0	RefSeq	ILMN_213908	Nudt5	S	980	GGTCTACGCCTACGGTCTGGCTCTGAAACACGCCAACTCGAAGCCATTCG	2	+	5789172-5789221	Mus musculus nudix (nucleoside diphosphate linked moiety X)-type motif 5 (Nudt5), mRNA.		nucleobase; nucleoside; nucleotide and nucleic acid metabolism	hydrolase activity, magnesium ion binding, nucleoside-diphosphatase activity, ADP-ribose diphosphatase activity
	0.05 Gy vs 0 Gy	ILMN_2737480	DOWN	-0.7608	0	RefSeq	ILMN_221583	Sirt3	S	1361	CAGGCAGGCGATGCACTAGGGCAATCTAGCATGTTGATCGGTAAAGTGGC	7	-	148049619-148049668	Mus musculus sirtuin 3 (silent mating type information regulation 2, homolog) 3 (S. cerevisiae) (Sirt3), mRNA.	chromatin silencing complex, membrane, cytoplasm	chromatin silencing, regulation of transcription; DNA-dependent	hydrolase activity, DNA binding, zinc ion binding, metal ion binding	Sir2l3; AI848213; 2310003L23Rik
	0.05 Gy vs 0 Gy	ILMN_2472451	DOWN	-0.7608	0	RefSeq	ILMN_190694	Traf4	S	8	GAACTACGTGCGGGATGATGCGGTTTTCATCCGTGCCTCTGTCGAACTGC	11	-	77981665-77981714	Mus musculus Tnf receptor associated factor 4 (Traf4), mRNA.	nucleus	signal transduction, respiratory tube development, regulation of apoptosis, development, respiratory gaseous exchange, apoptosis	protein binding, receptor activity, metal ion binding, zinc ion binding	A530032M13Rik; CART1
	0.05 Gy vs 0 Gy	ILMN_1237695	DOWN	-0.7605	0	RefSeq	ILMN_226308	Pfkp	S	1632	CCCCATGGTTATGGTTCCTGCTACTGTCTCCAACAATGTGCCGGGTTCCG	13	-	6597148-6597197	Mus musculus phosphofructokinase, platelet (Pfkp), mRNA.	6-phosphofructokinase complex, cytoplasm	glycolysis	kinase activity, transferase activity, nucleotide binding, metal ion binding, ATP binding, magnesium ion binding, catalytic activity, 6-phosphofructokinase activity
	0.05 Gy vs 0 Gy	ILMN_1226366	DOWN	-0.7604	0	RefSeq	ILMN_189864	Uck1	S	1854	GGCTGGTTTTGTTGAACTGAAACCCCTCTTTGGAGGGAGAATCAATAAAT	2	-	32110525-32110574	Mus musculus uridine-cytidine kinase 1 (Uck1), mRNA.		biosynthesis	kinase activity, ATP binding, transferase activity, uridine kinase activity, nucleotide binding	Umpk; URK1
	0.05 Gy vs 0 Gy	ILMN_2701815	DOWN	-0.7603	0	RefSeq	ILMN_261553	Plxna2	S	6596	GGCTTGAGCCAGATGGTTCTGCCTCTGTGACTGCTGCTTTGCATGAAAAT	1	+	196638623-196638672	Mus musculus plexin A2 (Plxna2), mRNA.
	0.05 Gy vs 0 Gy	ILMN_2715546	DOWN	-0.7582	0	RefSeq	ILMN_219947	Gpx3	S	1275	GTGGGCGGGCCTCCCCTGAGCCCGTCTGTGGTGCCAGCCCTTAGTGCATT				Mus musculus glutathione peroxidase 3 (Gpx3), transcript variant 2, mRNA.	extracellular space	response to oxidative stress, response to lipid hydroperoxide, hydrogen peroxide catabolism, protein homotetramerization	glutathione peroxidase activity, oxidoreductase activity, selenium binding, transcription factor binding, peroxidase activity	AA960521; GPx
	0.05 Gy vs 0 Gy	ILMN_2817714	DOWN	-0.7574	0	RefSeq	ILMN_208788	Tspan17	S	1359	GACTTTGAGCCTGCCTGGAGCTTGTCTTGGCCTCAGTGTCACAGCCTCTG	13	+	54806256-54806305	Mus musculus tetraspanin 17 (Tspan17), mRNA.	membrane			Tm4sf17; 2210021G21Rik; Fbxo23; AI047581
	0.05 Gy vs 0 Gy	ILMN_1221199	DOWN	-0.7573	0	RefSeq	ILMN_218529	Ppm1f	S	4706	GAGCTCATAGGACGTCTTCCCATGGGGCCCTGTACTGGTGTCAATAAACC	16	+	16927394-16927443	Mus musculus protein phosphatase 1F (PP2C domain containing) (Ppm1f), mRNA.		apoptosis	metal ion binding, hydrolase activity, magnesium ion binding, phosphoprotein phosphatase activity, manganese ion binding	4933427B07Rik; CaMKPase; 1110021B16Rik; mKIAA0015; MGC25978
	0.05 Gy vs 0 Gy	ILMN_2662191	DOWN	-0.7572	0	RefSeq	ILMN_215664	Oplah	S	3872	GCTATATCCAGCCTTCCCAGAGCGAGGCAGTGTGTATGAGTACCGCCGCG	15	-	76127081-76127130	Mus musculus 5-oxoprolinase (ATP-hydrolysing) (Oplah), mRNA.			hydrolase activity, 5-oxoprolinase (ATP-hydrolyzing) activity, catalytic activity
	0.05 Gy vs 0 Gy	ILMN_2741935	DOWN	-0.7572	0	RefSeq	ILMN_221910	H2-Ea	S	837	TTGCTGTGACAGCGTCTGAGGCTACCCCTTTCAGTTGTTCATCTCAGCGG	17	-		Mus musculus histocompatibility 2, class II antigen E alpha (H2-Ea), mRNA.	plasma membrane, lysosome, external side of plasma membrane, membrane	positive regulation of immune response, immune response, defense response	MHC class II receptor activity, antigen binding	E-alpha-f; H-2Ea; Ia-3; Ia3; AI323765; MGC117888
	0.05 Gy vs 0 Gy	ILMN_2462448	DOWN	-0.7554	0	RefSeq	ILMN_189570	Tufm	S	1469	GGCATAAGGCTGCCCTGGTCAGCGTTCCCACTGTGGACACAGGCTGTATC	7	+	133634102-133634151	Mus musculus Tu translation elongation factor, mitochondrial (Tufm), nuclear gene encoding mitochondrial protein, mRNA.	mitochondrion, mitochondrial inner membrane, intracellular		nucleotide binding	C76308; 2300002G02Rik; C76389; EF-TuMT; EFTU
	0.05 Gy vs 0 Gy	ILMN_2703267	DOWN	-0.755	0	RefSeq	ILMN_214744	Nes	S	5768	GGCCAGCACTCTTAGCTTTGATAACTTGACCTGTGGTATCTCTCGTGGAG	3	+	87784015-87784064	Mus musculus nestin (Nes), mRNA.	intermediate filament, cytoplasm			C78523; ESTM46; AA166324
	0.05 Gy vs 0 Gy	ILMN_2611261	DOWN	-0.7549	0	RefSeq	ILMN_210981	Atp5j	S	25	ACTCACCAGCTCCGGAATTCGTCCCGTGGCCCTAGCCCGCGCTTCCACAG	16	-	84835745-84835794	Mus musculus ATP synthase, H+ transporting, mitochondrial F0 complex, subunit F (Atp5j), nuclear gene encoding mitochondrial protein, mRNA.	mitochondrion, proton-transporting ATP synthase complex; coupling factor F(o), mitochondrial inner membrane, proton-transporting two-sector ATPase complex	ion transport, transport, ATP synthesis coupled proton transport, proton transport	hydrogen-transporting ATP synthase activity; rotational mechanism, hydrogen ion transporter activity, hydrogen-transporting ATPase activity; rotational mechanism
	0.05 Gy vs 0 Gy	ILMN_1225901	DOWN	-0.7549	0	RefSeq	ILMN_216379	Aqp11	S	908	CCCAGCGCTGGCACTTTCTCTGCACTTTCCGTGCTTTGACGAACTCTTCT	7	-	104877519-104877568	Mus musculus aquaporin 11 (Aqp11), mRNA.	membrane, integral to membrane, outer membrane	transport	peptidase activity, porin activity, transporter activity	MGC144512; AI648923; MGC144511; 1700015P13Rik
	0.05 Gy vs 0 Gy	ILMN_2715840	DOWN	-0.7548	0	RefSeq	ILMN_219967	C1qc	S	589	ACATCGCATACGGCCAACCTGTGCGTGCACCTGAACCTCAACCTTGCCAG	4	-	136446132-136446181	Mus musculus complement component 1, q subcomponent, C chain (C1qc), mRNA.	cytoplasm	innate immune response, immune response, phosphate transport, complement activation, complement activation; classical pathway
	0.05 Gy vs 0 Gy	ILMN_1222492	DOWN	-0.7547	0	RefSeq	ILMN_211018	Mipep	S	1911	CGCTCCAGCTTCAGCGATCACTGAGGAGACATTTTCTGACAAGCCTTAAA	14	+	61522362-61522411	Mus musculus mitochondrial intermediate peptidase (Mipep), mRNA.			zinc ion binding, metalloendopeptidase activity	5730405E07Rik
	0.05 Gy vs 0 Gy	ILMN_1249727	DOWN	-0.7541	0	RefSeq	ILMN_219489	Car13	S	902	CGAGAATTTCACGTTTGTGGATTCTACTTGTCCAGCACCTCTGGCACGGC	3	+	14661654-14661703	Mus musculus carbonic anhydrase 13 (Car13), mRNA.			metal ion binding, lyase activity
	0.05 Gy vs 0 Gy	ILMN_2479666	DOWN	-0.7536	0	RefSeq	ILMN_189864	Uck1	S	24	AGAGTCGGTGAATGTATGTCCGTCGCTCCGGATATGGCTTCGGCGGGAGG	2	-	32115508-32115536:32115537-32115557	Mus musculus uridine-cytidine kinase 1 (Uck1), mRNA.		biosynthesis	kinase activity, ATP binding, transferase activity, uridine kinase activity, nucleotide binding	Umpk; URK1
	0.05 Gy vs 0 Gy	ILMN_2769065	DOWN	-0.7534	0	RefSeq	ILMN_209086	Sdhb	S	608	TCTGAAGAAGAAGGATGAGTCCCAGGAGGGCAAGCAACAGTATCTGCAGT	4	+	140529623-140529672	Mus musculus succinate dehydrogenase complex, subunit B, iron sulfur (Ip) (Sdhb), mRNA.	membrane, mitochondrion, mitochondrial inner membrane	transport	4 iron; 4 sulfur cluster binding, succinate dehydrogenase (ubiquinone) activity, 2 iron; 2 sulfur cluster binding, metal ion binding, electron carrier activity, iron ion binding, 3 iron; 4 sulfur cluster binding	0710008N11Rik
	0.05 Gy vs 0 Gy	ILMN_2835287	DOWN	-0.7532	0	RefSeq	ILMN_210067	Snrk	S	4582	GTCAGATGCCTCTAGTTCTGACCAGTCTTTTTCCTTGTGTGAACATTGAC	9	+	122078708-122078757	Mus musculus SNF related kinase (Snrk), mRNA.	nucleus		kinase activity, metal ion binding, transferase activity, magnesium ion binding, nucleotide binding	2010012F07Rik; AI448042; R74830; MGC28970; AW547029; E030034B15; mKIAA0096
	0.05 Gy vs 0 Gy	ILMN_2602630	DOWN	-0.7531	0	RefSeq	ILMN_210141	Flad1	S	1630	CACCCTGTCTACCGTCCAGCATACCTACTGGAGAATGAGGATGAGGAGAG	3	-	89207103-89207152	Mus musculus RFad1, flavin adenine dinucleotide synthetase, homolog (yeast) (Flad1), mRNA.		metabolism, Mo-molybdopterin cofactor biosynthesis	transferase activity
	0.05 Gy vs 0 Gy	ILMN_3146224	DOWN	-0.753	0	RefSeq	ILMN_216144	Iars2	A	2902	GCTGAATGAGCTGATGATGGCTTCCCAGACGACATTGCTGGCTCAGGAGC	1	-	186988886-186988935	Mus musculus isoleucine-tRNA synthetase 2, mitochondrial (Iars2), mRNA.				2010002H18Rik; C79125; MGC63429
	0.05 Gy vs 0 Gy	ILMN_2657946	DOWN	-0.7522	0	RefSeq	ILMN_245190	Ndufa10	S	1118	GCCATGGAGATGCCTGCTCTGCCCAACTCTGTGAACTCCAGAGCTTTCCA	1	-	94336337-94336386	Mus musculus NADH dehydrogenase (ubiquinone) 1 alpha subcomplex 10 (Ndufa10), nuclear gene encoding mitochondrial protein, mRNA.	mitochondrion	nucleobase; nucleoside; nucleotide and nucleic acid metabolism	oxidoreductase activity, ATP binding, NADH dehydrogenase (ubiquinone) activity, NADH dehydrogenase activity, phosphotransferase activity; alcohol group as acceptor
	0.05 Gy vs 0 Gy	ILMN_2686244	DOWN	-0.7504	0	RefSeq	ILMN_213302	Rassf4	S	6184	AGTGCATTTTGGCTCTTGCATTTTTTCCTAGTCCACCAGTGCCCACCACC	6	-	116583091-116583140	Mus musculus Ras association (RalGDS/AF-6) domain family member 4 (Rassf4), mRNA.		cell cycle, signal transduction	protein binding	AI586137; AD037; 3830411C14Rik
	0.05 Gy vs 0 Gy	ILMN_2747677	DOWN	-0.7502	0	RefSeq	ILMN_222302	2310003L22Rik	S	930	TTCTTGGAACAGAAAAGCCCTGCTGCACCGAGACACAATGCTGGCAGCTG				Mus musculus RIKEN cDNA 2310003L22 gene (2310003L22Rik), mRNA.
	0.05 Gy vs 0 Gy	ILMN_2694960	DOWN	-0.7487	0	RefSeq	ILMN_244722	Msn	S	2279	GTAGGTTAACAGCTAGCTCCCATCCCTTGCCAGTCCTGTGATTTGCAAAG	X	+	93362331-93362380	Mus musculus moesin (Msn), mRNA.	cytoskeleton, membrane, basolateral plasma membrane, apical plasma membrane, uropod, cytoplasm		binding, structural molecule activity, cytoskeletal protein binding
	0.05 Gy vs 0 Gy	ILMN_2754253	DOWN	-0.7479	0	MEEBO	ILMN_222752	Gna13	S	2559	CAGAGCTGGGCCCTAGTGTATGTATACTTGAGAGACCTGACTTGTCCTGG
	0.05 Gy vs 0 Gy	ILMN_2727520	DOWN	-0.7459	0	RefSeq	ILMN_220835	Cox8b	S	222	CGTTGGCTTCATGGTTCCAGCAGGATGGGTCTTAGCCCACTTGGAGAGCT	7	-	148084909-148084958	Mus musculus cytochrome c oxidase, subunit VIIIb (Cox8b), mRNA.	membrane, mitochondrion	electron transport	oxidoreductase activity, cytochrome-c oxidase activity
	0.05 Gy vs 0 Gy	ILMN_2664548	DOWN	-0.7458	0	RefSeq	ILMN_215862	Pgls	S	795	TTCCACATTGTAGGGGGTGCGCCATGCACGCCGTGGGCACTTCGGGTGTT				Mus musculus 6-phosphogluconolactonase (Pgls), mRNA.			hydrolase activity	Pgls; 1110030K05Rik; Plgs
	0.05 Gy vs 0 Gy	ILMN_3163001	DOWN	-0.7454	0	RefSeq	ILMN_219138	Depdc6	A	1432	GGGCTTGGTGGCTCAAGTCTATAATCCCAGCATTCAGGAGGGCAAGGCAG	15	+	55083877-55083926	Mus musculus DEP domain containing 6 (Depdc6), transcript variant 1, mRNA.				KIAA4200; D15Ertd336e; mKIAA4200; 4731402B04Rik; D15Ertd597e; R75183; 9130412E02Rik
	0.05 Gy vs 0 Gy	ILMN_1236683	DOWN	-0.7447	0	RefSeq	ILMN_212098	Ptdss2	S	2111	CCAGGGTGCTGTCACCATGGCTCCCTTGAGCAAATGGAACAAATAAAGTG				Mus musculus phosphatidylserine synthase 2 (Ptdss2), mRNA.	membrane, intracellular	phosphatidylserine biosynthesis, phospholipid biosynthesis	transferase activity	PSS2; AI988017; AI481134
	0.05 Gy vs 0 Gy	ILMN_2974041	DOWN	-0.7445	0	RefSeq	ILMN_210959	Pmm1	S	878	CTTCAAAGAGCTCTGACCAGGCCTGAAGATAGAACCATTGGGTGCCACGG	15	-	81778669-81778718	Mus musculus phosphomannomutase 1 (Pmm1), mRNA.	cytoplasm	metabolism, mannose biosynthesis	isomerase activity, catalytic activity, phosphomannomutase activity	C77612
	0.05 Gy vs 0 Gy	ILMN_2635813	DOWN	-0.7443	0	RefSeq	ILMN_239226	Nudt12	S	1933	CTGACTTTCTGTTCCAGTGGTCGTACTGTTGCAGTGTCACTCCTAGTGTC	17	-	59141121-59141170	Mus musculus nudix (nucleoside diphosphate linked moiety X)-type motif 12 (Nudt12), mRNA.	peroxisome		metal ion binding, hydrolase activity, magnesium ion binding, NAD+ diphosphatase activity, manganese ion binding
	0.05 Gy vs 0 Gy	ILMN_2755312	DOWN	-0.7435	0	RefSeq	ILMN_222822	Irs3	S	2070	CCCCTCACATGTTGGCAGCTAGATGTCATTGTGTCTCCTCAGCCAAAACA				Mus musculus insulin receptor substrate 3 (Irs3), mRNA.		signal transduction	receptor activity, signal transducer activity	MGC106831; AA408304
	0.05 Gy vs 0 Gy	ILMN_2845991	DOWN	-0.7433	0	RefSeq	ILMN_233027	Mknk1	S	2294	GACTGCTGTGTCTGAGAGGAAGCCCTGTGCCCTGCTATGAGGAATGCTGC	4	+	115376981-115377030	Mus musculus MAP kinase-interacting serine/threonine kinase 1 (Mknk1), mRNA.		protein amino acid phosphorylation, response to stress, regulation of protein biosynthesis, regulation of translation, protein kinase cascade	protein binding, protein serine/threonine kinase activity, ATP binding, nucleotide binding, transferase activity, kinase activity	2410048M24Rik; Mnk1
	0.05 Gy vs 0 Gy	ILMN_2672597	DOWN	-0.743	0	RefSeq	ILMN_251418	Gng10	S	455	CCTCACTACCAAACTTGCTGGATGCGCCTCTTTCACCATGGAGCCTGTGT	4	+	59054106-59054155	Mus musculus guanine nucleotide binding protein (G protein), gamma 10 (Gng10), mRNA.	heterotrimeric G-protein complex, membrane	G-protein coupled receptor protein signaling pathway	small GTPase regulator activity
	0.05 Gy vs 0 Gy	ILMN_1258376	DOWN	-0.7419	0	RefSeq	ILMN_240136	Kcnk6	S	3928	AGTGCCTGACCCGTCCCTCGATCTGAACTCTGTTCTTAGCAAGGAAGGTC	7	-	30007029-30007078	Mus musculus potassium inwardly-rectifying channel, subfamily K, member 6 (Kcnk6), mRNA.	membrane, integral to membrane	potassium ion transport	potassium channel activity
	0.05 Gy vs 0 Gy	ILMN_2875938	DOWN	-0.7414	0	RefSeq	ILMN_212103	Pccb	S	2037	GGCTGGGCTCTGTGCTGAAGAGGCTAAGAGTTCTTAGTCTTTCCCCAGCT	9	-	100791594-100791643	Mus musculus propionyl Coenzyme A carboxylase, beta polypeptide (Pccb), mRNA.	mitochondrion	fatty acid biosynthesis	acetyl-CoA carboxylase activity, propionyl-CoA carboxylase activity	R74805; 1300012P06Rik; AI314687
	0.05 Gy vs 0 Gy	ILMN_2680142	DOWN	-0.7411	0	RefSeq	ILMN_217195	Anxa5	S	1223	CCAAAGGTGTCTTAGATGAAAGCAGTGTCCCGCCCTTCTGATGTTCTGTC	3	-	36348107-36348156	Mus musculus annexin A5 (Anxa5), mRNA.		blood coagulation, negative regulation of coagulation	calcium-dependent phospholipid binding, calcium ion binding	Anx5; R74653
	0.05 Gy vs 0 Gy	ILMN_2959285	DOWN	-0.741	0	RefSeq	ILMN_196566	Atpaf2	S	1560	AAAAGTGAATCTTTGGAGGGCTGGAGAGATGGCTCAGCGGTTACGAGAGC	11	-	60214285-60214334	Mus musculus ATP synthase mitochondrial F1 complex assembly factor 2 (Atpaf2), nuclear gene encoding mitochondrial protein, mRNA.	mitochondrion	protein folding	molecular_function	ATP12; ATP12p
	0.05 Gy vs 0 Gy	ILMN_1240994	DOWN	-0.7409	0	RefSeq	ILMN_213716	Mbc2	S	3596	CTGGCCACTGGCAGCATTAGCAGTGGCATTCGCTCATGCCAAATACAGCT	10	-	127947345-127947394	Mus musculus membrane bound C2 domain containing protein (Mbc2), mRNA.	membrane
	0.05 Gy vs 0 Gy	ILMN_2848583	DOWN	-0.7405	0	RefSeq	ILMN_210887	Mtch2	S	1928	GGTTCTTAGGATATTGTCCAGCTCAAATGTCAGACCCTCAGTTAGGCATG	2	+	90706299-90706348	Mus musculus mitochondrial carrier homolog 2 (C. elegans) (Mtch2), nuclear gene encoding mitochondrial protein, mRNA.	membrane, mitochondrion, integral to membrane, mitochondrial inner membrane	transport	binding	4930539J07Rik; 2310034D24Rik; HSPC032
	0.05 Gy vs 0 Gy	ILMN_2824167	DOWN	-0.7401	0	RefSeq	ILMN_214596	Ecsit	S	1590	GCAGCAGGGGCAAAGTTGAGTCAGATAGAGCTGGCATGAGGAGAAAAGAC	9	-		Mus musculus ECSIT homolog (Drosophila) (Ecsit), mRNA.	transcription factor complex	transmembrane receptor protein serine/threonine kinase signaling pathway, regulation of transcription from RNA polymerase II promoter, mesoderm formation, BMP signaling pathway	RNA polymerase II transcription factor activity, transcription factor activity, signal transducer activity, protein binding	Sitpec
	0.05 Gy vs 0 Gy	ILMN_2907331	DOWN	-0.739	0	RefSeq	ILMN_219096	Scarb2	S	1831	CCTGGCCTGTCAAGAAGGAAACATAGCACTGGCAAGCGAGAAGCCCCTCC	5	-	93519302-93519351	Mus musculus scavenger receptor class B, member 2 (Scarb2), mRNA.	integral to membrane, plasma membrane			Cd36l2; LIMP-2; MLGP85; LGP85; 9330185J12Rik
	0.05 Gy vs 0 Gy	ILMN_2593410	DOWN	-0.7387	0	RefSeq	ILMN_208911	Kif3c	S	4300	TGAAAAATCAATCCATTCTTTACCACTTGTGTGGCTTGGTCCTTCCTCAC	12	+	3403945-3403994	Mus musculus kinesin family member 3C (Kif3c), mRNA.	microtubule associated complex, microtubule, kinesin complex	microtubule-based process, microtubule-based movement	microtubule motor activity, nucleotide binding, ATP binding, motor activity
	0.05 Gy vs 0 Gy	ILMN_2592010	DOWN	-0.7384	0	RefSeq	ILMN_209043	9530058B02Rik	S	317	GACCCAAGAGACCTACACAGTGGCCCACGAGGAGAACGTCCGATTTGTGT				Mus musculus RIKEN cDNA 9530058B02 gene (9530058B02Rik), mRNA.			protein binding
	0.05 Gy vs 0 Gy	ILMN_1223330	DOWN	-0.7381	0	RefSeq	ILMN_210666	Aqp7	S	1331	TGTGCCTCTAGAGCACTTCTAAGTAGAGCTTCTCTTTGACCACAACCGTA				Mus musculus aquaporin 7 (Aqp7), mRNA.	outer membrane, integral to plasma membrane, membrane	transport, water transport	transporter activity, porin activity, water channel activity	AQP 7; AQP7L; AQPap
	0.05 Gy vs 0 Gy	ILMN_1250201	DOWN	-0.7381	0	RefSeq	ILMN_248531	B930041F14Rik	S	1939	GTCTTTGCTCTGCCCGTTCCCTGTGAGGCACTGGTCAGTTGCCAACATCT	4	+	155070519-155070568	Mus musculus RIKEN cDNA B930041F14 gene (B930041F14Rik), mRNA.
	0.05 Gy vs 0 Gy	ILMN_2666272	DOWN	-0.7379	0	RefSeq	ILMN_216005	Hemk1	S	1292	CCTGGCACGGCCATGGTCCTGTGATTCCCCATGATGGATGTTTCTAGGAG	9	-	107230210-107230259	Mus musculus HemK methyltransferase family member 1 (Hemk1), mRNA.			transferase activity, methyltransferase activity	2310008M14Rik; AW049265
	0.05 Gy vs 0 Gy	ILMN_3163347	DOWN	-0.7369	0	RefSeq	ILMN_244329	Mtus1	A	1263	GGACAAACACATGGCAATTTCAAGGCAACTTTCCACCGAGCAGGCCGCGC	8	-	42083717-42083766	Mus musculus mitochondrial tumor suppressor 1 (Mtus1), nuclear gene encoding mitochondrial protein, transcript variant 4, mRNA.			receptor activity	MGC115798; B430305I03Rik; C85752; ATBP135; MTSG1; AI481402; B430010I23Rik; mKIAA1288; Cctsg1-440; MD44; Atip1
	0.05 Gy vs 0 Gy	ILMN_1232099	DOWN	-0.7353	0	RefSeq	ILMN_189492	Tspan3	S	453	CCTGCTCTTGGTTTTCGTCACAGAAGTGGTTGTTGTGGTTTTGGGATACG	9	-	55994906-55994955	Mus musculus tetraspanin 3 (Tspan3), mRNA.	membrane			Tm4sf8; TM4-A; Tspan-3; 1700055K04Rik
	0.05 Gy vs 0 Gy	ILMN_2709478	DOWN	-0.735	0	RefSeq	ILMN_219487	Sh3kbp1	S	1796	CCAGGCTGCTATCGAGGAGCTTAAGATGCAAGTCCGTGAGCTGAGGACCA	X	+	156404337-156404386	Mus musculus SH3-domain kinase binding protein 1 (Sh3kbp1), mRNA.	nucleus, membrane		kinase activity, protein binding	Ruk; AI447724; Seta; 1200007H22Rik; 5830464D22Rik; 1700125L08Rik
	0.05 Gy vs 0 Gy	ILMN_1250435	DOWN	-0.7312	0	RefSeq	ILMN_221884	1700029G01Rik	S	1772	GGGACATCTATCCTGCTTGGGCCACCCCGGTCCTTGCACACAACTTTGAC	4	-	125827883-125827932	Mus musculus RIKEN cDNA 1700029G01 gene (1700029G01Rik), mRNA.
	0.05 Gy vs 0 Gy	ILMN_2637180	DOWN	-0.7296	0	RefSeq	ILMN_253468	C8g	S	914	GGGCTACCCTCAGAGAGTTCTGAGCATCCTGAATGCACTCTTGGAGTCTC	2	-	25354250-25354299	Mus musculus complement component 8, gamma subunit (C8g), mRNA.	membrane attack complex	complement activation; alternative pathway, innate immune response, cytolysis, immune response, complement activation, complement activation; classical pathway	binding, retinol binding
	0.05 Gy vs 0 Gy	ILMN_2997022	DOWN	-0.7288	0	RefSeq	ILMN_213852	Idh3g	S	1256	AGGACTCTCTTCTCACTTTAGCACTCCAGCTAGCTTGGGGGACAGGACCC	X	-	71024327-71024376	Mus musculus isocitrate dehydrogenase 3 (NAD+), gamma (Idh3g), nuclear gene encoding mitochondrial protein, mRNA.	mitochondrion	tricarboxylic acid cycle, metabolism	oxidoreductase activity, nucleotide binding, isocitrate dehydrogenase (NAD+) activity, ATP binding
	0.05 Gy vs 0 Gy	ILMN_2688639	DOWN	-0.7284	0	RefSeq	ILMN_217872	Pxmp4	S	840	ACCCAGGCTCCCATTTGCTGAAGTAAAAGTACTGAGTTTTCCACTTACCA	2	-	154413358-154413407	Mus musculus peroxisomal membrane protein 4 (Pxmp4), mRNA.	membrane, peroxisome, integral to membrane		molecular_function	Pmp24; 3010018P03Rik
	0.05 Gy vs 0 Gy	ILMN_2781458	DOWN	-0.7278	0	RefSeq	ILMN_212241	Tlcd1	S	1210	GTCCTTTGAGCCTGTGATGGAGCAGTGTCCCAGGAGAACCAACACCTGTC	11	+	77994201-77994250	Mus musculus TLC domain containing 1 (Tlcd1), mRNA.	integral to membrane			AA690150; AU015616; 0610030G03Rik; RP23-185A18.3; 0610007A15Rik
	0.05 Gy vs 0 Gy	ILMN_2681622	DOWN	-0.7274	0	RefSeq	ILMN_217299	Nit2	S	560	TCTTGGTGTATCCTGGAGCTTTCAATCTGACCACAGGACCAGCCCACTGG	16	-	57160199-57160248	Mus musculus nitrilase family, member 2 (Nit2), mRNA.	mitochondrion			1190017B19Rik; D16Ertd502e
	0.05 Gy vs 0 Gy	ILMN_2740922	DOWN	-0.7273	0	RefSeq	ILMN_221825	Mrpl46	S	800	AAGAGCCGCCATGTGTGGGCCAGTAAGGAAGAGCTGGGTGACTATCTGCA	7	-	85920406-85920455	Mus musculus mitochondrial ribosomal protein L46 (Mrpl46), nuclear gene encoding mitochondrial protein, mRNA.	ribonucleoprotein complex, mitochondrion			LIECG2; C15orf4; C80107; 3110052F15Rik; P2ECSL
	0.05 Gy vs 0 Gy	ILMN_2589915	DOWN	-0.7262	0	RefSeq	ILMN_208828	Hapln4	S	3108	CAAACACTTATCCAGACTCTTCTCTGGGCTAGGATTGTTCTGAGGTCCCC	8	+	72614293-72614342	Mus musculus hyaluronan and proteoglycan link protein 4 (Hapln4), mRNA.	extracellular matrix (sensu Metazoa)	cell adhesion	molecular_function, hyaluronic acid binding
	0.05 Gy vs 0 Gy	ILMN_2748941	DOWN	-0.7259	0	RefSeq	ILMN_253256	Itfg3	S	2394	TCGCCTCAGTACACTGTCCCTGCACCCTGGCACAGCGGGCACGTCTCTTT				Mus musculus integrin alpha FG-GAP repeat containing 3 (Itfg3), mRNA.	membrane, integral to membrane
	0.05 Gy vs 0 Gy	ILMN_2728521	DOWN	-0.7255	0	RefSeq	ILMN_214391	Smpd1	S	1515	ATGAGGAAACTCTGAGCCGACCACTAGCTGTAGCCTTCCTGGCGCCCAGT	7	+	112705933-112705982	Mus musculus sphingomyelin phosphodiesterase 1, acid lysosomal (Smpd1), mRNA.	lysosome	metabolism, sphingomyelin catabolism	hydrolase activity, hydrolase activity; acting on glycosyl bonds, sphingomyelin phosphodiesterase activity	aSMase; A-SMase; ASM
	0.05 Gy vs 0 Gy	ILMN_1247384	DOWN	-0.7252	0	RefSeq	ILMN_214292	Mrpl50	S	1936	AAGTAAAGGTGGAAGAAAGGGCAACGTGTTCTGGGTTCATCTCTTGGGAC				Mus musculus mitochondrial ribosomal protein L50 (Mrpl50), nuclear gene encoding mitochondrial protein, mRNA.	mitochondrion			AA408971; D4Wsu125e; AI317351
	0.05 Gy vs 0 Gy	ILMN_2774456	DOWN	-0.7244	0	RefSeq	ILMN_239129	Coq9	S	1095	TTGCTGCCGTTCTGACCTGGGACTGGGCCACTTCTTCAGTTCCTAATGCC	8	+	97378197-97378246	Mus musculus coenzyme Q9 homolog (yeast) (Coq9), mRNA.	mitochondrion	ubiquinone biosynthesis
	0.05 Gy vs 0 Gy	ILMN_2944576	DOWN	-0.7239	0	RefSeq	ILMN_209328	Pex6	S	2727	TGAGCCTGGCAAACGTGCTGGATTGCTGCCCACCCCAGCTGACTGGTGCA	17	+	46861794-46861843	Mus musculus peroxisomal biogenesis factor 6 (Pex6), mRNA.	membrane, peroxisome		ATP binding, nucleotide binding, nucleoside-triphosphatase activity, protein binding	mKIAA4177; D130055I09Rik; KIAA4177; AI132582; MGC6455
	0.05 Gy vs 0 Gy	ILMN_2834915	DOWN	-0.7237	0	RefSeq	ILMN_209422	Slc22a5	S	2848	CTCAGAGTAGCTGGCTGCAGTCGTGTCACATCGGTGGGTGTTTTGTGTTC	11	-	53678208-53678257	Mus musculus solute carrier family 22 (organic cation transporter), member 5 (Slc22a5), mRNA.	integral to plasma membrane, membrane	ion transport, transport, sodium ion transport	symporter activity, sodium ion binding, carrier activity, transporter activity, nucleotide binding, ATP binding, ion transporter activity	Octn2; jvs; Lstpl
	0.05 Gy vs 0 Gy	ILMN_2735276	DOWN	-0.7232	0	RefSeq	ILMN_235171	Plekha8	S	1781	GTGTGACAGCCACAGGACAGCACCTCCTAACTTCAGGGAATAAAGTCTGC	6	+	54590970-54590975:54590976-54591019	Mus musculus pleckstrin homology domain containing, family A (phosphoinositide binding specific) member 8 (Plekha8), mRNA.
	0.05 Gy vs 0 Gy	ILMN_2675811	DOWN	-0.7231	0	RefSeq	ILMN_254692	Slc11a1	S	2210	TGGGATCCCTCTTCTGGTGTGTCTGAAGACAACAACAGTGTCCTCACATA	1	+	74432557-74432606	Mus musculus solute carrier family 11 (proton-coupled divalent metal ion transporters), member 1 (Slc11a1), mRNA.	membrane	ion transport, transport, iron ion transport	iron ion binding, transporter activity
	0.05 Gy vs 0 Gy	ILMN_1235372	DOWN	-0.7227	0	RefSeq	ILMN_212995	Hbb-b1	S	539	CCCCTAGAGAAAAACTGTCAATTGTGGGGAAATGATGAAGACCTTTGGGC				Mus musculus hemoglobin, beta adult major chain (Hbb-b1), mRNA.	hemoglobin complex, mitochondrion	transport, hemopoiesis, oxygen transport	heme binding, metal ion binding, oxygen transporter activity, binding, iron ion binding, oxygen binding	AA409645
	0.05 Gy vs 0 Gy	ILMN_2960114	DOWN	-0.7226	0	RefSeq	ILMN_211874	Cyp27a1	S	1732	TGTCACATGTCACGATGTCAGATTCAACAGGAGAACTCTGTGCCCTTCCT	1	+	74670939-74670988	Mus musculus cytochrome P450, family 27, subfamily a, polypeptide 1 (Cyp27a1), mRNA.	mitochondrial inner membrane, mitochondrion, membrane		monooxygenase activity, iron ion binding, metal ion binding, heme binding, oxidoreductase activity	Cyp27; 1300013A03Rik
	0.05 Gy vs 0 Gy	ILMN_2615015	DOWN	-0.722	0	RefSeq	ILMN_211356	Pygl	S	2147	GGGGAGGAGAACCTGTTCATCTTTGGCATGAGAGTAGATGATGTGGCTGC	12	-	71296505-71296554	Mus musculus liver glycogen phosphorylase (Pygl), mRNA.		glycogen metabolism, carbohydrate metabolism	transferase activity; transferring glycosyl groups, pyridoxal phosphate binding, transferase activity, nucleotide binding, catalytic activity, phosphorylase activity
	0.05 Gy vs 0 Gy	ILMN_1230931	DOWN	-0.7219	0	RefSeq	ILMN_210022	2410015M20Rik	S	442	CCTCAAGGAACACAGCAAGTAATGGATGCCACCTGCCCCAGCATTATGGG	17	-	56747138-56747166:56747167-56747187	Mus musculus RIKEN cDNA 2410015M20 gene (2410015M20Rik), mRNA.				QIL1
	0.05 Gy vs 0 Gy	ILMN_2711948	DOWN	-0.7208	0	RefSeq	ILMN_313920	LOC100047619	S	2857	GGTCCATCTGCTGTGCCACCTGAGATAGTGCTGTGGTTATAATGTCTTTT				PREDICTED: Mus musculus similar to solute carrier family 7 (cationic amino acid transporter, y+ system), member 5 (LOC100047619), misc RNA.				TA1; D0H16S474E
	0.05 Gy vs 0 Gy	ILMN_2845980	DOWN	-0.7208	0	RefSeq	ILMN_209486	2410001C21Rik	S	2093	GGGACCCTGGGCGCATGACCTTTGTACTTAGAAAATTGAAATAAAGGTTG	2	+	172161055-172161104	Mus musculus RIKEN cDNA 2410001C21 gene (2410001C21Rik), mRNA.			transferase activity	1700067C04Rik; AA589417; 5730427M17Rik
	0.05 Gy vs 0 Gy	ILMN_2469294	DOWN	-0.7207	0	MEEBO	ILMN_190340	Bicd2	S	14	GGCCAAGTGAGGAGAAGGCATAGGAAGGTGAGACTAGCTGAGACTTCTGT
	0.05 Gy vs 0 Gy	ILMN_2699556	DOWN	-0.7202	0	RefSeq	ILMN_218734	Msrb2	S	600	GCCCTTCCTTGTGGAGCCTTGGTTCTGTAACTCGGATGGATGCCTTGCTT	2	+	19316007-19316056	Mus musculus methionine sulfoxide reductase B2 (Msrb2), mRNA.	mitochondrion	protein repair	zinc ion binding, protein-methionine-R-oxide reductase activity	Pilb; Mrsb; Msrb; 2310050L06Rik
	0.05 Gy vs 0 Gy	ILMN_3157658	DOWN	-0.7199	0	RefSeq	ILMN_221151	Cd209b	A	973	AGTCTGCAACCCCATGCACTGAAGGCTAGCTCATCTCCGCTCCTACCTTC	8	-	3918654-3918676:3918677-3918703	Mus musculus CD209b antigen (Cd209b), transcript variant 1, mRNA.	integral to membrane, membrane, external side of plasma membrane	phagocytosis; recognition, positive regulation of tumor necrosis factor-alpha biosynthesis, endocytosis, positive regulation of phagocytosis	calcium ion binding, receptor activity, metal ion binding, sugar binding, mannose binding	SIGNR1; 1810030I22Rik; mSIGNR1; OtB7
	0.05 Gy vs 0 Gy	ILMN_1242903	DOWN	-0.7195	0	RefSeq	ILMN_199373	Mpv17	S	975	GACATTTATAATATTGCTGTCACTCTGGCCCTTAGCTGATGGGGACACAC				Mus musculus Mpv17 transgene, kidney disease mutant (Mpv17), mRNA.	membrane, peroxisome, mitochondrion, integral to membrane	oxygen and reactive oxygen species metabolism		Tg.Mpv17
	0.05 Gy vs 0 Gy	ILMN_1228366	DOWN	-0.7191	0	RefSeq	ILMN_213040	Cdkn2c	S	634	GGGGGACACCGCCTTCGACTTGGCCAGGTTCTATGGAAGAAATGAGGTCA	4	-	109333903-109333952	Mus musculus cyclin-dependent kinase inhibitor 2C (p18, inhibits CDK4) (Cdkn2c), mRNA.		cell cycle	kinase activity, cyclin-dependent protein kinase inhibitor activity	INK4d; C77269; INK4c; p18INK4c; p18
	0.05 Gy vs 0 Gy	ILMN_1250213	DOWN	-0.7183	0	RefSeq	ILMN_221145	Sh3glb1	S	861	AACTCAAAGTGAATTTGATCGTCAGGCAGAGATTACCCGACTCCTGCTTG	3	-	144360361-144360410	Mus musculus SH3-domain GRB2-like B1 (endophilin) (Sh3glb1), mRNA.	membrane, microsome, endoplasmic reticulum, cytosol, cytoplasm	posttranslational protein folding, apoptosis, induction of apoptosis, apoptotic program, phospholipid biosynthesis, phosphatidic acid biosynthesis, protein insertion into mitochondrial membrane during induction of apoptosis	transferase activity, protein binding, acyltransferase activity, lipid binding, fatty acid binding
	0.05 Gy vs 0 Gy	ILMN_2788593	DOWN	-0.7178	0	RefSeq	ILMN_219811	Nos3	S	3693	GCTAGCCACCCTCTCTGAAGAATGCCTACAGCATTGGTTGCAAGGCTGCC	5	+	23894109-23894158	Mus musculus nitric oxide synthase 3, endothelial cell (Nos3), mRNA.		learning, nitric oxide biosynthesis, electron transport, ovulation (sensu Mammalia)	calcium ion binding, FAD binding, iron ion binding, calmodulin binding, metal ion binding, zinc ion binding, nitric-oxide synthase activity, NADP binding, oxidoreductase activity, FMN binding, electron carrier activity, heme binding	eNOS; Nos-3; ecNOS; 2310065A03Rik
	0.05 Gy vs 0 Gy	ILMN_2820703	DOWN	-0.7177	0	RefSeq	ILMN_226675	Scarf1	S	2537	GATGCAGGGAGAGCGGGATGCTGAAGCTGCTGTGGACCAGATTGGGCTTT	11	+	75339735-75339784	Mus musculus scavenger receptor class F, member 1 (Scarf1), mRNA.			receptor activity, protein binding	SREC-I; AA986099; KIAA0149; mKIAA0149; SREC; MGC90792
	0.05 Gy vs 0 Gy	ILMN_2883147	DOWN	-0.7177	0	RefSeq	ILMN_221418	Mrpl12	S	610	GCACCGTGGTTCTGGAGTGAGGCATGGTTATGAGGACTTACGGACTAGAG	11	+	120349729-120349748:120349749-120349778	Mus musculus mitochondrial ribosomal protein L12 (Mrpl12), nuclear gene encoding mitochondrial protein, mRNA.	mitochondrial ribosome, ribonucleoprotein complex, mitochondrion, ribosome, intracellular	protein biosynthesis	structural constituent of ribosome	Rpml12; MRP-L12; 0610034O11Rik; 1500031N16Rik
	0.05 Gy vs 0 Gy	ILMN_1244977	DOWN	-0.7173	0	RefSeq	ILMN_210846	H2-DMb1	S	1056	CTTCAGGACACCCCACTTTCTTGTGTCATACTGCCTCTATTCAGGTCCCC	17	+	34296946-34296995	Mus musculus histocompatibility 2, class II, locus Mb1 (H2-DMb1), mRNA.	integral to membrane, membrane	immune response	MHC class II receptor activity, antigen binding	H-2Mb1; H2-Mb1; AI385589
	0.05 Gy vs 0 Gy	ILMN_3001650	DOWN	-0.7173	0	RefSeq	ILMN_244033	Ndrg2	S	1230	GGCCAGAGTAAGCAAGGAAAATGGGCAGATTGTGCAGGGAGATGACCTTG	14	-	52525686-52525735	Mus musculus N-myc downstream regulated gene 2 (Ndrg2), mRNA.		cell differentiation, development		AU040374; AI182517; Ndr2; SYLD
	0.05 Gy vs 0 Gy	ILMN_2667346	DOWN	-0.7155	0	RefSeq	ILMN_216099	Srxn1	S	1016	GTTCAAAGTTTCAGGACCCTGTTCTTTGCTTATTTGCACATGGTCACCTT				Mus musculus sulfiredoxin 1 homolog (S. cerevisiae) (Srxn1), mRNA.	cytosol	response to oxidative stress	oxidoreductase activity, ATP binding, antioxidant activity, magnesium ion binding, oxidoreductase activity; acting on sulfur group of donors, nucleotide binding	TX01; Srx; 1700127B04Rik; Npn3; AI854065; AW488194
	0.05 Gy vs 0 Gy	ILMN_1229223	DOWN	-0.7146	0	RefSeq	ILMN_219836	Rasl2-9	S	855	TTTGGACTTGCGTATTTAGCCCCCTGGAACAGAGTTGTTCTGGATTTCAA	7	-	5076648-5076697	Mus musculus RAS-like, family 2, locus 9 (Rasl2-9), mRNA.	exosome (RNase complex), nucleus	intracellular protein transport, transport, protein transport, small GTPase mediated signal transduction	nucleotide binding, GTP binding
	0.05 Gy vs 0 Gy	ILMN_2625280	DOWN	-0.7112	0	RefSeq	ILMN_212337	Grb14	S	1512	CGGGATAGTCAGAGTAACCCCAGAACTTTTGTACTGTCAATGAGTCATGG	2	-	64752803-64752852	Mus musculus growth factor receptor bound protein 14 (Grb14), mRNA.		signal transduction, intracellular signaling cascade	SH3/SH2 adaptor activity	AI505286
	0.05 Gy vs 0 Gy	ILMN_1241845	DOWN	-0.7102	0	RefSeq	ILMN_215492	Timm50	S	1106	TGAGCCTTGGGCCCCAGCCCTTACACGGCAAAGTGTGGACAGCTATGTGT				Mus musculus translocase of inner mitochondrial membrane 50 homolog (yeast) (Timm50), nuclear gene encoding mitochondrial protein, mRNA.	integral to membrane, membrane, mitochondrion, mitochondrial inner membrane presequence translocase complex	protein targeting, transport, protein transport, release of cytochrome c from mitochondria, mitochondrial membrane organization and biogenesis, protein amino acid dephosphorylation	protein tyrosine phosphatase activity, protein serine/threonine phosphatase activity, interleukin-2 receptor binding, phosphoprotein phosphatase activity, protein binding	TIM50L; 2810403L02Rik; AU015082
	0.05 Gy vs 0 Gy	ILMN_1248254	DOWN	-0.7096	0	RefSeq	ILMN_209313	Gfm1	S	1967	GGAGCACACCACATGGTTGATTCGAATGAAATCTCTTTCATCCGAGCTGG	3	+	67273466-67273515	Mus musculus G elongation factor, mitochondrial 1 (Gfm1), mRNA.	mitochondrion, intracellular	protein biosynthesis	GTP binding, nucleotide binding	D3Wsu133e; Gfm; AW545374
	0.05 Gy vs 0 Gy	ILMN_2657175	DOWN	-0.7084	0	RefSeq	ILMN_215245	Anxa2	S	1305	GGGCGTAGCGTCTGTGACATGAGACACTTCCTCTTATGTACTGTGTCGTG	9	+	69339523-69339572	Mus musculus annexin A2 (Anxa2), mRNA.	sarcolemma, membrane fraction, early endosome, stress fiber, cell junction, cytoplasm	angiogenesis, collagen fibril organization, fibrinolysis	phospholipase inhibitor activity, calcium-dependent phospholipid binding, calcium ion binding, protein binding, cytoskeletal protein binding
	0.05 Gy vs 0 Gy	ILMN_2666225	DOWN	-0.708	0	RefSeq	ILMN_216000	Atp5sl	S	2157	GGCACGACCGCCGGAGAGAATCCAAAGTAAAGAGACCTGTGCGGGGACTT				Mus musculus ATP5S-like (Atp5sl), mRNA.			transferase activity	C030044E10Rik
	0.05 Gy vs 0 Gy	ILMN_2597868	DOWN	-0.7076	0	RefSeq	ILMN_209652	Lgmn	S	1221	CAGCACATGACTGCTACCAGGAGGCTGTAACCCACTTCCGCACACACTGC	12	-	103633874-103633923	Mus musculus legumain (Lgmn), mRNA.	lysosome, apical part of cell, late endosome	negative regulation of body size	cysteine-type peptidase activity, hydrolase activity, legumain activity, peptidase activity, cysteine-type endopeptidase activity
	0.05 Gy vs 0 Gy	ILMN_1255146	DOWN	-0.7073	0	RefSeq	ILMN_222140	Dhrs7b	S	914	CCATGGCTGTCTACATCAGAACTCTGGCTCCCGGGCTCTTCTTCAGAATC	11	+	60671343-60671392	Mus musculus dehydrogenase/reductase (SDR family) member 7B (Dhrs7b), mRNA.		metabolism	oxidoreductase activity, transferase activity	MGC6908; C80074; BC003479; C79874
	0.05 Gy vs 0 Gy	ILMN_1224540	DOWN	-0.7072	0	RefSeq	ILMN_213584	Eltd1	S	3770	GTGGCCCATGACTGCCATTGTCATTCTGGGTTGGGACTGTAGAAATAGGA	3	+	151207709-151207758	Mus musculus EGF, latrophilin seven transmembrane domain containing 1 (Eltd1), mRNA.		G-protein coupled receptor protein signaling pathway, signal transduction	receptor activity, signal transducer activity	Etl; ETL1; 1110033N21Rik
	0.05 Gy vs 0 Gy	ILMN_2733852	DOWN	-0.7069	0	RefSeq	ILMN_221316	Gnb1	S	642	CCGAGAAGGGATGTGCCGGCAGACCTTTACAGGACACGAGTCTGACATCA	4	+	154927568-154927617	Mus musculus guanine nucleotide binding protein (G protein), beta 1 (Gnb1), mRNA.	heterotrimeric G-protein complex	cell proliferation, G-protein coupled receptor protein signaling pathway, phototransduction; visible light, G-protein signaling; coupled to IP3 second messenger (phospholipase C activating)	GTPase activity
	0.05 Gy vs 0 Gy	ILMN_2969845	DOWN	-0.7066	0	RefSeq	ILMN_240017	Ccl21c	S	442	AGTAGCCCGCCTGGAGCCCAGGAGATCCCCCACGAACTTCAAGCTGGGTG	4	+	42016586-42016635	Mus musculus chemokine (C-C motif) ligand 21c (leucine) (Ccl21c), mRNA.			molecular_function	TCA4; SLC; exodus-2; Scya21c; CKb9
	0.05 Gy vs 0 Gy	ILMN_2801568	DOWN	-0.7063	0	RefSeq	ILMN_239138	Acn9	S	219	CAGCAGACAAAGCTCAACTGGAAAAGCGTGTTTTGGCACCTCTCTCCCAG	6	+	6988889-6988938	Mus musculus ACN9 homolog (S. cerevisiae) (Acn9), mRNA.	mitochondrion, mitochondrial intermembrane space	gluconeogenesis	molecular_function	4933430A16Rik; 0610005M07Rik
	0.05 Gy vs 0 Gy	ILMN_2756435	DOWN	-0.7056	0	RefSeq	ILMN_222901	Cebpb	S	1172	ACAGCGCACCGGGTTTCGGGACTTGATGCAATCCGGATCAAACGTGGCTG				Mus musculus CCAAT/enhancer binding protein (C/EBP), beta (Cebpb), mRNA.	nucleus, cytoplasm	neuron differentiation, induction of apoptosis, fat cell differentiation, regulation of transcription; DNA-dependent, regulation of interleukin-6 biosynthesis, transcription, anti-apoptosis, embryonic placenta development, positive regulation of transcription	transcriptional activator activity, protein homodimerization activity, transcription factor activity, DNA binding, protein heterodimerization activity, protein binding, sequence-specific DNA binding, protein dimerization activity	CRP2; Nfil6; LAP; IL-6DBP; NF-M; NF-IL6
	0.05 Gy vs 0 Gy	ILMN_2740134	DOWN	-0.7053	0	RefSeq	ILMN_221774	Idh3a	S	2216	AATGTACCCTGGTCCCAAGGGGATTTCTTAACAACAGATGTCCCTGTCTG	9	+	54452281-54452330	Mus musculus isocitrate dehydrogenase 3 (NAD+) alpha (Idh3a), nuclear gene encoding mitochondrial protein, mRNA.	mitochondrion	tricarboxylic acid cycle, metabolism	oxidoreductase activity, isocitrate dehydrogenase (NAD+) activity	AA407078; 1500012E04Rik; 1110003P10Rik; AI316514
	0.05 Gy vs 0 Gy	ILMN_2699898	DOWN	-0.7046	0	RefSeq	ILMN_216214	Itgae	S	3775	AGCACGGTTCCCAGTTTGCCATGCGTTTTGATGACTGATAGACCAAAGTC	11	+	72960878-72960927	Mus musculus integrin, alpha E, epithelial-associated (Itgae), transcript variant 1, mRNA.	integrin complex, membrane	cell adhesion, integrin-mediated signaling pathway	receptor activity, magnesium ion binding, calcium ion binding, protein binding	A530055J10; CD103; alpha-E1
	0.05 Gy vs 0 Gy	ILMN_2972829	DOWN	-0.7031	0	RefSeq	ILMN_235154	Psg23	S	1847	GGGTATTTTACCACTACTTGTACTCTGCCTTTCCCGTGACGTCAGCTCGG	7	-	17765147-17765196	Mus musculus pregnancy-specific glycoprotein 23 (Psg23), mRNA.	integral to membrane	pregnancy		cea11; 1620401C02Rik
	0.05 Gy vs 0 Gy	ILMN_2613558	DOWN	-0.702	0	RefSeq	ILMN_211202	Lass5	S	1667	ACCTCGTCCCATGGCTCTTGAGACTCTGGGTTCCTGATCACTTAAATAAG	15	-	99566316-99566365	Mus musculus LAG1 homolog, ceramide synthase 5 (Lass5), mRNA.	nucleus, membrane, endoplasmic reticulum	lipid biosynthesis, regulation of transcription, regulation of transcription; DNA-dependent	sequence-specific DNA binding, transcription factor activity, DNA binding	AU045339; AW544927; Trh4; 2310081H14Rik
	0.05 Gy vs 0 Gy	ILMN_1254878	DOWN	-0.7019	0	RefSeq	ILMN_211293	Eif4e3	S	2177	CGGTTTCACTCATGAGGGGCTCGGATCCTTCTTGTCTCAATGACGTGCAT				Mus musculus eukaryotic translation initiation factor 4E member 3 (Eif4e3), mRNA.				1300018P11Rik; eIF4E-3; AI451927
	0.05 Gy vs 0 Gy	ILMN_2801746	DOWN	-0.7013	0	RefSeq	ILMN_218196	Chchd6	S	904	CTTCCTGGAGCCTTGAAGAAGGGACCGATCATAGGACCACAGACCATGGC	6	-	89333275-89333324	Mus musculus coiled-coil-helix-coiled-coil-helix domain containing 6 (Chchd6), mRNA.			molecular_function	1700021B03Rik; 0710001P09Rik
	0.05 Gy vs 0 Gy	ILMN_1235909	DOWN	-0.7011	0	RefSeq	ILMN_213141	Ak2	S	1083	CTAAGAGACCTCAGCTTCTACATAAGAACCTCATGGATCCCCAGGCCCAG	4	+	128688165-128688214	Mus musculus adenylate kinase 2 (Ak2), transcript variant 2, mRNA.	mitochondrion, mitochondrial inner membrane	nucleobase; nucleoside; nucleotide and nucleic acid metabolism	kinase activity, transferase activity, nucleotide kinase activity, adenylate kinase activity, nucleotide binding, phosphotransferase activity; phosphate group as acceptor, ATP binding
	0.05 Gy vs 0 Gy	ILMN_3120510	DOWN	-0.7005	0	RefSeq	ILMN_253660	Gvin1	A	8485	TCACACATGCCCTCTTTGGATCATTGACATAGCTAGTCTTCAACATCCTC	7	-	113300360-113300409	Mus musculus GTPase, very large interferon inducible 1 (Gvin1), transcript variant B, mRNA.				VLIG; 9830104F22Rik; 9130002C22Rik; VLIG-1; Iigs1
	0.05 Gy vs 0 Gy	ILMN_1215797	DOWN	-0.6995	0	RefSeq	ILMN_214592	Gpd2	S	2522	GTACAACCAGAGATGACTTAAACTCTAAAATAGTGGATCTCGTAGCTGCC	2	+	57219947-57219996	Mus musculus glycerol phosphate dehydrogenase 2, mitochondrial (Gpd2), nuclear gene encoding mitochondrial protein, mRNA.	glycerol-3-phosphate dehydrogenase complex, mitochondrion, mitochondrial inner membrane	gluconeogenesis, glycerol-3-phosphate metabolism, electron transport	oxidoreductase activity, glycerol-3-phosphate dehydrogenase activity, calcium ion binding	AW494132; AA408484; TISP38; GPDH; Gpd-m; Gdm1; Gpdh-m; AI448216; AU021455
	0.05 Gy vs 0 Gy	ILMN_2713835	DOWN	-0.6992	0	RefSeq	ILMN_219811	Nos3	S	3484	CGAGGACATTTTCGGACTCACATTGCGCACCCAGGAGGTGACAAGCCGCA	5	+	23889653-23889702	Mus musculus nitric oxide synthase 3, endothelial cell (Nos3), mRNA.		ovulation (sensu Mammalia), electron transport, nitric oxide biosynthesis, learning	heme binding, electron carrier activity, FMN binding, oxidoreductase activity, NADP binding, nitric-oxide synthase activity, zinc ion binding, metal ion binding, calmodulin binding, iron ion binding, FAD binding, calcium ion binding	eNOS; Nos-3; ecNOS; 2310065A03Rik
	0.05 Gy vs 0 Gy	ILMN_2518406	DOWN	-0.6987	0	RefSeq	ILMN_195755	Vil1	S	2587	GCTTTGTGCCGCCATTACTGGTTTTAGTCCTGTGGCAGATGAAAATGTCC	1	+	74481626-74481675	Mus musculus villin 1 (Vil1), mRNA.	cytoskeleton, brush border	barbed-end actin filament capping, cytoskeleton organization and biogenesis	calcium ion binding, actin binding	MGC143974; Vil
	0.05 Gy vs 0 Gy	ILMN_1257855	DOWN	-0.6974	0	RefSeq	ILMN_221344	Stard8	S	4137	CCTCATGCCTTTTGCCTACAGTGGTGGTCTATAAGAACAGTCCTTTTGGC	X	+	96269325-96269374	Mus musculus START domain containing 8 (Stard8), mRNA.	intracellular	signal transduction	GTPase activator activity	KIAA0189; mKIAA0189
	0.05 Gy vs 0 Gy	ILMN_2649654	DOWN	-0.6974	0	RefSeq	ILMN_233962	Mrm1	S	2367	GGAATCCTGGATGTTGTAAGAGTTGGGGTGAGTTGCCTCCATGCCTCCTT	11	-	84626623-84626672	Mus musculus mitochondrial rRNA methyltransferase 1 homolog (S. cerevisiae) (Mrm1), nuclear gene encoding mitochondrial protein, mRNA.		RNA processing	RNA methyltransferase activity, transferase activity, methyltransferase activity, RNA binding
	0.05 Gy vs 0 Gy	ILMN_1257575	DOWN	-0.6973	0	RefSeq	ILMN_215837	Cst3	S	343	GGATGTGGAGATGGGCCGAACTACATGTACCAAGTCCCAGACAAATTTGA	2	-	148698590-148698639	Mus musculus cystatin C (Cst3), mRNA.			endopeptidase inhibitor activity, cysteine protease inhibitor activity	CysC
	0.05 Gy vs 0 Gy	ILMN_2694917	DOWN	-0.6973	0	RefSeq	ILMN_218374	Sap30	S	947	GGCCGACAGTGGTGTTCACTAGGAGAGATGCTGTTCACACTAGCCCATAG	8	-	59961682-59961724:59961725-59961731	Mus musculus sin3 associated polypeptide (Sap30), mRNA.	Sin3 complex	negative regulation of transcription from RNA polymerase II promoter	protein binding	30kDa
	0.05 Gy vs 0 Gy	ILMN_3132361	DOWN	-0.6967	0	RefSeq	ILMN_245467	Ncoa4	A	1638	AGAATAGTTCCTTGTCAGAGTGGCTTATGGGGCCTACGTGCAAAGGAGGC	14	+	32989915-32989964	Mus musculus nuclear receptor coactivator 4 (Ncoa4), transcript variant 2, mRNA.		transmembrane receptor protein tyrosine kinase signaling pathway	molecular_function, receptor activity	4432406M01Rik; Rfg; MGC103382; 1110034E15Rik; AI227008
	0.05 Gy vs 0 Gy	ILMN_1224336	DOWN	-0.6963	0	RefSeq	ILMN_217696	Spsb1	S	2935	CCGTCACCAGCACCGTAAAGCCTTGTGGCATGTATAGTTCTGAAACCCCC	4	-	149270462-149270511	Mus musculus splA/ryanodine receptor domain and SOCS box containing 1 (Spsb1), mRNA.				SSB1; MGC102221; SSB-1; AI854583; 4930422J18Rik; AI596360; 1110014L01Rik
	0.05 Gy vs 0 Gy	ILMN_2760979	DOWN	-0.6957	0	RefSeq	ILMN_221064	Tgfbr2	S	4338	GGTCCACTAGTGGGATTTCTAGGGTTCAAAAGTGACTTCACTTCCGGGTC	9	-	115997139-115997188	Mus musculus transforming growth factor, beta receptor II (Tgfbr2), transcript variant 1, mRNA.	membrane	transmembrane receptor protein serine/threonine kinase signaling pathway, regulation of cell proliferation, heart development, protein amino acid phosphorylation	kinase activity, transferase activity, receptor signaling protein serine/threonine kinase activity, transmembrane receptor protein serine/threonine kinase activity, ATP binding, protein serine/threonine kinase activity, protein kinase activity, manganese ion binding, nucleotide binding, metal ion binding, receptor activity, magnesium ion binding, transforming growth factor beta receptor activity	AU042018; TbetaR-II; 1110020H15Rik; TbetaRII; RIIDN; DNIIR
	0.05 Gy vs 0 Gy	ILMN_2629239	DOWN	-0.6952	0	MEEBO	ILMN_212691	Dmbt1	S	6320	GAGAGCCTGACGCTTGGCACCCAGATACATGGTGACTAGGATTCCCTTAG
	0.05 Gy vs 0 Gy	ILMN_2519673	DOWN	-0.6946	0	RefSeq	ILMN_195886	Vwf	S	8628	GGTCATCAACGCCATGCAGTGCAGGTGTTCTCCCCGGAACTGCAGCAAGT	6	+	125636506-125636555	Mus musculus Von Willebrand factor homolog (Vwf), mRNA.	extracellular matrix (sensu Metazoa)	blood coagulation, cell adhesion, hemostasis	protein binding
	0.05 Gy vs 0 Gy	ILMN_2444411	DOWN	-0.694	0	RefSeq	ILMN_187061	Tnxb	S	11752	GCAGGCGACTCTATGAGCTACCACAGTGGCAGTGTCTTTTCTGCCCGTGA	17	+	34855921-34855924:34856006-34856051	Mus musculus tenascin XB (Tnxb), mRNA.	extracellular space, extracellular matrix (sensu Metazoa)	collagen fibril organization, positive regulation of cell adhesion	heparin binding	Tnx; tenascin-X
	0.05 Gy vs 0 Gy	ILMN_3006911	DOWN	-0.694	0	RefSeq	ILMN_211860	Cyp4f13	S	1626	CACAGCTGCCTTGGAACCAGCTCACCCATGCTCCTACCTCTTTAAATCTC	17	-	33061668-33061717	Mus musculus cytochrome P450, family 4, subfamily f, polypeptide 13 (Cyp4f13), mRNA.			metal ion binding, iron ion binding, heme binding	0610030I10Rik; Cypf13
	0.05 Gy vs 0 Gy	ILMN_3140071	DOWN	-0.6939	0	RefSeq	ILMN_216522	Rtn4	A	3332	GGGTGTGATCCAAGCTATCCAGAAATCAGATGAAGGCCACCCATTCAGGG	11	+	29633799-29633840:29636360-29636367	Mus musculus reticulon 4 (Rtn4), transcript variant 1, mRNA.	integral to endoplasmic reticulum membrane, cell projection, endoplasmic reticulum, cell soma, membrane, integral to membrane	negative regulation of axon extension, regulation of cell migration, negative regulation of anti-apoptosis, angiogenesis	protein binding, molecular_function	mKIAA4153; KIAA4153; ASY; NSP-CL; 1110020G17Rik; C130026I10Rik; AA960376; mKIAA0886; NOGO; AA409940; AA407876
	0.05 Gy vs 0 Gy	ILMN_2658804	DOWN	-0.6934	0	RefSeq	ILMN_215382	Rras	S	767	CTGGGTTCCCCAGGACACACTACACCCTCTTACTTTTACTTCCTGGCCTC	7	+	52276835-52276884	Mus musculus Harvey rat sarcoma oncogene, subgroup R (Rras), mRNA.	membrane, intracellular	cellular physiological process, small GTPase mediated signal transduction	GTP binding, nucleotide binding	MGC129444; MGC129445; AI573426
	0.05 Gy vs 0 Gy	ILMN_1244857	DOWN	-0.6929	0	RefSeq	ILMN_218624	Rabac1	S	535	ATCAGTATGCCCTGGCTGGTGGCGTCTCTTTCCCCTTCTTCTGGCTGGCC	7	-	25755136-25755185	Mus musculus Rab acceptor 1 (prenylated) (Rabac1), mRNA.	Golgi apparatus, membrane, integral to membrane		protein binding
	0.05 Gy vs 0 Gy	ILMN_2773211	DOWN	-0.6924	0	RefSeq	ILMN_243564	Kras	S	1208	CGCGTCCAGCGTGTCCTAGACTTTATCATCTTTCAGAGGCGTAGGCAGAC	6	-	145168631-145168680	Mus musculus v-Ki-ras2 Kirsten rat sarcoma viral oncogene homolog (Kras), mRNA.	membrane fraction, membrane, intracellular	small GTPase mediated signal transduction, striated muscle cell differentiation, Ras protein signal transduction	GTPase activity, nucleotide binding, GTP binding, protein binding
	0.05 Gy vs 0 Gy	ILMN_2612738	DOWN	-0.692	0	RefSeq	ILMN_211122	Coq5	S	483	GAAGAGGATTCCTTGGGAGGTTCACTTGCCACGGTCTGTGACATCAACAG	5	+	115734519-115734568	Mus musculus coenzyme Q5 homolog, methyltransferase (yeast) (Coq5), mRNA.	mitochondrion	ubiquinone biosynthesis	transferase activity	1810014G04Rik; D5Ertd33e
	0.05 Gy vs 0 Gy	ILMN_1248415	DOWN	-0.6914	0	RefSeq	ILMN_217106	Tgoln1	S	2810	CACAGCTTGTAACCCTTGGTAATAATGTTGGATGCCGGGGCCTATGCATG	6	-	72560579-72560628	Mus musculus trans-golgi network protein (Tgoln1), mRNA.	membrane, integral to membrane
	0.05 Gy vs 0 Gy	ILMN_2776431	DOWN	-0.691	0	RefSeq	ILMN_230763	C1qa	S	724	GCTTCAGCTGCGACGAGGGGACGAGGTGTGGATCGAAAAGGACCCCGCAA	4	-	136452139-136452188	Mus musculus complement component 1, q subcomponent, alpha polypeptide (C1qa), mRNA.	cytoplasm	innate immune response, immune response, phosphate transport, complement activation, complement activation; classical pathway
	0.05 Gy vs 0 Gy	ILMN_2435206	DOWN	-0.6892	0	RefSeq	ILMN_186398	Tmem14c	S	695	CAGGCGGCTTCGTTATGATGCCTCGCCTTTCTGTACTCATAGCGGGGGTA	13	+	41117736-41117785	Mus musculus transmembrane protein 14C (Tmem14c), mRNA.	membrane, mitochondrion		molecular_function	HSPC194; 1110021D01Rik; AU020193
	0.05 Gy vs 0 Gy	ILMN_2902979	DOWN	-0.689	0	RefSeq	ILMN_188640	Fas	S	1099	ATGCCAACTGTATTGACATTGGCAACTCCTGGTGTGTTCTCTTTGCCAGC	19	+	34401880-34401929	Mus musculus Fas (TNF receptor superfamily member 6) (Fas), mRNA.	external side of plasma membrane, membrane	negative thymic T cell selection, immune response, apoptosis, induction of apoptosis via death domain receptors, inflammatory cell apoptosis, signal transduction	transmembrane receptor activity, receptor activity, protein binding	CD95; APT1; lpr; AI196731; APO-1; TNFR6; Tnfrsf6
	0.05 Gy vs 0 Gy	ILMN_1224781	DOWN	-0.689	0	RefSeq	ILMN_209531	Ndufs2	S	655	TTCGAGTTCTATGAGCGGGTGTCTGGGGCCCGGATGCACGCGGCGTATAT	1	-	173168862-173168911	Mus musculus NADH dehydrogenase (ubiquinone) Fe-S protein 2 (Ndufs2), mRNA.	mitochondrion	electron transport	4 iron; 4 sulfur cluster binding, oxidoreductase activity, NADH dehydrogenase (ubiquinone) activity, metal ion binding, electron carrier activity, NAD binding, iron ion binding, oxidoreductase activity; acting on NADH or NADPH, NADH dehydrogenase activity	MGC27667; AL033311
	0.05 Gy vs 0 Gy	ILMN_1257876	DOWN	-0.6884	0	RefSeq	ILMN_212261	B3gnt1	S	1961	GTGCCCTCCAGTAGGTTGGGCTGCTCATTTGCCTTCGGATGACATTATGT	19	+	5041060-5041109	Mus musculus UDP-GlcNAc:betaGal beta-1,3-N-acetylglucosaminyltransferase 1 (B3gnt1), mRNA.	membrane, integral to membrane		transferase activity; transferring glycosyl groups, transferase activity, N-acetyllactosaminide beta-1;3-N-acetylglucosaminyltransferase activity
	0.05 Gy vs 0 Gy	ILMN_2602406	DOWN	-0.688	0	MEEBO	ILMN_210118	2810004N20Rik	S	724	GAAGCGATCGCCAAAATCCGGTCACACATCTCCATCAGGCCCAGCCAGCT
	0.05 Gy vs 0 Gy	ILMN_2710274	DOWN	-0.688	0	RefSeq	ILMN_219545	Slc9a3r2	S	2021	GCACTGCAGTCTGCCTCATAAGCCATAGCGCACGCGCGCCCTCAAATTAA	17	-	24776247-24776296	Mus musculus solute carrier family 9 (sodium/hydrogen exchanger), member 3 regulator 2 (Slc9a3r2), transcript variant A, mRNA.	nucleus, apical plasma membrane		molecular_function, protein binding	0610011L07Rik; NHERF-2; Sip-1; E3karp; 2010007A20Rik; 1200011K07Rik; Octs2; Tka-1
	0.05 Gy vs 0 Gy	ILMN_2610204	DOWN	-0.6878	0	RefSeq	ILMN_210887	Mtch2	S	1925	CATGGTTCTTAGGATATTGTCCAGCTCAAATGTCAGACCCTCAGTTAGGC	2	+	90706296-90706345	Mus musculus mitochondrial carrier homolog 2 (C. elegans) (Mtch2), nuclear gene encoding mitochondrial protein, mRNA.	membrane, mitochondrion, integral to membrane, mitochondrial inner membrane	transport	binding	4930539J07Rik; 2310034D24Rik; HSPC032
	0.05 Gy vs 0 Gy	ILMN_1244513	DOWN	-0.6876	0	RefSeq	ILMN_216816	Gbp3	S	2060	CCAGGAGCTGGTAAACTATTTGGTGTGGGGCTGAAATTCCTCGGCTCACT	3	+	142235597-142235646	Mus musculus guanylate nucleotide binding protein 3 (Gbp3), mRNA.	cytosol		GTPase activity	Gbp4; AW228655
	0.05 Gy vs 0 Gy	ILMN_1247894	DOWN	-0.6873	0	RefSeq	ILMN_233310	Snurf	S	1287	TTGTGTACCTGCAAGCTTTTTGACCCCTCTTACTGCATTAACTATAGATA	7	-	67128021-67128070	Mus musculus SNRPN upstream reading frame (Snurf), mRNA.	nucleus
	0.05 Gy vs 0 Gy	ILMN_3121687	DOWN	-0.6873	0	RefSeq	ILMN_212082	1700029P11Rik	A	333	TGCCAAACTATAAGATGATCGAGTGGGCCCGCCGGGAAGCTGCGATGCTG	15	+	81808132-81808181	Mus musculus RIKEN cDNA 1700029P11 gene (1700029P11Rik), mRNA.			NADH dehydrogenase activity, NADH dehydrogenase (ubiquinone) activity
	0.05 Gy vs 0 Gy	ILMN_2660766	DOWN	-0.6871	0	RefSeq	ILMN_215538	Cd59b	S	220	TTGCTCTCCTAACCTGGATTCCTGTCTCTATGCTGTAGCCGGAAGGCAAG	2	+	103921215-103921255:103924579-103924587	Mus musculus CD59b antigen (Cd59b), mRNA.	cell surface	negative regulation of complement activation
	0.05 Gy vs 0 Gy	ILMN_2612283	DOWN	-0.6868	0	RefSeq	ILMN_211079	Gata2	S	3010	GCTGCAGAGCACCCTAACCGGAAGTAACTTATTTTGTGCTAGTACCCGCA	6	+	88156797-88156846	Mus musculus GATA binding protein 2 (Gata2), mRNA.	nucleus	neuron differentiation, transcription, phagocytosis, cell differentiation, cell maturation, regulation of transcription; DNA-dependent, positive regulation of phagocytosis	sequence-specific DNA binding, transcription factor activity, DNA binding, zinc ion binding, metal ion binding	MGC129339; Gata-2
	0.05 Gy vs 0 Gy	ILMN_1232851	DOWN	-0.6867	0	RefSeq	ILMN_247938	Rab12	S	631	CGGGATGCGCTTCTGCGAAGCCAGTGCCAAGGACAATTTCAATGTGGACG	17	-	66846721-66846770	Mus musculus RAB12, member RAS oncogene family (Rab12), mRNA.	intracellular	small GTPase mediated signal transduction, transport, protein transport	GTP binding, nucleotide binding
	0.05 Gy vs 0 Gy	ILMN_2677567	DOWN	-0.6861	0	RefSeq	ILMN_190343	Galt	S	1456	TGACTGTGACCACATCAGGGCCTTGAATCTTTGTACCTGACAGACCTGGG	4	+	41705454-41705456:41705457-41705503	Mus musculus galactose-1-phosphate uridyl transferase (Galt), mRNA.		galactose metabolism, carbohydrate metabolism	transferase activity, zinc ion binding, metal ion binding, iron ion binding, UDP-glucose:hexose-1-phosphate uridylyltransferase activity, nucleotidyltransferase activity
	0.05 Gy vs 0 Gy	ILMN_2697693	DOWN	-0.6852	0	RefSeq	ILMN_218588	Grhpr	S	1155	GGCTTGCCACTTTGGGGGCTTGCCACATACTTGCCAAAAGCCTGTAATTC	4	+	45003497-45003546	Mus musculus glyoxylate reductase/hydroxypyruvate reductase (Grhpr), mRNA.		metabolism, L-serine biosynthesis	oxidoreductase activity, NAD binding, glyoxylate reductase (NADP) activity, oxidoreductase activity; acting on the CH-OH group of donors; NAD or NADP as acceptor	1110059D05Rik; 6430629L09Rik
	0.05 Gy vs 0 Gy	ILMN_1224110	DOWN	-0.6847	0	RefSeq	ILMN_211373	Bst2	S	622	CACTAGGGGGCTCCAGATTGGGTCTTCCTCCGCAGAACTTTAGGACTGGG	8	-	74058255-74058304	Mus musculus bone marrow stromal cell antigen 2 (Bst2), mRNA.				DAMP-1; C87040; 2310015I10Rik
	0.05 Gy vs 0 Gy	ILMN_2973958	DOWN	-0.6846	0	RefSeq	ILMN_187061	Tnxb	S	11956	TCTGTGCCCTTCACGGAAATGAAGCTGCGACCCAGAAACTTCCAGGTCCC	17	+	34856507-34856556	Mus musculus tenascin XB (Tnxb), mRNA.	extracellular space, extracellular matrix (sensu Metazoa)	collagen fibril organization, positive regulation of cell adhesion	heparin binding	Tnx; tenascin-X
	0.05 Gy vs 0 Gy	ILMN_2706269	DOWN	-0.6845	0	RefSeq	ILMN_224679	Hspb1	S	573	CGCCCAAATTGGGGGCCCAGAAGCTGGGAAGTCTGAACAGTCTGGAGCCA	5	+	136365243-136365292	Mus musculus heat shock protein 1 (Hspb1), mRNA.	plasma membrane, Z disc, insoluble fraction, nucleus, contractile fiber, soluble fraction, cytoplasm	protein folding, response to unfolded protein
	0.05 Gy vs 0 Gy	ILMN_2691298	DOWN	-0.6823	0	RefSeq	ILMN_218082	Mrpl27	S	492	CCCAGGTCACAGGAACAGTGATGATGGAAGTCAAGGGTCTGGGTGAGAAC	11	+	94521163-94521212	Mus musculus mitochondrial ribosomal protein L27 (Mrpl27), nuclear gene encoding mitochondrial protein, mRNA.	mitochondrial large ribosomal subunit, ribonucleoprotein complex, mitochondrion, ribosome, intracellular	protein biosynthesis	molecular_function, structural constituent of ribosome	D18Ertd643e; D11Moh47; A630055F16Rik
	0.05 Gy vs 0 Gy	ILMN_1229238	DOWN	-0.682	0	RefSeq	ILMN_210887	Mtch2	S	138	TGCCATCATGGCGGACGCGGCCAGTCAGGTGCTCCTGGGCTCCGGTCTCA	2	+	90687449-90687455:90687456-90687498	Mus musculus mitochondrial carrier homolog 2 (C. elegans) (Mtch2), nuclear gene encoding mitochondrial protein, mRNA.	membrane, mitochondrion, integral to membrane, mitochondrial inner membrane	transport	binding	4930539J07Rik; 2310034D24Rik; HSPC032
	0.05 Gy vs 0 Gy	ILMN_2614494	DOWN	-0.6819	0	RefSeq	ILMN_211307	Fah	S	1295	CGGAAGTCACAAGACACACCCTTGCCTTATGAGGATCATGCTACCACTGC	7	-	91733719-91733768	Mus musculus fumarylacetoacetate hydrolase (Fah), mRNA.		metabolism, arginine catabolism, tyrosine catabolism, L-phenylalanine catabolism, aromatic amino acid family metabolism	fumarylacetoacetase activity, hydrolase activity, metal ion binding, magnesium ion binding, calcium ion binding, catalytic activity
	0.05 Gy vs 0 Gy	ILMN_2924419	DOWN	-0.6818	0	RefSeq	ILMN_196751	H2-Q7	S	878	TACCCTGAGATGGGGGAGATGGGAGCCTCCTCCATACACTGTCTCCAACA	17	+	35050582-35050604:35050731-35050757	Mus musculus histocompatibility 2, Q region locus 7 (H2-Q7), mRNA.	membrane, integral to membrane, plasma membrane, MHC class I protein complex	defense response, immune response	MHC class I receptor activity	Ped; Qa7; Qa-7; Qa-2; Q9; H-2Q7
	0.05 Gy vs 0 Gy	ILMN_2608602	DOWN	-0.6816	0	RefSeq	ILMN_210732	Grsf1	S	2262	AGATAGGGAAAACAATCTAAGTCCCCTCGTTTGCTTTTCCAGTGGGGTAG				Mus musculus G-rich RNA sequence binding factor 1 (Grsf1), transcript variant 1, mRNA.		anterior/posterior pattern formation, morphogenesis of embryonic epithelium	RNA binding, nucleotide binding	BB232551; D5Wsu31e; B130010H02; C80280
	0.05 Gy vs 0 Gy	ILMN_2718645	DOWN	-0.6816	0	RefSeq	ILMN_209553	Luzp1	S	7218	TTACGCATGATAGGTCCTTTGCTGGGGCCTCAGCTGTTGGTCTACACCTG	4	+	136104922-136104971	Mus musculus leucine zipper protein 1 (Luzp1), mRNA.	nucleus		molecular_function	mFLJ00226; AI266952; 2700072H04Rik; Luzp
	0.05 Gy vs 0 Gy	ILMN_2693985	DOWN	-0.6813	0	RefSeq	ILMN_218289	Rpia	S	1479	CAGCGGGGCTGTAGTGACGTGGGTACAAACTCCAGGTGAGCGAGAATGCA	6	-	70715957-70716006	Mus musculus ribose 5-phosphate isomerase A (Rpia), mRNA.		pentose-phosphate shunt; non-oxidative branch	ribose-5-phosphate isomerase activity, isomerase activity
	0.05 Gy vs 0 Gy	ILMN_2862619	DOWN	-0.6811	0	RefSeq	ILMN_210641	Xrcc6	S	2112	GTGCAAAATCATGGAGATTACAGTCTCCCACCTCACTGTGCCTTACTCTG	15	+	81867269-81867318	Mus musculus X-ray repair complementing defective repair in Chinese hamster cells 6 (Xrcc6), mRNA.	cytoplasm, nucleus, DNA-dependent protein kinase complex	response to DNA damage stimulus, DNA repair, double-strand break repair, DNA recombination	ATP binding, DNA binding, helicase activity, nucleotide binding, hydrolase activity, ATP-dependent DNA helicase activity	70kDa; Ku70; G22p1
	0.05 Gy vs 0 Gy	ILMN_1255556	DOWN	-0.6803	0	RefSeq	ILMN_313723	LOC100047214	S	1515	GGGAAGAACAGCCTTGAACAGCTCAGGAGGGAGAGAGGCACTACCTGTGC				PREDICTED: Mus musculus similar to PTEN induced putative kinase 1 (LOC100047214), mRNA.
	0.05 Gy vs 0 Gy	ILMN_2972627	DOWN	-0.6802	0	RefSeq	ILMN_222943	Hint3	S	277	GAAATGGTCGAGAGCATGGTGGCTGCTGGGAAAACCATGCTTGAGAGGAA	10	-	30301089-30301133:30304129-30304133	Mus musculus histidine triad nucleotide binding protein 3 (Hint3), mRNA.			molecular_function	HINT-4; 0610010I17Rik; HINT4
	0.05 Gy vs 0 Gy	ILMN_1247147	DOWN	-0.6802	0	RefSeq	ILMN_231653	Cebpa	S	1105	AAGCGGGTGGAACAGCTGAGCCGTGAACTGGACACGCTGCGGGGCATCTT	7	+	35905416-35905465	Mus musculus CCAAT/enhancer binding protein (C/EBP), alpha (Cebpa), mRNA.	transcription factor complex, nucleus	cytokine and chemokine mediated signaling pathway, fat cell differentiation, cell maturation, regulation of transcription; DNA-dependent, lung development, mitochondrion organization and biogenesis, macrophage differentiation, transcription, negative regulation of cell proliferation, embryonic placenta development	protein homodimerization activity, transcription factor activity, DNA binding, transcription factor binding, protein binding, sequence-specific DNA binding, protein dimerization activity
	0.05 Gy vs 0 Gy	ILMN_2946817	DOWN	-0.6802	0	RefSeq	ILMN_236502	BC002163	S	181	GCACACGGGATCGGTGGGACCCGGGCGAAAAAGGAGTGCAAGATAGAGTT	16	+	42955873-42955922	Mus musculus cDNA sequence BC002163 (BC002163) on chromosome 16.
	0.05 Gy vs 0 Gy	ILMN_1213070	DOWN	-0.6798	0	RefSeq	ILMN_232254	1700037H04Rik	S	1162	CCCCTACCCCCTCAGGTCTGTGGTACTTGGTTTTTAAATGACTGGTTGGG	2	-	130972090-130972139	Mus musculus RIKEN cDNA 1700037H04 gene (1700037H04Rik), mRNA.
	0.05 Gy vs 0 Gy	ILMN_2608238	DOWN	-0.679	0	RefSeq	ILMN_210692	Dnaja3	S	2397	GGTAGCATGCTGCAGCTTCTGTGTTAAAGGTCCTCTGGAGCTCGTGTAAG	16	+	4707497-4707546	Mus musculus DnaJ (Hsp40) homolog, subfamily A, member 3 (Dnaja3), mRNA.	nucleus, mitochondrion, cytosol	apoptosis, protein folding, small GTPase mediated signal transduction	small GTPase regulator activity, zinc ion binding, metal ion binding, heat shock protein binding, unfolded protein binding	1810053A11Rik; C81173; Tid1l; Tid-1; 1200003J13Rik
	0.05 Gy vs 0 Gy	ILMN_2771237	DOWN	-0.6779	0	RefSeq	ILMN_259560	Lbp	S	1660	GGACCGGCCATTTGTAATTCCAGATGTACAGCACATCTCTGGAGAGTCTC	2	+	158157723-158157772	Mus musculus lipopolysaccharide binding protein (Lbp), mRNA.	integral to membrane, membrane	transport, lipid transport	lipid binding, lipopolysaccharide binding
	0.05 Gy vs 0 Gy	ILMN_2615879	DOWN	-0.6775	0	RefSeq	ILMN_211435	Ctsf	S	1522	GAACTGAGAGTTGCTGGCTCAGGACCTATGTTGTCACAGTGGCCCCTTCC	19	+	4860459-4860465:4860466-4860508	Mus musculus cathepsin F (Ctsf), mRNA.	lysosome		cysteine-type peptidase activity, hydrolase activity, cathepsin F activity, peptidase activity, cysteine-type endopeptidase activity	AI481912
	0.05 Gy vs 0 Gy	ILMN_2987564	DOWN	-0.6768	0	RefSeq	ILMN_255403	Tmem65	S	3360	CGGCATCGTGCGCTGCTGTAGTCCTGTCTGTTCAGAATCCATGGTGTTTG	15	-	58614058-58614107	Mus musculus transmembrane protein 65 (Tmem65), mRNA.	integral to membrane			4930438D12Rik; 2610029O13Rik
	0.05 Gy vs 0 Gy	ILMN_2620030	DOWN	-0.6756	0	RefSeq	ILMN_211842	Capn2	S	2112	CCCGGTTTGCAGACGACGAGCTAATCATCGACTTTGACAATTTTGTGCGG	1	-	184400838-184400887	Mus musculus calpain 2 (Capn2), mRNA.	intracellular		cysteine-type peptidase activity, hydrolase activity, calpain activity, peptidase activity, calcium ion binding, cysteine-type endopeptidase activity	m-calpin; m-calpain; AI326419; Capa2; Capa-2
	0.05 Gy vs 0 Gy	ILMN_2795791	DOWN	-0.6755	0	RefSeq	ILMN_219595	Tmem38b	S	1064	CCGCTCGCTCTGCTGGTCGTAGCTCTTGGGGTCACGAGTGTATCATGTGA	4	+	53873110-53873159	Mus musculus transmembrane protein 38B (Tmem38b), mRNA.	integral to membrane			AV051057; 1600017F22Rik; AA437809; D4Ertd89e; TRIC-B; mg33b
	0.05 Gy vs 0 Gy	ILMN_2699167	DOWN	-0.6755	0	RefSeq	ILMN_318141	LOC100046918	S	187	ATGATTCCCTAGCACCCATTACTCTAAATACTATCACTGCAGCTGGACGT				PREDICTED: Mus musculus similar to Electron transferring flavoprotein, alpha polypeptide (LOC100046918), mRNA.				D9Ertd394e; 2010200I21Rik
	0.05 Gy vs 0 Gy	ILMN_2866856	DOWN	-0.6754	0	RefSeq	ILMN_224639	H2-DMa	S	792	TCTTCCTCTGCTCCCAGAGACCGTGCTCAGGTGACTGATTCTTCTCAAGG	17	+	34275448-34275480:34275762-34275766:34275767-34275778	Mus musculus histocompatibility 2, class II, locus DMa (H2-DMa), mRNA.	intracellular, lysosomal membrane, integral to membrane, endosome membrane, multivesicular body, late endosome, membrane, lysosome	protein complex assembly, protein transport, positive thymic T cell selection, positive regulation of T cell differentiation, immune response, positive regulation of immune response	antigen binding, MHC class II receptor activity, protein binding	H-2Ma; H2-Ma
	0.05 Gy vs 0 Gy	ILMN_1247267	DOWN	-0.6749	0	RefSeq	ILMN_209566	Smox	S	1814	TCCTTGAAGAACCACTAACTCGTGACTGCTGGTCCTCGTCCCTTGCCCCC	2	+	131350642-131350691	Mus musculus spermine oxidase (Smox), mRNA.	nucleus	spermine catabolism, electron transport	oxidoreductase activity, polyamine oxidase activity	B130066H01Rik; SMO; PAO; PAOh1
	0.05 Gy vs 0 Gy	ILMN_1213736	DOWN	-0.6743	0	RefSeq	ILMN_213942	6330406I15Rik	S	2098	GGGCCCCTAGTGGCATCTTTTCTGTCCTTCTAAAAACATATTCCCACACT				Mus musculus RIKEN cDNA 6330406I15 gene (6330406I15Rik), mRNA.				MGC143803; MGC143804
	0.05 Gy vs 0 Gy	ILMN_1234241	DOWN	-0.6743	0	RefSeq	ILMN_213460	Mrap	S	764	CCAACCCGGGCAGCTACGTCTTTTTTAGGGCCGTTTACAATGGCCTTGAA				Mus musculus melanocortin 2 receptor accessory protein (Mrap), mRNA.	membrane, endoplasmic reticulum			Falp; ORF61; 1110025G12Rik
	0.05 Gy vs 0 Gy	ILMN_2958076	DOWN	-0.674	0	RefSeq	ILMN_212206	1110001J03Rik	S	331	TGGAGGGAAGGGCTGGGAGCCGTGATGCAGAGAGTCCTCAGATGTTCCTT	6	+	38468947-38468970:38468971-38468996	Mus musculus RIKEN cDNA 1110001J03 gene (1110001J03Rik), mRNA.
	0.05 Gy vs 0 Gy	ILMN_2760263	DOWN	-0.6731	0	RefSeq	ILMN_223172	Poldip2	S	1868	GCCCCAGGTCTTAGGATTCCTTCACCACTATAGTTACTGTTAGAGGTCCT	11	+	78336155-78336204	Mus musculus polymerase (DNA-directed), delta interacting protein 2 (Poldip2), mRNA.	nucleus, mitochondrion		protein binding; bridging
	0.05 Gy vs 0 Gy	ILMN_2833376	DOWN	-0.673	0	RefSeq	ILMN_223320	Prkaca	S	2107	ATCCCTCTCGTAACTTCTCCCAAAAAGGAGGAGCTCTCAGGCCTGGGTGG	8	+	86520168-86520217	Mus musculus protein kinase, cAMP dependent, catalytic, alpha (Prkaca), mRNA.	nucleus, mitochondrion, neuromuscular junction, cytoplasm	mesoderm formation, protein amino acid phosphorylation	kinase activity, transferase activity, cAMP-dependent protein kinase activity, nucleotide binding, ATP binding, protein serine/threonine kinase activity, protein binding, protein kinase activity	PKA; Pkaca; PKCD; Cs
	0.05 Gy vs 0 Gy	ILMN_1226356	DOWN	-0.6725	0	RefSeq	ILMN_223744	AI427515	S	3522	GGTCGAGCTTTACTAGAACGAACCGAACATCGTCTAATGTGTCTGTGGCT	8	+	116897837-116897886	Mus musculus expressed sequence AI427515 (AI427515), mRNA.			oxidoreductase activity
	0.05 Gy vs 0 Gy	ILMN_2629982	DOWN	-0.6721	0	RefSeq	ILMN_230772	Hdhd2	S	84	GGCAGCGCGCCGTGCGTTAAAAGCTGTTTTGGTGGATCTCAATGGCACAC	18	+	77189864-77189913	Mus musculus haloacid dehalogenase-like hydrolase domain containing 2 (Hdhd2), transcript variant 3, mRNA.		metabolism	hydrolase activity
	0.05 Gy vs 0 Gy	ILMN_2795520	DOWN	-0.6719	0	RefSeq	ILMN_251122	H2-K1	S	842	ATGTGCACCATAAGGGGCTGCCTGAGCCTCTCACCCTGAGATGGAAGCTT	17	-	33607606-33607611:33607739-33607782	Mus musculus histocompatibility 2, K1, K region (H2-K1), mRNA.	external side of plasma membrane, MHC class I protein complex	defense response	MHC class I receptor activity	MHC I; MGC7052; H2-K; H-2K; H-2K(d)
	0.05 Gy vs 0 Gy	ILMN_1228752	DOWN	-0.6717	0	RefSeq	ILMN_217702	Isyna1	S	1487	GCAGCCCTGTAGTGAATGCCCTCTTCCGCCAGCGCAGCTGTATCGAGAAT	8	+	73120753-73120802	Mus musculus myo-inositol 1-phosphate synthase A1 (Isyna1), mRNA.			isomerase activity	AU018670; 1300017C10Rik
	0.05 Gy vs 0 Gy	ILMN_2621966	DOWN	-0.6691	0	RefSeq	ILMN_255382	Ndufb8	S	572	CTGAGGAGGCTTGATGGGCTTTTTGCCCTCGTTCCTAGAGGCTTAACCAT	19	-	44624763-44624809:44624810-44624812	Mus musculus NADH dehydrogenase (ubiquinone) 1 beta subcomplex 8 (Ndufb8), mRNA.	mitochondrion, mitochondrial inner membrane	electron transport	oxidoreductase activity, NADH dehydrogenase (ubiquinone) activity, NADH dehydrogenase activity
	0.05 Gy vs 0 Gy	ILMN_1225544	DOWN	-0.6686	0	RefSeq	ILMN_220032	Slc19a1	S	1979	GGCTTTGTGAACCACGTGCCAGGCCACTGCGAGTCTGGGTTGTCTATTGC	10	+	76512855-76512904	Mus musculus solute carrier family 19 (sodium/hydrogen exchanger), member 1 (Slc19a1), mRNA.	integral to plasma membrane, membrane	transport	folic acid binding, carrier activity, reduced folate carrier activity
	0.05 Gy vs 0 Gy	ILMN_2655795	DOWN	-0.6685	0	RefSeq	ILMN_215121	Car4	S	709	GTGATGAGACTGTCATCTGGACTGTGTACAAACAACCCATCAAGATCCAC	11	+	84778320-84778369	Mus musculus carbonic anhydrase 4 (Car4), mRNA.	membrane	one-carbon compound metabolism	zinc ion binding, metal ion binding, carbonate dehydratase activity, lyase activity, GPI anchor binding	AW456718
	0.05 Gy vs 0 Gy	ILMN_3161066	DOWN	-0.6682	0	RefSeq	ILMN_228289	Rnf5	S	672	CAGTATTGGGAGTCCTGTGCTGGCCTTTCCTTGCTTTTGGACCACCCCCT	17	-	34738423-34738472	Mus musculus ring finger protein 5 (Rnf5), mRNA.	membrane	ubiquitin cycle	zinc ion binding, metal ion binding, ligase activity, protein binding
	0.05 Gy vs 0 Gy	ILMN_2674184	DOWN	-0.6681	0	RefSeq	ILMN_216699	Kcnb1	S	3399	GGGTCCCAAACAGGGCTAGCCCGGACTGAAAAGATAAGCGTCAAATATGC	2	-	166929154-166929203	Mus musculus potassium voltage gated channel, Shab-related subfamily, member 1 (Kcnb1), mRNA.	integral to plasma membrane	transport, potassium ion transport	potassium ion binding, potassium channel activity, voltage-gated potassium channel activity	Kcr1-1; Kv2.1; Shab
	0.05 Gy vs 0 Gy	ILMN_3066763	DOWN	-0.668	0	RefSeq	ILMN_213010	Arl4a	I	61	GAGAGACACATCAGCCAATGTCCCTCCATTGGAATCCCGACTCCAGCCCG	12	-	40763853-40763902	Mus musculus ADP-ribosylation factor-like 4A (Arl4a), transcript variant 1, mRNA.	intracellular	rRNA processing, small GTPase mediated signal transduction, ribosome biogenesis	GTPase activity, nucleotide binding
	0.05 Gy vs 0 Gy	ILMN_2661635	DOWN	-0.6679	0	RefSeq	ILMN_215615	Gyg	S	653	TGCCATTTGTGTATAACCTAAGCAGCATTTCAATATACTCCTACCTCCCG	3	-	20037913-20037962	Mus musculus glycogenin (Gyg), mRNA.		glycogen biosynthesis, carbohydrate biosynthesis	glycogenin glucosyltransferase activity, transferase activity; transferring hexosyl groups, transferase activity
	0.05 Gy vs 0 Gy	ILMN_1256518	DOWN	-0.6678	0	RefSeq	ILMN_212401	Akr7a5	S	1176	TGGCCACTCCTTGCCCAGTGCTGACCTAGTGTGTGCTTTTCGGCTGGTCT	4	+	138874229-138874278	Mus musculus aldo-keto reductase family 7, member A5 (aflatoxin aldehyde reductase) (Akr7a5), mRNA.	mitochondrion		aldo-keto reductase activity	Afar1; 0610025K21Rik; Afar
	0.05 Gy vs 0 Gy	ILMN_2863362	DOWN	-0.6674	0	RefSeq	ILMN_220122	Mme	S	3887	CCAGATCTCCAGCATTATGCACTAGCTCTGCCCCATTTTGTCTTTCAGTC	3	+	63469807-63469856	Mus musculus membrane metallo endopeptidase (Mme), mRNA.	membrane		peptidase activity, neprilysin activity, metal ion binding, zinc ion binding, metallopeptidase activity, hydrolase activity	C85356; NEP; 6030454K05Rik; CD10; CALLA
	0.05 Gy vs 0 Gy	ILMN_1214498	DOWN	-0.667	0	RefSeq	ILMN_223233	Cyp2d22	S	1535	CCCGCTAAGAGGATGTATGACATCTCACTCACTGTGCTTGCTGGGGTCCT				Mus musculus cytochrome P450, family 2, subfamily d, polypeptide 22 (Cyp2d22), mRNA.	cytoplasm		metal ion binding, oxidoreductase activity, iron ion binding, heme binding, monooxygenase activity, oxidoreductase activity; acting on paired donors; with incorporation or reduction of molecular oxygen; reduced flavin or flavoprotein as one donor; and incorporation of one atom of oxygen	2D22
	0.05 Gy vs 0 Gy	ILMN_2783519	DOWN	-0.6667	0	RefSeq	ILMN_217932	Acadl	S	1732	GCTCCATATTCCCCCAGGACATTGGTTCCCACCATGTTACCCCCAACCCC	1	-	66764171-66764220	Mus musculus acyl-Coenzyme A dehydrogenase, long-chain (Acadl), mRNA.	mitochondrion	electron transport, fatty acid metabolism, lipid metabolism, metabolism	FAD binding, long-chain-acyl-CoA dehydrogenase activity, oxidoreductase activity, acyl-CoA dehydrogenase activity	AA960361; LCAD; C79855; AU018452
	0.05 Gy vs 0 Gy	ILMN_2919489	DOWN	-0.6663	0	RefSeq	ILMN_216408	1110008F13Rik	S	440	ACTACCTACAAATCGACGAGGAAGAATATGGGGGCACGTGGGAGCTCACC	2	+	156563824-156563873	Mus musculus RIKEN cDNA 1110008F13 gene (1110008F13Rik), mRNA.				AI316789
	0.05 Gy vs 0 Gy	ILMN_2983525	DOWN	-0.6659	0	RefSeq	ILMN_244672	D12Ertd553e	S	4582	GGTTGCACATCAGAAGGGGCTTTGAAGCGCTTGTATGTTGTTTGCCGGAG	12	+	12383001-12383050	Mus musculus DNA segment, Chr 12, ERATO Doi 553, expressed (D12Ertd553e), mRNA.				2410157M17Rik; 9630047E15
	0.05 Gy vs 0 Gy	ILMN_2971767	DOWN	-0.6657	0	RefSeq	ILMN_259224	Myd88	S	1759	AGGCCTCTGTGCACGGTCTCATGGGGCATTTCACTGCTTGATGTTGAGCA	9	-	119245202-119245251	Mus musculus myeloid differentiation primary response gene 88 (Myd88), mRNA.	membrane, cytoplasm	transmembrane receptor protein serine/threonine kinase signaling pathway, positive regulation of tumor necrosis factor-alpha biosynthesis, immune response, response to virus, cell surface receptor linked signal transduction, I-kappaB kinase/NF-kappaB cascade, signal transduction, inflammatory response	transmembrane receptor activity, protein binding
	0.05 Gy vs 0 Gy	ILMN_2876015	DOWN	-0.6654	0	RefSeq	ILMN_208916	AA407659	S	3474	GGCCTTTACGATGCTGTCACTCAAGTTGTGAAAGTCCATTTTCCCTGTAA	5	-	115383684-115383733	Mus musculus expressed sequence AA407659 (AA407659), mRNA.				AI414892
	0.05 Gy vs 0 Gy	ILMN_2936671	DOWN	-0.6644	0	RefSeq	ILMN_223712	Skap2	S	1488	CTGTGATTGTACGTGAATCTTAGTCATTGAAGCGCCGGTGAGGGTTGCTG	6	-	51809265-51809314	Mus musculus src family associated phosphoprotein 2 (Skap2), mRNA.	plasma membrane, cytoplasm	negative regulation of cell proliferation		AA960083; RA70; Saps; 2610021A10Rik; BB137539; mSKAP55R; Scap2; SKAP-HOM
	0.05 Gy vs 0 Gy	ILMN_2847004	DOWN	-0.6643	0	RefSeq	ILMN_219408	Adcy4	S	3171	AGAGCACAGGCGTTCTCGGCAAGATCCAAGTGACTGAGGAGACAGCGCGG	14	-	56388103-56388124:56388210-56388237	Mus musculus adenylate cyclase 4 (Adcy4), mRNA.	plasma membrane, dendrite, membrane, intracellular	G-protein signaling; coupled to cAMP nucleotide second messenger, cAMP biosynthesis, adenylate cyclase activation, cyclic nucleotide biosynthesis	phosphorus-oxygen lyase activity, adenylate cyclase activity, lyase activity, metal ion binding, magnesium ion binding	KIAA4004; mKIAA4004
	0.05 Gy vs 0 Gy	ILMN_2873112	DOWN	-0.6634	0	RefSeq	ILMN_223596	Mdh2	S	1076	GCGAGGACTTTGTCAAGAACATGAAGTGAGAGGTGTGAGCCTCGAGCAGC	5	+	136266050-136266078:136266079-136266099	Mus musculus malate dehydrogenase 2, NAD (mitochondrial) (Mdh2), nuclear gene encoding mitochondrial protein, mRNA.	mitochondrion, mitochondrial inner membrane	tricarboxylic acid cycle, malate metabolism, tricarboxylic acid cycle intermediate metabolism, glycolysis	oxidoreductase activity, L-malate dehydrogenase activity, malate dehydrogenase activity, L-lactate dehydrogenase activity, protein binding	Mdh-2; Mor-1; MDH; Mor1
	0.05 Gy vs 0 Gy	ILMN_3103904	DOWN	-0.6608	0	RefSeq	ILMN_229755	Ptprd	A	7318	GTGCCCTGATACTCCAGCAGAGGTCAGAAGGCTACAGATCCATCCTATCC	4	-	75587453-75587502	Mus musculus protein tyrosine phosphatase, receptor type, D (Ptprd), transcript variant a, mRNA.	plasma membrane, integral to membrane, integral to plasma membrane, membrane	phosphate metabolism, transmembrane receptor protein tyrosine phosphatase signaling pathway, protein amino acid dephosphorylation	hydrolase activity, protein tyrosine phosphatase activity, transmembrane receptor protein tyrosine phosphatase activity, receptor activity, phosphoprotein phosphatase activity	MGC113757; B230219D21Rik; MGC36851; 3000002J10Rik; 1110002J03Rik
	0.05 Gy vs 0 Gy	ILMN_1231132	DOWN	-0.6603	0	RefSeq	ILMN_260069	Crls1	S	1296	GGCATTGAAGTTCACGAGTAGTCTTCCAGCCTCTCAGGTACCAAATAGTT	2	+	132692206-132692255	Mus musculus cardiolipin synthase 1 (Crls1), transcript variant 2, mRNA.	membrane, mitochondrion, integral to membrane	phospholipid biosynthesis	transferase activity
	0.05 Gy vs 0 Gy	ILMN_2810473	DOWN	-0.6601	0	RefSeq	ILMN_227083	Acadm	S	1404	CGGATTCCCATGGCGGAGGAACCTGTCTTCAGCTCTATGGTGACCCTTTC	3	-	153860136-153860185	Mus musculus acyl-Coenzyme A dehydrogenase, medium chain (Acadm), mRNA.	mitochondrion, mitochondrial matrix	lipid metabolism, fatty acid beta-oxidation, metabolism, electron transport, fatty acid metabolism	FAD binding, oxidoreductase activity, acyl-CoA dehydrogenase activity	AU018656; MCAD
	0.05 Gy vs 0 Gy	ILMN_2672458	DOWN	-0.6591	0	RefSeq	ILMN_210216	Gnb5	S	1107	CGTCAGCACTCTGCGAGTGTCTCCTGATGGGACAGCATTCTGCTCGGGAT	9	+	75192385-75192434	Mus musculus guanine nucleotide binding protein (G protein), beta 5 (Gnb5), transcript variant 1, mRNA.		G-protein coupled receptor protein signaling pathway	small GTPase regulator activity	flr; Gbeta5; GBS
	0.05 Gy vs 0 Gy	ILMN_2729263	DOWN	-0.6587	0	RefSeq	ILMN_220969	Coq7	S	469	CCTGCACCGTGGCGGTAGAAGAGTCTATCGCTAATCACTACAACAACCAG	7	-	125670901-125670950	Mus musculus demethyl-Q 7 (Coq7), mRNA.		protein metabolism, ubiquinone biosynthesis		clk-1
	0.05 Gy vs 0 Gy	ILMN_2683586	DOWN	-0.6586	0	RefSeq	ILMN_211842	Capn2	S	2017	GGACAGGTCTGGAACCATGAATTCCTACGAGATGCGGAAAGCACTGGAAG	1	-	184402658-184402707	Mus musculus calpain 2 (Capn2), mRNA.	intracellular		cysteine-type peptidase activity, hydrolase activity, calpain activity, peptidase activity, calcium ion binding, cysteine-type endopeptidase activity	m-calpin; m-calpain; AI326419; Capa2; Capa-2
	0.05 Gy vs 0 Gy	ILMN_2897476	DOWN	-0.6578	0	RefSeq	ILMN_217533	1700034H14Rik	S	833	GCAAGGAACGGTACATGCAGAAGTGGAAGAGAACCCAGGGAGTGGCCAGT	18	-	85081919-85081938:85082027-85082056	Mus musculus RIKEN cDNA 1700034H14 gene (1700034H14Rik), mRNA.	integral to membrane, mitochondrion, membrane	protein transport, transport, protein targeting		2700002I20Rik
	0.05 Gy vs 0 Gy	ILMN_2645295	DOWN	-0.6577	0	RefSeq	ILMN_214190	C1qdc2	S	1014	CCTGGAGGCTGTATCAGGTCTGGAGAGCAACAGCAGGGTCTTCACAGTGC	4	+	155340194-155340243	Mus musculus C1q domain containing 2 (C1qdc2), mRNA.				1110035L05Rik
	0.05 Gy vs 0 Gy	ILMN_1227559	DOWN	-0.6576	0	RefSeq	ILMN_208960	Jam2	S	2796	CTGCACACTAATCTTCTAGTTATTAAGTCTATCCGGGAGTCACTGCCATG	16	+	84707256-84707305	Mus musculus junction adhesion molecule 2 (Jam2), mRNA.	tight junction, membrane			AU016127; 2410167M24Rik; JAM-B; VE-JAM; 1110002N23Rik; 2410030G21Rik; JAM-2; Jcam2
	0.05 Gy vs 0 Gy	ILMN_2606746	DOWN	-0.6574	0	RefSeq	ILMN_210229	Car2	S	275	CCCCTCAGTGACTCCTACAGATTGATCCAGTTTCACTTTCACTGGGGCTC	3	+	14895036-14895085	Mus musculus carbonic anhydrase 2 (Car2), mRNA.		morphogenesis of an epithelium, secretion, one-carbon compound metabolism	carbonate dehydratase activity, lyase activity, zinc ion binding, metal ion binding	Lvtw-5; Car-2; Ltw-5; CAII; AI131712
	0.05 Gy vs 0 Gy	ILMN_2829262	DOWN	-0.6566	0	RefSeq	ILMN_208840	Ltbp4	S	5226	CAGTCTCGACTTAGGATGGACAGACACAGAGGGGTGCCTTCTATGGTGCC	7	-	28090265-28090314	Mus musculus latent transforming growth factor beta binding protein 4 (Ltbp4), mRNA.	extracellular matrix (sensu Metazoa)	growth hormone secretion, development, protein folding, regulation of cell growth, regulation of cell differentiation, regulation of transforming growth factor beta receptor signaling pathway, regulation of proteolysis, transforming growth factor beta receptor signaling pathway	integrin binding, glycosaminoglycan binding, growth factor binding, calcium ion binding, protein binding	2310046A13Rik
	0.05 Gy vs 0 Gy	ILMN_2862179	DOWN	-0.6566	0	RefSeq	ILMN_214413	Ccl11	S	880	TCACAGAAATTTACCTGCCTCTGCCTTTAAGTGCTACCATGCCAAGCCAG	11	+	81879047-81879096	Mus musculus small chemokine (C-C motif) ligand 11 (Ccl11), mRNA.	extracellular region	chemotaxis, inflammatory response, signal transduction, immune response	chemokine activity, cytokine activity	eotaxin; Scya11
	0.05 Gy vs 0 Gy	ILMN_2674924	DOWN	-0.6564	0	RefSeq	ILMN_216755	Pcca	S	1716	GTTACATGATGAAGATCATACTGTCGTGGCATCTAACAATGGGCCGGCAT	14	+	123137185-123137226:123189578-123189585	Mus musculus propionyl-Coenzyme A carboxylase, alpha polypeptide (Pcca), mRNA.	mitochondrion		propionyl-CoA carboxylase activity, nucleotide binding	C79630
	0.05 Gy vs 0 Gy	ILMN_2996904	DOWN	-0.6563	0	RefSeq	ILMN_240463	Obfc2a	S	1021	GTCAAACAGTCAGGACCACAATAAGTAACGCCAGAGATCCGAGGAGAGCC				Mus musculus oligonucleotide/oligosaccharide-binding fold containing 2A (Obfc2a), mRNA.		DNA replication	nucleotidyltransferase activity, DNA-directed DNA polymerase activity, nucleic acid binding, transferase activity	5830411E10Rik; 4930434H03Rik; 4933440J18Rik; 4930442A21Rik; Nabp1; AI852561; Nbp1; 4930488J04Rik
	0.05 Gy vs 0 Gy	ILMN_2715042	DOWN	-0.6554	0	RefSeq	ILMN_219906	Sdc3	S	4812	AAGATACCAAGGCCTGGTCCATCCTTACCATGGGCGCTCGTACACCCCTG	4	+	130382073-130382122	Mus musculus syndecan 3 (Sdc3), mRNA.	membrane		cytoskeletal protein binding
	0.05 Gy vs 0 Gy	ILMN_2846865	DOWN	-0.655	0	RefSeq	ILMN_207561	Actb	S	1412	GGTGAAGGCGACAGCAGTTGGTTGGAGCAAACATCCCCCAAAGTTCTACA	5	-	143168683-143168732	Mus musculus actin, beta, cytoplasmic (Actb), mRNA.	soluble fraction, cytosol, cytoskeleton, actin filament		protein binding, structural molecule activity, ATP binding, structural constituent of cytoskeleton, nucleotide binding	beta-actin; Actx; E430023M04Rik
	0.05 Gy vs 0 Gy	ILMN_1242457	DOWN	-0.655	0	RefSeq	ILMN_214057	Fpr2	S	1090	TCAAGCACCAGTTCTACTTCACCTCCTGCAGACATTGAGTTAAAGGCCCC	17	+	18030710-18030759	Mus musculus formyl peptide receptor 2 (Fpr2), mRNA.	integral to membrane	G-protein coupled receptor protein signaling pathway, chemotaxis	receptor activity, C3a anaphylatoxin receptor activity, rhodopsin-like receptor activity, N-formyl peptide receptor activity
	0.05 Gy vs 0 Gy	ILMN_1228320	DOWN	-0.6545	0	RefSeq	ILMN_251042	Cfp	S	1453	GAAGAAACCCTAAAATCCCTTGCTTCCATTCTGACCCCCTGACTTTCTAG	X	-	20502682-20502719:20502720-20502731	Mus musculus complement factor properdin (Cfp), mRNA.		complement activation; alternative pathway, innate immune response, immune response
	0.05 Gy vs 0 Gy	ILMN_1256817	DOWN	-0.6543	0	RefSeq	ILMN_219640	Slpi	S	1006	TGGCTCAGCATTCACCGATCTTTAGGGAAATGCTGTTGGAGAGCAAATAA	2	-	164179827-164179876	Mus musculus secretory leukocyte peptidase inhibitor (Slpi), mRNA.			serine-type endopeptidase inhibitor activity, peptidase activity, endopeptidase inhibitor activity
	0.05 Gy vs 0 Gy	ILMN_1251771	DOWN	-0.6537	0	RefSeq	ILMN_223470	Cyc1	S	756	GGCCAGGCCATTGGCATGGCTCCTCCCATCTACACAGAAGTCTTGGAGTA	15	+	76175586-76175635	Mus musculus cytochrome c-1 (Cyc1), mRNA.	membrane, mitochondrion, mitochondrial inner membrane	transport	metal ion binding, iron ion binding, heme binding	AA408921; 2610002H19Rik
	0.05 Gy vs 0 Gy	ILMN_2921698	DOWN	-0.653	0	RefSeq	ILMN_216755	Pcca	S	2285	TGCGCAAGCATTTACAGGAGCACTCCTGTGCAGGAGGTTCTACAGCCTCC	14	+	123288864-123288913	Mus musculus propionyl-Coenzyme A carboxylase, alpha polypeptide (Pcca), mRNA.	mitochondrion		propionyl-CoA carboxylase activity, nucleotide binding	C79630
	0.05 Gy vs 0 Gy	ILMN_2738242	DOWN	-0.6527	0	RefSeq	ILMN_256490	Pex3	S	1183	CCCATAGTGAACGGGCAGATCCATTCAGTTTGCAGTGAGACACCTAGTCA	10	-	13244772-13244774:13247547-13247593	Mus musculus peroxisomal biogenesis factor 3 (Pex3), mRNA.	integral to plasma membrane, membrane, peroxisome, integral to membrane, integral to peroxisomal membrane	peroxisome organization and biogenesis
	0.05 Gy vs 0 Gy	ILMN_2810937	DOWN	-0.652	0	RefSeq	ILMN_239705	Slc25a42	S	2793	CAGCAGGTTGCACCATGTAGATGGTTGGCTTGAGCCCTGCATCAGGCAAC	8	-	72708477-72708526	Mus musculus solute carrier family 25, member 42 (Slc25a42), mRNA.	membrane, integral to membrane, mitochondrial inner membrane	transport	binding	2900084M01Rik; MGC37808
	0.05 Gy vs 0 Gy	ILMN_2737302	DOWN	-0.6517	0	RefSeq	ILMN_221568	Cxcl12	S	485	CTGACTGGGGTCATGCTAAGGTTTGCCAGCATAAAGACACTCCGCCATAG	6	+	117123722-117123771	Mus musculus chemokine (C-X-C motif) ligand 12 (Cxcl12), transcript variant 1, mRNA.	extracellular region	germ cell migration, T cell proliferation, immune response, patterning of blood vessels, chemotaxis, regulation of cell migration, brain development, motor axon guidance, germ cell development, induction of positive chemotaxis, positive regulation of cell migration	cytokine activity, growth factor activity, chemokine activity
	0.05 Gy vs 0 Gy	ILMN_2981363	DOWN	-0.6509	0	RefSeq	ILMN_250777	Emilin2	S	3866	TCGAAGTTCTTGGGTTGAATCTACTTGGTGCTGTTCCGACTGGCCTGGGC	17	-	71601794-71601843	Mus musculus elastin microfibril interfacer 2 (Emilin2), mRNA.	extracellular matrix (sensu Metazoa)	cell adhesion	protein binding	FOAP-10
	0.05 Gy vs 0 Gy	ILMN_2746766	DOWN	-0.6507	0	RefSeq	ILMN_318408	LOC100046393	S	1993	CAGCAGTACCAGTGCCAAATAAAGATCAGCTCCCCCTGCTGGGCGGTCGT				PREDICTED: Mus musculus similar to Protein phosphatase 2, regulatory subunit B (B56), alpha (LOC100046393), mRNA.
	0.05 Gy vs 0 Gy	ILMN_3130403	DOWN	-0.6504	0	RefSeq	ILMN_213110	BC004728	A	927	GACGACCAATAGCCCCAGTCAGTGCTATCCAGTCTTTCTGGAGGCAGGAC	15	-	100451928-100451977	Mus musculus cDNA sequence BC004728 (BC004728), transcript variant 1, mRNA.
	0.05 Gy vs 0 Gy	ILMN_2795078	DOWN	-0.6499	0	RefSeq	ILMN_189366	Unc93b1	S	1968	CCAGAGCCTGGGGTCACCTGGAACTTCCTCCAAGGAGATAAGGGTCACTC	19	+	3949075-3949124	Mus musculus unc-93 homolog B1 (C. elegans) (Unc93b1), mRNA.	membrane, integral to membrane, endoplasmic reticulum	Toll signaling pathway	molecular_function	Unc93b
	0.05 Gy vs 0 Gy	ILMN_2881477	DOWN	-0.6491	0	RefSeq	ILMN_194735	Vamp3	S	1918	GATGTTGAAGATATGCCTTGCCGCATCAGCCTAGGGCTTCTGTCCTGGTC	4	-	149891252-149891301	Mus musculus vesicle-associated membrane protein 3 (Vamp3), mRNA.	synaptosome, membrane, synapse	calcium ion-dependent exocytosis, vesicle-mediated transport		ceb; VAMP-3; D130027G05Rik
	0.05 Gy vs 0 Gy	ILMN_1217309	DOWN	-0.6488	0	RefSeq	ILMN_232928	Tax1bp3	S	1348	CTATGGAAATGGGGCAGTATGATGGTATCCCATGTTCAACACTTGTGTCC	11	+	72995479-72995528	Mus musculus Tax1 (human T-cell leukemia virus type I) binding protein 3 (Tax1bp3), mRNA.	nucleus, cytoplasm	Rho protein signal transduction, Wnt receptor signaling pathway, negative regulation of Wnt receptor signaling pathway, negative regulation of cell proliferation	beta-catenin binding, transcription regulator activity, protein binding
	0.05 Gy vs 0 Gy	ILMN_2627093	DOWN	-0.6483	0	RefSeq	ILMN_212495	Cdk2ap2	S	502	GCAGAGCGCCTGCTTCTCCCTGGCCTTCGCGCCCCAAGTTGCTTCCTATC				Mus musculus CDK2-associated protein 2 (Cdk2ap2), mRNA.				5830466O21Rik; Doc-1r; D19Ertd144e
	0.05 Gy vs 0 Gy	ILMN_2763206	DOWN	-0.6477	0	RefSeq	ILMN_223374	Sh2b2	S	1937	ACTTGCCCGCCCGCTTCACCGTCCAATGGCGCTGGAGCTTCGTCTTCATC	5	-	136694880-136694929	Mus musculus SH2B adaptor protein 2 (Sh2b2), mRNA.	ruffle, membrane, plasma membrane, actin filament, stress fiber, cytoplasm	B-1 B cell homeostasis, regulation of metabolism, regulation of immune response, cytokine and chemokine mediated signaling pathway, glucose homeostasis, negative regulation of glucose import, antigen receptor-mediated signaling pathway, intracellular signaling cascade, actin cytoskeleton organization and biogenesis, insulin receptor signaling pathway	protein binding, transmembrane receptor protein tyrosine kinase adaptor protein activity, SH3/SH2 adaptor activity
	0.05 Gy vs 0 Gy	ILMN_2938179	DOWN	-0.6473	0	RefSeq	ILMN_220526	1110002N22Rik	S	919	AGCAGTTCCTCTCTGAGTCTGTGCTGAAGGAGCGGCCTCGGGTGTTCTTC	11	-	79953162-79953211	Mus musculus RIKEN cDNA 1110002N22 gene (1110002N22Rik), mRNA.				FLJ22729
	0.05 Gy vs 0 Gy	ILMN_2822141	DOWN	-0.647	0	RefSeq	ILMN_218121	Lyrm5	S	1016	TTTCTGTCGACCTGTAACCGAGTCCATGTGGCAGTGGACCTAACCCAGGC	6	+	145164720-145164769	Mus musculus LYR motif containing 5 (Lyrm5), mRNA.				AL022899; Ghiso; 4930469P12Rik
	0.05 Gy vs 0 Gy	ILMN_2599659	DOWN	-0.6468	0	RefSeq	ILMN_209834	Fmnl3	S	4185	GGCACTGTCTGTCCCAGCTCCAAGACTGCTAGAGGAAGGATGTGCCGCAA	15	-	99147828-99147877	Mus musculus formin-like 3 (Fmnl3), mRNA.		translational initiation, actin cytoskeleton organization and biogenesis, cell organization and biogenesis	Rho GTPase binding, translation initiation factor activity, actin binding, protein binding	FBP11; Wbp3; 2700073B04Rik; mKIAA2014
	0.05 Gy vs 0 Gy	ILMN_2515784	DOWN	-0.6463	0	RefSeq	ILMN_194821	Tspan6	S	1357	AGCTGGTCATCAGATGGTGCCCATCAATGGCGTTCCTGCATGGTGGTACC	X	-	130425965-130426014	Mus musculus tetraspanin 6 (Tspan6), mRNA.	membrane, integral to membrane
	0.05 Gy vs 0 Gy	ILMN_1213026	DOWN	-0.6455	0	RefSeq	ILMN_217792	9630058J23Rik	S	4095	GTCCCGTGTGATCTCTGATGTTGTATTTGCCTCTCAGCCACCTTGGCCAC	1	+	181557154-181557203	Mus musculus RIKEN cDNA 9630058J23 gene (9630058J23Rik), mRNA.				MGC31547
	0.05 Gy vs 0 Gy	ILMN_2810624	DOWN	-0.645	0	RefSeq	ILMN_254824	Csad	S	1386	AGCCCGAGTTCGTCAACGTGTGCTTCTGGTTTGTGCCTCCAAGCCTTCGG	15	-	102006601-102006650	Mus musculus cysteine sulfinic acid decarboxylase (Csad), mRNA.		carboxylic acid metabolism, L-cysteine catabolism to taurine, taurine metabolism	lyase activity, carboxy-lyase activity	Csd
	0.05 Gy vs 0 Gy	ILMN_2655774	DOWN	-0.6442	0	RefSeq	ILMN_215119	Mrps34	S	846	GCTTGGTGTCATTTTCAGGCGGGCCCCTCTCTGATTCCTCGGTCTGGAAA	17	+	25033166-25033215	Mus musculus mitochondrial ribosomal protein S34 (Mrps34), nuclear gene encoding mitochondrial protein, mRNA.	ribonucleoprotein complex, mitochondrion		molecular_function	AV001970; 5330430D13Rik; Tce2; 0610007F04Rik
	0.05 Gy vs 0 Gy	ILMN_2769064	DOWN	-0.6439	0	RefSeq	ILMN_209086	Sdhb	S	606	ATCTGAAGAAGAAGGATGAGTCCCAGGAGGGCAAGCAACAGTATCTGCAG	4	+	140529621-140529670	Mus musculus succinate dehydrogenase complex, subunit B, iron sulfur (Ip) (Sdhb), mRNA.	membrane, mitochondrion, mitochondrial inner membrane	transport	4 iron; 4 sulfur cluster binding, succinate dehydrogenase (ubiquinone) activity, 2 iron; 2 sulfur cluster binding, metal ion binding, electron carrier activity, iron ion binding, 3 iron; 4 sulfur cluster binding	0710008N11Rik
	0.05 Gy vs 0 Gy	ILMN_1227699	DOWN	-0.6431	0	RefSeq	ILMN_210130	Tspan18	S	2094	CTGCAGACTTAACCCCACAGCATCTCCTACCGTGACACCTTCTGACCTTT	2	-	93043487-93043536	Mus musculus tetraspanin 18 (Tspan18), mRNA.	membrane, integral to membrane			BB226562; 6720430O15; 2610042G18Rik
	0.05 Gy vs 0 Gy	ILMN_2606693	DOWN	-0.6428	0	RefSeq	ILMN_210547	Insig1	S	686	GATCACTCAGTTTCTTGTGTATAATGGTGTCTACCAGTACACGTCCCCTG				Mus musculus insulin induced gene 1 (Insig1), mRNA.	membrane, endoplasmic reticulum	response to sterol depletion	protein binding	1810013C12Rik; Insig-1
	0.05 Gy vs 0 Gy	ILMN_1250000	DOWN	-0.6426	0	MEEBO	ILMN_213739	1500003O03Rik	S	132	ACGGTGATGGGGTCTCGGGCCTCCACGTTATTGCGGGACGAAGAGCTCGA
	0.05 Gy vs 0 Gy	ILMN_2822134	DOWN	-0.6422	0	RefSeq	ILMN_219195	Hmgcl	S	1097	GAGGAGATGGAATGAGAGCAAATGAGCCGGCATCACAGAGGTCCCTGTCC	4	+	135518208-135518257	Mus musculus 3-hydroxy-3-methylglutaryl-Coenzyme A lyase (Hmgcl), mRNA.	mitochondrion, mitochondrial inner membrane		lyase activity, hydroxymethylglutaryl-CoA lyase activity, catalytic activity	HL; AW476067
	0.05 Gy vs 0 Gy	ILMN_2746086	DOWN	-0.6421	0	RefSeq	ILMN_232928	Tax1bp3	S	1347	ACTATGGAAATGGGGCAGTATGATGGTATCCCATGTTCAACACTTGTGTC	11	+	72995478-72995527	Mus musculus Tax1 (human T-cell leukemia virus type I) binding protein 3 (Tax1bp3), mRNA.	nucleus, cytoplasm	Rho protein signal transduction, Wnt receptor signaling pathway, negative regulation of Wnt receptor signaling pathway, negative regulation of cell proliferation	beta-catenin binding, transcription regulator activity, protein binding
	0.05 Gy vs 0 Gy	ILMN_2859613	DOWN	-0.6413	0	RefSeq	ILMN_220162	Ogn	S	2330	TGTGTCCATGACTCATTTTCTCTGTGACTGAACGCTCACCAAGAGCACTG	13	+	49636227-49636276	Mus musculus osteoglycin (Ogn), mRNA.	extracellular matrix (sensu Metazoa)		transferase activity	mimecan; 3110079A16Rik; mimican; OG; OIF; SLRR3A
	0.05 Gy vs 0 Gy	ILMN_2716602	DOWN	-0.6411	0	RefSeq	ILMN_220025	Lgals9	S	806	TCCACCTGAACCCCCGTTTCAATGAGAATGCTGTTGTCCGAAACACTCAG	11	-	78779268-78779317	Mus musculus lectin, galactose binding, soluble 9 (Lgals9), mRNA.			sugar binding	AI194909; AA407335; AI265545; galectin-9
	0.05 Gy vs 0 Gy	ILMN_1216116	DOWN	-0.6403	0	RefSeq	ILMN_216881	Smarcd2	S	2270	GCTGGAGGACTGCTGTTACCTTTTGCAGTCGGTCTTAAAGAGGATGGGCC	11	-	106124544-106124593	Mus musculus SWI/SNF related, matrix associated, actin dependent regulator of chromatin, subfamily d, member 2 (Smarcd2), mRNA.	nucleus	chromatin modification, regulation of transcription; DNA-dependent, transcription		Baf60b; AW322457
	0.05 Gy vs 0 Gy	ILMN_2637233	DOWN	-0.6397	0	RefSeq	ILMN_224724	Prdx5	S	388	CTGTCTGAGCGTTAATGACGTCTTTGTGATTGAAGAGTGGGGTCGAGCCC	19	-	6982048-6982097	Mus musculus peroxiredoxin 5 (Prdx5), nuclear gene encoding mitochondrial protein, mRNA.	peroxisome, mitochondrion	peroxisome organization and biogenesis	oxidoreductase activity, antioxidant activity, peroxidase activity
	0.05 Gy vs 0 Gy	ILMN_2681604	DOWN	-0.6396	0	RefSeq	ILMN_251267	Ccdc23	S	478	AGCCTGCATCCCCGGCAGAGGAACTGGTGCCTGCCTTTGTCTGTGAGCTC	4	+	118873592-118873641	Mus musculus coiled-coil domain containing 23 (Ccdc23), transcript variant 1, mRNA.				RP23-344D2.7; AI851162; 2410005K17Rik
	0.05 Gy vs 0 Gy	ILMN_2690596	DOWN	-0.6388	0	RefSeq	ILMN_218025	Hey1	S	1891	GTAAGCGATCGGAGTCTGAAAGTAGCTTGGTGCCTGTGAAACACAACCCG	3	-	8663623-8663672	Mus musculus hairy/enhancer-of-split related with YRPW motif 1 (Hey1), mRNA.	nucleus	vasculogenesis, transcription, regulation of transcription, regulation of transcription; DNA-dependent	transcription factor activity, DNA binding, transcription regulator activity, protein binding
	0.05 Gy vs 0 Gy	ILMN_2882425	DOWN	-0.638	0	RefSeq	ILMN_220499	Fahd2a	S	748	CCCCCTGGGCCCTGCCTTGGTTACCAAGGATACCATAGCAGATCCACACA	2	-	127262561-127262581:127263849-127263877	Mus musculus fumarylacetoacetate hydrolase domain containing 2A (Fahd2a), mRNA.		metabolism	hydrolase activity, catalytic activity, isomerase activity	Cgi-105; 1500003K14Rik; B430104H02Rik
	0.05 Gy vs 0 Gy	ILMN_2874554	DOWN	-0.6379	0	RefSeq	ILMN_241583	Aldh4a1	S	3117	CCAGTATGTGCTGTGGTGGCTGATCTTATGTGTCACCTTTGCCTGGCCAC	4	+	139205484-139205533	Mus musculus aldehyde dehydrogenase 4 family, member A1 (Aldh4a1), nuclear gene encoding mitochondrial protein, mRNA.	mitochondrion	proline biosynthesis		Aldh5a1; Ssdh1; P5CD; ALDH4; E330022C09; P5CDH; P5CDhL; A930035F14Rik; Ahd-1; P5CDhS; Ahd1
	0.05 Gy vs 0 Gy	ILMN_2971744	DOWN	-0.6371	0	RefSeq	ILMN_211978	Parp1	S	3417	GAAACACCACGTCACAGTCACGATGTCTGCCTTACTGGCTTCCCCAGGGA	1	+	182530975-182531024	Mus musculus poly (ADP-ribose) polymerase family, member 1 (Parp1), mRNA.	nucleus, intracellular	regulation of growth rate, base-excision repair, DNA metabolism, protein amino acid ADP-ribosylation, DNA repair, telomere maintenance, response to DNA damage stimulus	transferase activity, DNA binding, NAD+ ADP-ribosyltransferase activity, protein binding, transferase activity; transferring glycosyl groups, zinc ion binding, metal ion binding, NAD binding	C80510; Adprp; sPARP-1; PARP; AI893648; Adprt1; 5830444G22Rik; PPOL; parp-1
	0.05 Gy vs 0 Gy	ILMN_2650902	DOWN	-0.6369	0	RefSeq	ILMN_239694	AI842396	S	775	AGAGAGGGCAACCTATCCACAGAAAGAGACTTATTCTGTCACTCCCAGAG	11	-	70502491-70502540	Mus musculus expressed sequence AI842396 (AI842396), mRNA.
	0.05 Gy vs 0 Gy	ILMN_2870672	DOWN	-0.6363	0	RefSeq	ILMN_242407	Fbln1	S	2625	ACCAACTGGGCTCTTTGTGTTTCAAGTTGATGGCTGCTGTAGAGTGGCGC	15	+	85115993-85116042	Mus musculus fibulin 1 (Fbln1), mRNA.	basement membrane, extracellular region, extracellular matrix (sensu Metazoa)		protease activator activity, calcium ion binding, protein binding
	0.05 Gy vs 0 Gy	ILMN_2892222	DOWN	-0.6357	0	RefSeq	ILMN_240341	Acsl5	S	2974	GTCCTGAGTTGGGAACAAAGCACTGTGGGCAAGGTCGATGCAATGCCTGC	19	+	55370941-55370990	Mus musculus acyl-CoA synthetase long-chain family member 5 (Acsl5), mRNA.	membrane, peroxisome, mitochondrion, integral to membrane, mitochondrial inner membrane	lipid metabolism		ACS2; 1700030F05Rik; Facl5; ACS5
	0.05 Gy vs 0 Gy	ILMN_3107690	DOWN	-0.6356	0	RefSeq	ILMN_221070	1700047I17Rik1	A	247	AAGAAGAAAGTCCCGAGGAGGGTCATCCACTTTGTCAGTGGAGAGACAAT	12	+	56231654-56231703	Mus musculus RIKEN cDNA 1700047I17 gene 1 (1700047I17Rik1), mRNA.			acylphosphatase activity	D730001C10Rik; 1700047I17Rik; C14orf24
	0.05 Gy vs 0 Gy	ILMN_1254971	DOWN	-0.6356	0	RefSeq	ILMN_211493	Cox6b1	S	286	TGTGTACAAGTCCCTCTGTCCCGTGTCATGGGTCTCAGCCTGGGATGACC	7	-	31402162-31402181:31408434-31408463	Mus musculus cytochrome c oxidase, subunit VIb polypeptide 1 (Cox6b1), mRNA.	mitochondrion, mitochondrial inner membrane			2010000G05Rik; Cox6b
	0.05 Gy vs 0 Gy	ILMN_3148550	DOWN	-0.6349	0	RefSeq	ILMN_243482	Golm1	A	3275	CCTACACCTCAGGGCACTTGGGACTTCAGCTGGAACAAAGGGATGCACCA	13	-	59736589-59736638	Mus musculus golgi membrane protein 1 (Golm1), transcript variant 2, mRNA.	Golgi apparatus, membrane, integral to membrane		molecular_function	Golph2; AW125446; MGC107447; PSEC0257; GP73; D030064E01Rik; 2310001L02Rik
	0.05 Gy vs 0 Gy	ILMN_2622613	DOWN	-0.6345	0	RefSeq	ILMN_212091	Acot4	S	1551	GGTTATTCTACTACCAGCCTGTGCTTGTTACAGATTCGGCTATATGTGAT	12	+	85384899-85384948	Mus musculus acyl-CoA thioesterase 4 (Acot4), mRNA.	peroxisome	lipid metabolism, acyl-CoA metabolism	palmitoyl-CoA hydrolase activity, hydrolase activity, serine esterase activity, acyl-CoA thioesterase activity	PTE-Ib; Pte1b; B430212I04Rik; Pte2b
	0.05 Gy vs 0 Gy	ILMN_2863837	DOWN	-0.6344	0	RefSeq	ILMN_258184	Alox5ap	S	719	CCCCTCGAATGCGGCGGTGGCCCAGGATTTATTGTCTACATCCAGCCTAT	5	+	150099488-150099537	Mus musculus arachidonate 5-lipoxygenase activating protein (Alox5ap), mRNA.	membrane	leukotriene biosynthesis		Flap
	0.05 Gy vs 0 Gy	ILMN_3139479	DOWN	-0.6339	0	RefSeq	ILMN_226244	Fars2	A	1418	CTGGAGTGTCTGCCCTCACTTGACAGATGGGTCTACTTTAGGACGTCACG	13	+	36629387-36629436	Mus musculus phenylalanine-tRNA synthetase 2 (mitochondrial) (Fars2), nuclear gene encoding mitochondrial protein, transcript variant 2, mRNA.	mitochondrion, cytoplasm	transport, protein biosynthesis, phenylalanyl-tRNA aminoacylation, tRNA aminoacylation for protein translation	ligase activity, transporter activity, nucleotide binding, binding, ATP binding, phenylalanine-tRNA ligase activity	Fars1; 2810431B21Rik; 6720478K01Rik
	0.05 Gy vs 0 Gy	ILMN_2653251	DOWN	-0.6333	0	RefSeq	ILMN_214899	Sox7	S	2694	GCACCATTCCCCTGGGCGTGAAGGGAACTTGGTTCTTGTTTCTCAAGTGG	14	+	64568997-64569046	Mus musculus SRY-box containing gene 7 (Sox7), mRNA.	nucleus, transcription factor complex	regulation of transcription; DNA-dependent, transcription, regulation of transcription from RNA polymerase II promoter	transcription factor activity, DNA binding
	0.05 Gy vs 0 Gy	ILMN_2593196	DOWN	-0.6319	0	RefSeq	ILMN_254778	Stat1	S	2517	CTGCTTCCCATGTCTCCAGAGGAGTTTGATGAGATGTCCCGGATAGTGGG	1	+	52212858-52212907	Mus musculus signal transducer and activator of transcription 1 (Stat1), mRNA.	nucleus, cytoplasm	transcription, intracellular signaling cascade, regulation of transcription; DNA-dependent, signal transduction	transcription factor activity, DNA binding, signal transducer activity, calcium ion binding, protein binding
	0.05 Gy vs 0 Gy	ILMN_1214953	DOWN	-0.6316	0	RefSeq	ILMN_224812	Rusc2	S	5044	TTGGGGCCAGAGTCCTAAGCCCCCCATGCTGTAAATAGTCTGGTCGTCAG	4	+	43439818-43439867	Mus musculus RUN and SH3 domain containing 2 (Rusc2), transcript variant 1, mRNA.
	0.05 Gy vs 0 Gy	ILMN_2807284	DOWN	-0.6313	0	RefSeq	ILMN_210091	Dgat1	S	1530	TCTGAGCTACTGCCAAAGGCCAGCCCTCCCTAACCTGGGCCTGGAGTTCT	15	-	76332620-76332665:76332666-76332669	Mus musculus diacylglycerol O-acyltransferase 1 (Dgat1), mRNA.	membrane fraction, membrane, endoplasmic reticulum		acyltransferase activity, transferase activity, diacylglycerol O-acyltransferase activity	Dgat; D15Ertd23e; C75990
	0.05 Gy vs 0 Gy	ILMN_1258993	DOWN	-0.6313	0	RefSeq	ILMN_218399	Mrps35	S	741	GTAAGACCGAGGAAGACATGGACGAGTATGTGTGGGCAAAGAGCTCCTCG				Mus musculus mitochondrial ribosomal protein S35 (Mrps35), nuclear gene encoding mitochondrial protein, mRNA.	ribonucleoprotein complex, mitochondrion, mitochondrial small ribosomal subunit			MGC28446; MRPS28; MRP-S28; MDSO23
	0.05 Gy vs 0 Gy	ILMN_2492500	DOWN	-0.6309	0	RefSeq	ILMN_232490	Zeb1	S	4934	ACTCTTACACTTTGACACTCACTGTGTGCGACTCATAGCATGCCGCTCTG	18	+	5774625-5774674	Mus musculus zinc finger E-box binding homeobox 1 (Zeb1), mRNA.	transcription factor complex, nucleus, intracellular	transcription, regulation of transcription, central nervous system development, regulation of transcription; DNA-dependent	sequence-specific DNA binding, transcription factor activity, DNA binding, zinc ion binding, metal ion binding, nucleic acid binding
	0.05 Gy vs 0 Gy	ILMN_2604494	DOWN	-0.6305	0	RefSeq	ILMN_210330	Podxl	S	5152	CTTGCCCAGGAGATTGGGGGAGTGTATGTTGTAGTGGACAGGGGTCTAAA	6	-	31469595-31469644	Mus musculus podocalyxin-like (Podxl), mRNA.	plasma membrane, membrane, integral to membrane	cell adhesion		Pclp1; AW121214; PC; Ly102
	0.05 Gy vs 0 Gy	ILMN_2734511	DOWN	-0.6299	0	RefSeq	ILMN_221363	Ndufb3	S	175	CATTAGAAACGGTGCAGAAGAAGCTTGCTGCCCGAGGGCTGAGGGATCCA	1	+	58648036-58648085	Mus musculus NADH dehydrogenase (ubiquinone) 1 beta subcomplex 3 (Ndufb3), mRNA.	mitochondrion, mitochondrial inner membrane	electron transport	oxidoreductase activity, NADH dehydrogenase (ubiquinone) activity, NADH dehydrogenase activity	2700033I16Rik; AI415450
	0.05 Gy vs 0 Gy	ILMN_2698443	DOWN	-0.6299	0	RefSeq	ILMN_218638	Efnb1	S	3088	GGGAGCAAAACAGCCAGCCCCTTCCAGGTGGCAGTCGGAAGGGATTTTTG	X	+	95351540-95351589	Mus musculus ephrin B1 (Efnb1), mRNA.	membrane, lipid raft	neural crest cell migration, axon guidance, development, embryonic pattern specification, cell differentiation, positive regulation of T cell proliferation	protein binding, ephrin receptor binding	Eplg2; Stra1; Lerk2; LERK-2; Epl2; Elk-L; EFL-3; Cek5-L
	0.05 Gy vs 0 Gy	ILMN_2795698	DOWN	-0.6297	0	RefSeq	ILMN_212962	Paox	S	1670	GTTGGAGTCTGGCTTGGTCTGATCATGGATGCCCCGTTAAGTGTTGTACG	7	+	139985587-139985636	Mus musculus polyamine oxidase (exo-N4-amino) (Paox), mRNA.	peroxisome		polyamine oxidase activity, oxidoreductase activity	AI118225; 2410012F02Rik; Pao
	0.05 Gy vs 0 Gy	ILMN_3002181	DOWN	-0.6296	0	RefSeq	ILMN_215485	Ppif	S	1383	CTGCCTGACCTCATGCTGTTCTCAAGAGGGAAGTGTCTTCTGGCAGGCTT	14	+	26519788-26519837	Mus musculus peptidylprolyl isomerase F (cyclophilin F) (Ppif), nuclear gene encoding mitochondrial protein, mRNA.	mitochondrion	protein folding	peptide binding, isomerase activity	AW457192; PPIase
	0.05 Gy vs 0 Gy	ILMN_3086192	DOWN	-0.6295	0	RefSeq	ILMN_196190	Ybx2	A	1476	CCCTTCGACCTCCCCCCAACACCTCTGAAGCCATTTTATGAACTGTCATG	11	+	69755013-69755062	Mus musculus Y box protein 2 (Ybx2), mRNA.	ubiquinol-cytochrome-c reductase complex, ribonucleoprotein complex, nucleus, membrane, cytoplasm	negative regulation of translation, regulation of transcription; DNA-dependent, electron transport, transcription	translation regulator activity, RNA binding, DNA binding, chromatin binding, mRNA binding, ubiquinol-cytochrome-c reductase activity, lipid binding, nucleic acid binding	MGC118270; Msy2
	0.05 Gy vs 0 Gy	ILMN_2617305	DOWN	-0.6283	0	RefSeq	ILMN_211578	Nudt8	S	588	TTGCATGGACCACACCGTGTCTGGGGCCTCACAGCTGTCATCACTGAGCT	19	+	4001904-4001953	Mus musculus nudix (nucleoside diphosphate linked moiety X)-type motif 8 (Nudt8), mRNA.	mitochondrion		metal ion binding, hydrolase activity, magnesium ion binding, manganese ion binding	2310039H17Rik
	0.05 Gy vs 0 Gy	ILMN_1257408	DOWN	-0.6264	0	RefSeq	ILMN_220295	Mrpl4	S	767	ACATTGTGGATTCCCTGGAGCTACCCACGGCAGACCCCCAGTACCTGACA	9	+	20812085-20812134	Mus musculus mitochondrial ribosomal protein L4 (Mrpl4), nuclear gene encoding mitochondrial protein, mRNA.	ribonucleoprotein complex, mitochondrion		structural constituent of ribosome
	0.05 Gy vs 0 Gy	ILMN_2983247	DOWN	-0.6262	0	RefSeq	ILMN_208984	Ndufc1	S	99	CACGGTCGAAGTTCTATGTCCGGGAGCCAGTCAATGCCAAACCTAACTGG	3	-	51212114-51212163	Mus musculus NADH dehydrogenase (ubiquinone) 1, subcomplex unknown, 1 (Ndufc1), mRNA.	mitochondrion		oxidoreductase activity, NADH dehydrogenase (ubiquinone) activity, NADH dehydrogenase activity	KFYI; 2310016K22Rik; MGC106656
	0.05 Gy vs 0 Gy	ILMN_3126933	DOWN	-0.6261	0	RefSeq	ILMN_233840	Tacc1	A	6240	TCACTGGGGTGGAGGTGGAGGGAGGCACACACTGCCTTGACTCCTGCTGT	8	-	26265205-26265254	Mus musculus transforming, acidic coiled-coil containing protein 1 (Tacc1), transcript variant 2, mRNA.	nucleus	cell cycle, cell division	protein binding	B230378H13Rik; AA960202; 4833447E04Rik
	0.05 Gy vs 0 Gy	ILMN_2514292	DOWN	-0.626	0	RefSeq	ILMN_195294	Zyx	S	2368	CTGGACACCCACCTTGCTCTGTGCTGCTAGGTTGTGGCCACAGCTAAGAT	6	+	42308324-42308373	Mus musculus zyxin (Zyx), mRNA.	cell-cell adherens junction	cell adhesion	zinc ion binding, metal ion binding, protein binding
	0.05 Gy vs 0 Gy	ILMN_2691951	DOWN	-0.625	0	RefSeq	ILMN_218126	Svep1	S	10640	AATGGAGGTGTCTGTCAACGTCCAAATGCTTGCTCATGCCCAGACGGCTG	4	-	58061005-58061054	Mus musculus sushi, von Willebrand factor type A, EGF and pentraxin domain containing 1 (Svep1), mRNA.	extracellular region		chromatin binding
	0.05 Gy vs 0 Gy	ILMN_3031009	DOWN	-0.6241	0	RefSeq	ILMN_253743	Capzb	I	839	AGTGCTGACCCAGCGCCAGGTCTACATCCAGCCTGATAATTGAGCCGACC	4	+	138844836-138844878:138844879-138844885	Mus musculus capping protein (actin filament) muscle Z-line, beta (Capzb), transcript variant 1, mRNA.	F-actin capping protein complex, lamellipodium, cytoskeleton	barbed-end actin filament capping, actin cytoskeleton organization and biogenesis, lamellipodium biogenesis	actin binding	1700120C01Rik; CPB2; CPbeta2; Cappb1; AI325129; CPbeat2; CPbeta1; CPB1
	0.05 Gy vs 0 Gy	ILMN_1227926	DOWN	-0.6236	0	RefSeq	ILMN_219641	Flt1	S	6214	GCTATCGGGATTCTCTGGTTCTGCTTAAAGACTTAGCTTTGGAGCCTATG	5	-	148373788-148373837	Mus musculus FMS-like tyrosine kinase 1 (Flt1), mRNA.	membrane, integral to membrane	angiogenesis, patterning of blood vessels, cell adhesion, cell differentiation, development, transmembrane receptor protein tyrosine kinase signaling pathway, protein amino acid phosphorylation, cell migration	kinase activity, transferase activity, protein-tyrosine kinase activity, vascular endothelial growth factor receptor activity, transmembrane receptor protein tyrosine kinase activity, ATP binding, protein kinase activity, protein binding, nucleotide binding, receptor activity
	0.05 Gy vs 0 Gy	ILMN_2619671	DOWN	-0.6228	0	RefSeq	ILMN_211802	Mrps16	S	190	GGGATGGCCGATTTGTGGAGCAGTTGGGCTCCTATGATCCACTACCCAAC	14	-	21211211-21211260	Mus musculus mitochondrial ribosomal protein S16 (Mrps16), nuclear gene encoding mitochondrial protein, mRNA.	ribonucleoprotein complex, mitochondrion, ribosome, intracellular	protein biosynthesis	structural constituent of ribosome	Mprs16; 1500011E11Rik
	0.05 Gy vs 0 Gy	ILMN_2649291	DOWN	-0.6221	0	MEEBO	ILMN_214562	Lip1	S	2215	GAAATCCAGTGTAATCCCAGCTTCTCCAGGAATAAATATCCTCTCTTCAG
	0.05 Gy vs 0 Gy	ILMN_2689473	DOWN	-0.6221	0	RefSeq	ILMN_217932	Acadl	S	165	CAGGAGAATCTTTTCCTCGGAGCATGACATTTTCCGGGAGAGTGTAAGGA	1	-	66904009-66904058	Mus musculus acyl-Coenzyme A dehydrogenase, long-chain (Acadl), nuclear gene encoding mitochondrial protein, mRNA.	mitochondrion	metabolism, lipid metabolism, fatty acid metabolism, electron transport	acyl-CoA dehydrogenase activity, oxidoreductase activity, long-chain-acyl-CoA dehydrogenase activity, FAD binding	AA960361; LCAD; C79855; AU018452
	0.05 Gy vs 0 Gy	ILMN_1247198	DOWN	-0.6219	0	MEEBO	ILMN_213110	BC004728	S	695	GCTGTTCATGATGCTGGGCCTTGATAAGGACAGTGCTCGAAACCGACCAC
	0.05 Gy vs 0 Gy	ILMN_2682279	DOWN	-0.6216	0	RefSeq	ILMN_217357	Gkap1	S	539	GCTGACCTTGAGAAGGCGTTGCTGTTGAGTAAGCTGGAGTATGAAGAGCA	13	-	58360801-58360850	Mus musculus G kinase anchoring protein 1 (Gkap1), mRNA.	Golgi apparatus	G-protein signaling; coupled to cGMP nucleotide second messenger	kinase activity, protein binding	Gkap42; D13Ertd340e; 42kDa; 4933400B15Rik
	0.05 Gy vs 0 Gy	ILMN_3031099	DOWN	-0.6214	0	RefSeq	ILMN_235389	Coq10b	I	229	GCTGCCTGTGGTGTACTGATAAACAGAACCCTTCCACCGTGTGCTGCAGT	1	+	55118126-55118175	Mus musculus coenzyme Q10 homolog B (S. cerevisiae) (Coq10b), transcript variant 1, mRNA.	mitochondrion			1500041J02Rik; 1700030I21Rik; AW742641; AV002237; 9530077A17Rik
	0.05 Gy vs 0 Gy	ILMN_1217629	DOWN	-0.6212	0	RefSeq	ILMN_216214	Itgae	S	3777	GCACGGTTCCCAGTTTGCCATGCGTTTTGATGACTGATAGACCAAAGTCT	11	+	72960880-72960929	Mus musculus integrin, alpha E, epithelial-associated (Itgae), transcript variant 1, mRNA.	integrin complex, membrane	cell adhesion, integrin-mediated signaling pathway	receptor activity, magnesium ion binding, calcium ion binding, protein binding	A530055J10; CD103; alpha-E1
	0.05 Gy vs 0 Gy	ILMN_2866951	DOWN	-0.621	0	RefSeq	ILMN_233918	Cdh5	S	3358	CACATCTCAGGGAATGAACCTCACCCCCAGGGCACACCTTGCAGAATGCA	8	+	106667848-106667897	Mus musculus cadherin 5 (Cdh5), mRNA.	intercellular junction, membrane, tight junction	cell adhesion, negative regulation of cell proliferation, cell-cell adhesion, homophilic cell adhesion	calcium ion binding, protein binding	VEC; CD144; VE-Cad; 7B4; AA408225
	0.05 Gy vs 0 Gy	ILMN_2678218	DOWN	-0.621	0	RefSeq	ILMN_217021	Mmp2	S	2815	TCCTGCCCAAAGGACTCGGGTTGTCTGACATCGCTGCATGATGCATCTCA	8	+	95377093-95377142	Mus musculus matrix metallopeptidase 2 (Mmp2), mRNA.	extracellular matrix (sensu Metazoa)	peptidoglycan metabolism, collagen catabolism	hydrolase activity, metallopeptidase activity, zinc ion binding, metal ion binding, peptidase activity, gelatinase A activity, metalloendopeptidase activity, calcium ion binding
	0.05 Gy vs 0 Gy	ILMN_1223552	DOWN	-0.6209	0	MEEBO	ILMN_215175	Fbn1	S	9763	GTTCTTGTGTGGATTAAGGCTGGAGGGGCCTTTCTGGAGGTGAAATAAAG
	0.05 Gy vs 0 Gy	ILMN_1226978	DOWN	-0.6194	0	MEEBO	ILMN_209293	Pex5	S	2191	GACATAGGGGAGTTGTCATCTGCCGTTTCTGATAGGGTCTGCCACATTTG
	0.05 Gy vs 0 Gy	ILMN_2431046	DOWN	-0.6183	0	RefSeq	ILMN_185910	Ubac1	S	1216	AATAGCCCTCTCTTTCAGGCCATCCTGGACAACCCAGTGGTGCAGCTGGG	2	-	25860871-25860920	Mus musculus ubiquitin associated domain containing 1 (Ubac1), mRNA.				Ubadc1; GBDR1; AA407978; Gdbr1; 1110033G07Rik
	0.05 Gy vs 0 Gy	ILMN_2820948	DOWN	-0.6181	0	RefSeq	ILMN_234672	Dbt	S	2305	CCTCCCAGCCCTCAGTAGGAGCACGTATTAATAAGTAGAGCCACATGGGA	3	+	116541060-116541109	Mus musculus dihydrolipoamide branched chain transacylase E2 (Dbt), mRNA.	mitochondrion	metabolism	protein binding, lipoic acid binding, transferase activity, acyltransferase activity	D3Wsu60e
	0.05 Gy vs 0 Gy	ILMN_2714455	DOWN	-0.6179	0	RefSeq	ILMN_219856	Ebf3	S	3225	GACACTTCCTTTCCCATGAACACTTGCAGTTGCTAAGGGACTTTATTTTG	7	-	144386967-144387016	Mus musculus early B-cell factor 3 (Ebf3), mRNA.	nucleus	transcription, positive regulation of transcription, regulation of transcription; DNA-dependent, development	DNA binding, zinc ion binding, metal ion binding, transcription regulator activity, protein binding
	0.05 Gy vs 0 Gy	ILMN_1238346	DOWN	-0.6175	0	RefSeq	ILMN_220104	Tmem106a	S	1037	GGAAAGACTGTAGGGACTTTGTTGAAGGAAAAGTCCTGCTTTGGGCCCTG	11	+	101451835-101451884	Mus musculus transmembrane protein 106A (Tmem106a), mRNA.	membrane
	0.05 Gy vs 0 Gy	ILMN_2639036	DOWN	-0.6174	0	RefSeq	ILMN_213620	Hspd1	S	157	GTAAAATTTGGTGCGGACGCTCGAGCCTTAATGCTTCAAGGTGTAGACCT	1	-	55143646-55143695	Mus musculus heat shock protein 1 (chaperonin) (Hspd1), mRNA.	mitochondrion, mitochondrial inner membrane	response to heat, cellular protein metabolism, response to unfolded protein	nucleotide binding, unfolded protein binding, protein binding	Hsp60; 60kDa
	0.05 Gy vs 0 Gy	ILMN_2751653	DOWN	-0.6163	0	RefSeq	ILMN_243082	Pnpla8	S	1304	GAACTCGAGCCTTAGTTCAGGCCTTAAGAAGAACAGCCGACCCAAAGCTC	12	+	45384808-45384857	Mus musculus patatin-like phospholipase domain containing 8 (Pnpla8), mRNA.	membrane fraction, peroxisomal membrane, intracellular	lipid metabolism, fatty acid metabolism	binding, ATP binding, calcium-independent phospholipase A2 activity
	0.05 Gy vs 0 Gy	ILMN_2633942	DOWN	-0.6146	0	RefSeq	ILMN_212962	Paox	S	1060	CGCCCTTACAGGACACAGCCCTCTCACTCCAAGACACCTGGTTCAAGAAG				Mus musculus polyamine oxidase (exo-N4-amino) (Paox), mRNA.	peroxisome		oxidoreductase activity, polyamine oxidase activity	AI118225; 2410012F02Rik; Pao
	0.05 Gy vs 0 Gy	ILMN_1215919	DOWN	-0.6143	0	RefSeq	ILMN_212285	Egfl7	S	1039	CCAGCAGCTGGACCGAATTGATTCACTGAGTGAGCAGGTGTCCTTCTTGG	2	+	26447732-26447781	Mus musculus EGF-like domain 7 (Egfl7), transcript variant b, mRNA.	extracellular region, extracellular space	vasculogenesis, angiogenesis, cell differentiation, development, blood vessel development, negative regulation of cell migration	molecular_function, calcium ion binding	VE-statin; Zneu1
	0.05 Gy vs 0 Gy	ILMN_3138499	DOWN	-0.6134	0	RefSeq	ILMN_215889	Slc25a20	A	1448	GTCTCTGGTGCCATCCATATACTCCTGGCTGTGCATGGGATGTGGGTGTG	9	+	108541710-108541759	Mus musculus solute carrier family 25 (mitochondrial carnitine/acylcarnitine translocase), member 20 (Slc25a20), mRNA.	mitochondrial inner membrane, membrane	transport	transporter activity, binding	1110007P09Rik; Cact; C78826; mCAC
	0.05 Gy vs 0 Gy	ILMN_3007956	DOWN	-0.6129	0	RefSeq	ILMN_187921	Gzf1	S	3765	AGGAGCTGGCGAGGCCACCAAAAGGGGTTCCAGGTGCTGGTAATGTTTCC	2	+	148384064-148384113	Mus musculus GDNF-inducible zinc finger protein 1 (Gzf1), mRNA.	intracellular, nucleus	negative regulation of transcription from RNA polymerase II promoter, ureteric bud branching	nucleic acid binding, metal ion binding, zinc ion binding	mGZF1; Zfp336; 8430437G08Rik
	0.05 Gy vs 0 Gy	ILMN_2589211	DOWN	-0.6128	0	RefSeq	ILMN_208757	Timm44	S	1069	CTATCCAGCAGGCCAAGGCTCTGGGCTTCCAGTTCCACTCCCGAATTCTG	8	-	4261925-4261974	Mus musculus translocase of inner mitochondrial membrane 44 (Timm44), mRNA.	membrane, mitochondrion, mitochondrial inner membrane presequence translocase complex, mitochondrial inner membrane	intracellular protein transport, protein targeting, transport, protein transport	nucleotide binding, ATP binding, protein translocase activity	0710005E20Rik; Tim44; D8Ertd118e; MGC144743; Mimt44; MGC144744; MGC118030
	0.05 Gy vs 0 Gy	ILMN_2887075	DOWN	-0.6127	0	RefSeq	ILMN_227946	Acp2	S	2572	ATGACACCTTCTGTTGCTGGTCTGTCTCAGAGGTTGGGGCTGTCTTGGGG	2	+	91052192-91052241	Mus musculus acid phosphatase 2, lysosomal (Acp2), mRNA.	lysosome	skeletal development, lysosome organization and biogenesis	hydrolase activity, acid phosphatase activity	LAP; Acp-2
	0.05 Gy vs 0 Gy	ILMN_2733356	DOWN	-0.6126	0	RefSeq	ILMN_221277	Endod1	S	4150	ACTATGTACAGTGCTGTGCACCTTGCAGATGCTCAATAAAGTCGCTGCTG	9	-	14158454-14158503	Mus musculus endonuclease domain containing 1 (Endod1), mRNA.			nuclease activity, hydrolase activity	2210414F18Rik; 2310067E08Rik; C85344
	0.05 Gy vs 0 Gy	ILMN_2642517	DOWN	-0.6121	0	RefSeq	ILMN_213942	6330406I15Rik	S	2100	GCCCCTAGTGGCATCTTTTCTGTCCTTCTAAAAACATATTCCCACACTAC	5	+	149699306-149699355	Mus musculus RIKEN cDNA 6330406I15 gene (6330406I15Rik), mRNA.				MGC143803; MGC143804
	0.05 Gy vs 0 Gy	ILMN_2741236	DOWN	-0.6121	0	RefSeq	ILMN_221852	Coasy	S	1962	AGAGCAACGTGGTTCTGAGCACCTTGTGGGAGTCACATGTCACACAGAGC				Mus musculus Coenzyme A synthase (Coasy), mRNA.		coenzyme A biosynthesis	kinase activity, transferase activity, pantetheine-phosphate adenylyltransferase activity, dephospho-CoA kinase activity, nucleotide binding, ATP binding, nucleotidyltransferase activity, catalytic activity
	0.05 Gy vs 0 Gy	ILMN_3049559	DOWN	-0.6118	0	RefSeq	ILMN_210539	C4b	I	5236	TTCCTGATGGAGTTCAGCAGCCGGGGGTGCCAGGTGTGAGGCCTTAGGAC	17	-	34865419-34865430:34865431-34865468	Mus musculus complement component 4B (Childo blood group) (C4b), mRNA. XM_921663 XM_921673 XM_921676 XM_921678	extracellular region	complement activation, inflammatory response	endopeptidase inhibitor activity	Ss; C4
	0.05 Gy vs 0 Gy	ILMN_2655929	DOWN	-0.6117	0	RefSeq	ILMN_215136	Tppp3	S	564	CATCCTGGACGACAGTGGCTACGTGAGTGCCTACAAAAACGCAGGCACCT	8	-	107991747-107991796	Mus musculus tubulin polymerization-promoting protein family member 3 (Tppp3), mRNA.			calcium ion binding	Ceacam9; mmCGM8; CGI-38; 2700055K07Rik
	0.05 Gy vs 0 Gy	ILMN_2780489	DOWN	-0.6114	0	RefSeq	ILMN_242863	Fh1	S	1241	TGTGTTGCACTCAGCGAGGCTACTGGGAGATGCTTCAGTGTCCTTCACAG	1	-	177534164-177534213	Mus musculus fumarate hydratase 1 (Fh1), mRNA.	mitochondrion, tricarboxylic acid cycle enzyme complex	fumarate metabolism, tricarboxylic acid cycle	fumarate hydratase activity, lyase activity, catalytic activity	Fh-1
	0.05 Gy vs 0 Gy	ILMN_2596569	DOWN	-0.611	0	RefSeq	ILMN_209519	1700113I22Rik	S	1173	GGATGGTGCCTTCTTCAACTACTTGGTTTGCATCAAGATCCACAGAGACC	11	-	101280366-101280415	Mus musculus RIKEN cDNA 1700113I22 gene (1700113I22Rik), mRNA.
	0.05 Gy vs 0 Gy	ILMN_1231705	DOWN	-0.6109	0	RefSeq	ILMN_221173	Tmem48	S	2495	CTCAGCAGAATAACCGAAAACTGCCTTTTCTGTACCCAGTGCTTTTTGTG	4	+	107086862-107086911	Mus musculus transmembrane protein 48 (Tmem48), mRNA.	nucleus, membrane, nuclear pore	protein targeting, transport, protein transport, mRNA processing
	0.05 Gy vs 0 Gy	ILMN_1258867	DOWN	-0.6103	0	RefSeq	ILMN_209293	Pex5	S	2758	AACCTTTATAGGGGATATCATTGAAAACCCCCTTCCCCTCGATTACCTCC	6	-	124347100-124347149	Mus musculus peroxisome biogenesis factor 5 (Pex5), transcript variant 2, mRNA.	peroxisome	protein targeting to peroxisome, transport, protein transport, neuron migration, peroxisome organization and biogenesis	binding, protein binding
	0.05 Gy vs 0 Gy	ILMN_2596117	DOWN	-0.61	0	RefSeq	ILMN_209473	Kctd10	S	2909	CAGAGGGCTCCACCCACAGTCCCTGGTCATGTACGCACATCACACTCTTC	5	-	114813683-114813732	Mus musculus potassium channel tetramerisation domain containing 10 (Kctd10), mRNA.	nucleus, voltage-gated potassium channel complex, membrane	potassium ion transport	protein binding, voltage-gated potassium channel activity	AW536343; C87062; MGC11654
	0.05 Gy vs 0 Gy	ILMN_2872698	DOWN	-0.6094	0	RefSeq	ILMN_212349	Trak2	S	5785	CAAGTGTGGCCCTAGGCATGGGATCCCGGGGGCTCCAGGAAAATGCTATT	1	-	58957416-58957465	Mus musculus trafficking protein, kinesin binding 2 (Trak2), mRNA.	plasma membrane, nucleus, cytoplasm		GABA receptor binding	OIP98; GRIF-1; Als2cr3; mKIAA0549; AW046271; AI480836; GRIF1; CALS-C; 4733401O11Rik
	0.05 Gy vs 0 Gy	ILMN_2633212	DOWN	-0.6094	0	RefSeq	ILMN_213068	Cox10	S	1498	TGTCAGCTGGTGGCAGATCATCTGGTGCTGTGTCGTCACTTCCCAGTCCT	11	-	63777444-63777493	Mus musculus COX10 homolog, cytochrome c oxidase assembly protein, heme A: farnesyltransferase (yeast) (Cox10), nuclear gene encoding mitochondrial protein, mRNA.	integral to membrane, membrane, mitochondrion	mitochondrion organization and biogenesis, mitochondrial fission, heme biosynthesis, aerobic respiration, protein amino acid farnesylation	farnesyltranstransferase activity, transferase activity, protoheme IX farnesyltransferase activity, prenyltransferase activity	RP23-78H18.1; 2410004F01Rik; AU042636
	0.05 Gy vs 0 Gy	ILMN_2832979	DOWN	-0.6092	0	RefSeq	ILMN_220269	Gpc3	S	1964	CCTCCTCCCACCACCATTAAGTAGGAGACTAACCGCGTGTTATGTTTTCG	X	-	49625805-49625854	Mus musculus glypican 3 (Gpc3), mRNA.	integral to plasma membrane, membrane	ureteric bud branching, negative regulation of cell proliferation, negative regulation of growth	GPI anchor binding	OCI-5
	0.05 Gy vs 0 Gy	ILMN_2734181	DOWN	-0.609	0	RefSeq	ILMN_216644	Acss2	S	2594	CCTTGCAGATGGTAGCATTGTCTACCAGTTGGTTCAGTCTCCATAGGACT	2	+	155388240-155388289	Mus musculus acyl-CoA synthetase short-chain family member 2 (Acss2), mRNA.	integral to membrane, membrane, cytoplasm	metabolism, acetyl-CoA biosynthesis, glutathione biosynthesis	acyltransferase activity, transferase activity, ligase activity, AMP binding, acetate-CoA ligase activity, catalytic activity	AceCS1; 1110017C11Rik; ACAS; Acs1; Acas2; Acas1
	0.05 Gy vs 0 Gy	ILMN_3001540	DOWN	-0.609	0	RefSeq	ILMN_257606	Lum	S	1002	GATCAAGCATCTGCGCTTGGATGGCAATCCTCTCACTCAGAGCAGTCTGC	10	+	97034593-97034642	Mus musculus lumican (Lum), mRNA.	extracellular matrix (sensu Metazoa)		transferase activity	SLRR2D; Ldc
	0.05 Gy vs 0 Gy	ILMN_1247257	DOWN	-0.6082	0	RefSeq	ILMN_214592	Gpd2	S	2389	CTTGCCATCCTGATGAAAACTGCCGAGGAGAACTTGGACCGCAGAGTTCC	2	+	57219814-57219863	Mus musculus glycerol phosphate dehydrogenase 2, mitochondrial (Gpd2), nuclear gene encoding mitochondrial protein, mRNA.	glycerol-3-phosphate dehydrogenase complex, mitochondrion, mitochondrial inner membrane	gluconeogenesis, glycerol-3-phosphate metabolism, electron transport	oxidoreductase activity, glycerol-3-phosphate dehydrogenase activity, calcium ion binding	AW494132; AA408484; TISP38; GPDH; Gpd-m; Gdm1; Gpdh-m; AI448216; AU021455
	0.05 Gy vs 0 Gy	ILMN_3052390	DOWN	-0.608	0	RefSeq	ILMN_239837	2510009E07Rik	I	4925	ACGTGGGTTAAGGCTGTCTGTCCTTTGCAGTAGTCACCTGCTGTGCTAGG	16	-	21649256-21649305	Mus musculus RIKEN cDNA 2510009E07 gene (2510009E07Rik), mRNA.				AI194952
	0.05 Gy vs 0 Gy	ILMN_1215096	DOWN	-0.6078	0	RefSeq	ILMN_259201	Entpd5	S	1820	CCCTGGGGACCAAAGAACAATCTCGTTTCAACCCTTGGATGCCTCATTGC	12	-	85717854-85717903	Mus musculus ectonucleoside triphosphate diphosphohydrolase 5 (Entpd5), transcript variant 1, mRNA.	plasma membrane, integral to membrane, membrane, endoplasmic reticulum		hydrolase activity, nucleoside-diphosphatase activity, magnesium ion binding, calcium ion binding
	0.05 Gy vs 0 Gy	ILMN_2978163	DOWN	-0.6078	0	RefSeq	ILMN_214522	Nfs1	S	1578	AGGCTAGCTTTCCTAGCCTCGGCTCCTGTGTAGGCATGTATTCCGTAATC	2	-	155949797-155949846	Mus musculus nitrogen fixation gene 1 (S. cerevisiae) (Nfs1), mRNA.	mitochondrial matrix, mitochondrion	metabolism	transferase activity, cysteine desulfurase activity, transaminase activity	m-Nfs1; AA987187; m-Nfsl
	0.05 Gy vs 0 Gy	ILMN_2620304	DOWN	-0.6077	0	RefSeq	ILMN_211871	Arl2	S	528	CCTGCTGCCTGGCATCGACTGGCTCCTTGATGACATTTCCAGTCGTGTCT	19	-	6134680-6134729	Mus musculus ADP-ribosylation factor-like 2 (Arl2), mRNA.	intracellular	rRNA processing, small GTPase mediated signal transduction, ribosome biogenesis	GTP binding, nucleotide binding	AW553335; AI115441; 2610009M23Rik
	0.05 Gy vs 0 Gy	ILMN_2687872	DOWN	-0.6075	0	MEEBO	ILMN_217812	Col1a1	S	4243	CCAACGAGATCGAGCTCAGAGGCGAAGGCAACAGTCGCTTCACCTACAGC
	0.05 Gy vs 0 Gy	ILMN_3061923	DOWN	-0.6073	0	RefSeq	ILMN_245347	Rbms2	I	156	GCTGCTATCAGTGACTTCCAGGCCTGGGATTTCGACTTTTGGCTATAACA	10	-	127613419-127613468	Mus musculus RNA binding motif, single stranded interacting protein 2 (Rbms2), transcript variant 1, mRNA.	nucleus		RNA binding, nucleotide binding	2610315E04Rik; Scr3
	0.05 Gy vs 0 Gy	ILMN_2896944	DOWN	-0.6071	0	RefSeq	ILMN_223656	1810020D17Rik	S	644	TGGGACAGATTGGTGGGAGGCTGAGGCACAGGTTTTGCACTCCAGGTTGC	7	-	104698958-104699007	Mus musculus RIKEN cDNA 1810020D17 gene (1810020D17Rik), mRNA.				1810037D19Rik
	0.05 Gy vs 0 Gy	ILMN_2693185	DOWN	-0.6071	0	RefSeq	ILMN_240635	Ddo	S	2767	GTTTCGTGTGCGATTTTGTTTGAAGAGAGCACTGAGCTGGGGTTTCATAC	10	+	40369528-40369577	Mus musculus D-aspartate oxidase (Ddo), mRNA.	peroxisome	hormone metabolism, insemination, grooming behavior, electron transport	D-aspartate oxidase activity, oxidoreductase activity, D-amino-acid oxidase activity
	0.05 Gy vs 0 Gy	ILMN_1251504	DOWN	-0.6053	0	RefSeq	ILMN_222960	Cyp4v3	S	2763	GATCGCACTTGGTTCAGCCCGAGACATCTAATTAACCCAGCCCCATGGAG	8	-	46391273-46391322	Mus musculus cytochrome P450, family 4, subfamily v, polypeptide 3 (Cyp4v3), mRNA.	integral to membrane, membrane, endoplasmic reticulum	electron transport	oxidoreductase activity, molecular_function, heme binding, metal ion binding, iron ion binding, monooxygenase activity
	0.05 Gy vs 0 Gy	ILMN_2695964	DOWN	-0.6048	0	RefSeq	ILMN_218447	Lep	S	3060	CCTGAGCCTTTCGCTCAGAGAACCTTGCACTATGGCTTGTTCCCAGATTG	6	+	29023679-29023728	Mus musculus leptin (Lep), mRNA.	extracellular region, extracellular space	bile acid metabolism, regulation of metabolism, regulation of cholesterol absorption, glucose metabolism, positive regulation of myeloid cell differentiation, lipid metabolism, eating behavior, signal transduction	hormone activity, growth factor activity, protein binding	ob; obese
	0.05 Gy vs 0 Gy	ILMN_1257624	DOWN	-0.6047	0	RefSeq	ILMN_192993	Txn2	S	1144	GAACAGAGCCCACCCCATAGCCTAAATCTGTCCCTTCTATTCCTTGTCCC				Mus musculus thioredoxin 2 (Txn2), nuclear gene encoding mitochondrial protein, mRNA.	mitochondrion	transport, electron transport	electron carrier activity, protein disulfide oxidoreductase activity	AI788873; 2510006J11Rik
	0.05 Gy vs 0 Gy	ILMN_2860699	DOWN	-0.6044	0	RefSeq	ILMN_260765	Epb4.9	S	2268	AAACCAGATAGGATGCACCGTTCTAGCACCTGTCCAGGGACCACCGAGCC	14	-	69339075-69339124	Mus musculus erythrocyte protein band 4.9 (Epb4.9), mRNA.		barbed-end actin filament capping		dematin; AI325486
	0.05 Gy vs 0 Gy	ILMN_2670427	DOWN	-0.6042	0	RefSeq	ILMN_214419	2010100O12Rik	S	174	GTGAAGATGGGCTTCGTCATGGGTTGCGCAGTGGGTATGGCGGCCGGGGC	2	+	155970249-155970298	Mus musculus RIKEN cDNA 2010100O12 gene (2010100O12Rik), mRNA.	membrane, mitochondrion			Romo1; AI853864
	0.05 Gy vs 0 Gy	ILMN_1239143	DOWN	-0.6034	0	RefSeq	ILMN_209676	Sdhd	S	1010	GGAGGTTGAGGAAAGCTGGATTTAGACAAGTTCAATTTAGGGAGTTCTCC	9	-	50404638-50404687	Mus musculus succinate dehydrogenase complex, subunit D, integral membrane protein (Sdhd), nuclear gene encoding mitochondrial protein, mRNA.	integral to membrane, membrane, mitochondrion	tricarboxylic acid cycle, transport, electron transport	heme binding, metal ion binding, iron ion binding
	0.05 Gy vs 0 Gy	ILMN_2734212	DOWN	-0.6032	0	RefSeq	ILMN_221343	Cd1d1	S	1362	GAACTAGAAAGCATACTTCCTGCCCAAACAGACGCTCTGAGGTTAGTTGG	3	-	86800189-86800238	Mus musculus CD1d1 antigen (Cd1d1), mRNA.	lysosome, external side of plasma membrane, integral to plasma membrane, membrane, late endosome, early endosome	positive regulation of interleukin-4 biosynthesis, regulation of immune response, positive regulation of interferon-gamma biosynthesis, positive regulation of innate immune response, positive regulation of interleukin-2 biosynthesis, positive thymic T cell selection, T cell selection	protein heterodimerization activity, protein binding, antigen binding, receptor activity	Cd1a; AI747460; Ly-38; Cd1d; CD1.1
	0.05 Gy vs 0 Gy	ILMN_2806700	DOWN	-0.6028	0	RefSeq	ILMN_221191	Cyba	S	432	CAGCCATCCGAGGTGAGCAGTGGACTCCCATTGAGCCTAAACCCAAGGAG	8	-	125311125-125311174	Mus musculus cytochrome b-245, alpha polypeptide (Cyba), mRNA.	membrane, cytoplasm	electron transport, transport	heme binding, iron ion binding, metal ion binding	b558
	0.05 Gy vs 0 Gy	ILMN_3163288	DOWN	-0.6025	0	RefSeq	ILMN_257108	Egfl7	A	1135	GTCATCCCTAGATCCCTTGTAGCCAGAGTTCAGGCGCTGTCTGGTGGTGC	2	+	26447993-26448042	Mus musculus EGF-like domain 7 (Egfl7), transcript variant c, mRNA.	extracellular region, extracellular space	vasculogenesis, angiogenesis, cell differentiation, development, blood vessel development, negative regulation of cell migration	molecular_function, calcium ion binding	VE-statin; Zneu1
	0.05 Gy vs 0 Gy	ILMN_1235488	DOWN	-0.6021	0	RefSeq	ILMN_217308	Garnl3	S	3258	GTGCCATCTTTCTCGACCCTGTTTCTTTCCATTCAAGAACCGTCGGTCCC	2	-	32841965-32842014	Mus musculus GTPase activating RANGAP domain-like 3 (Garnl3), mRNA.			small GTPase regulator activity	AW120551
	0.05 Gy vs 0 Gy	ILMN_1239578	DOWN	-0.6006	0	RefSeq	ILMN_210434	Man2a1	S	5607	TGCTTTGGGTTATGGTCAGAAACTGGTTTCTCTGGCACACGTGGGCAGTC	17	+	65103979-65104028	Mus musculus mannosidase 2, alpha 1 (Man2a1), mRNA.	membrane, Golgi membrane	metabolism, carbohydrate metabolism, mannose metabolism	hydrolase activity, alpha-mannosidase activity, mannosyl-oligosaccharide 1;3-1;6-alpha-mannosidase activity, hydrolase activity; acting on glycosyl bonds, mannosidase activity	Mana2; Mana-2; Map-2
	0.05 Gy vs 0 Gy	ILMN_1247916	DOWN	-0.5992	0	RefSeq	ILMN_221324	Lims2	S	842	CAGCCCTCAGCAAAGCCTGGTGTGTGAACTGCTTTTCCTGTTCCACCTGC				Mus musculus LIM and senescent cell antigen like domains 2 (Lims2), mRNA.	focal adhesion		zinc ion binding, metal ion binding, molecular_function	PINCH2
	0.05 Gy vs 0 Gy	ILMN_2872058	DOWN	-0.5992	0	RefSeq	ILMN_241653	Ctsh	S	1076	GCAGACCAAGGGAGGAACTGGTCCTTCGATGAGAATGCCACCCTGGAGAA	9	+	89970628-89970677	Mus musculus cathepsin H (Ctsh), mRNA.	lysosome		cysteine-type peptidase activity, hydrolase activity, peptidase activity, cathepsin H activity, cysteine-type endopeptidase activity	AL022844
	0.05 Gy vs 0 Gy	ILMN_1253773	DOWN	-0.599	0	RefSeq	ILMN_210970	Nudt6	S	917	GGAGCTGCCGGAGAGTTACAAAGCCGCAACGGGAGCAGACTGAATACCAG	3	-	37304011-37304018:37304019-37304060	Mus musculus nudix (nucleoside diphosphate linked moiety X)-type motif 6 (Nudt6), mRNA.			hydrolase activity
	0.05 Gy vs 0 Gy	ILMN_2914938	DOWN	-0.5981	0	RefSeq	ILMN_227734	F13a1	S	3348	GGCCAGCGTTACTCTTGACTGAAGGACAGAGGGCACCCAAATCCTTTACC	13	-	36959517-36959566	Mus musculus coagulation factor XIII, A1 subunit (F13a1), mRNA.		blood coagulation, tRNA aminoacylation for protein translation, peptide cross-linking	acyltransferase activity, transferase activity, metal ion binding, protein-glutamine gamma-glutamyltransferase activity, ATP binding, calcium ion binding	1200014I03Rik; AI462306; F13a
	0.05 Gy vs 0 Gy	ILMN_2909283	DOWN	-0.5979	0	RefSeq	ILMN_251445	Tmem120b	S	1585	GGCTTTAGCCGACCTGCTACTTTACTGTGTCCCAGGCACCGGGAGGAATG	5	+	123567179-123567228	Mus musculus transmembrane protein 120B (Tmem120b), mRNA.	integral to membrane
	0.05 Gy vs 0 Gy	ILMN_2909211	DOWN	-0.5975	0	RefSeq	ILMN_218734	Msrb2	S	965	GTGTTGAAGAGGAGGACAAAGTAGCCGAGCATGGGACACACATACCCATG	2	+	19316372-19316421	Mus musculus methionine sulfoxide reductase B2 (Msrb2), mRNA.	mitochondrion	protein repair	zinc ion binding, protein-methionine-R-oxide reductase activity	Pilb; Mrsb; Msrb; 2310050L06Rik
	0.05 Gy vs 0 Gy	ILMN_1227235	DOWN	-0.5972	0	RefSeq	ILMN_216641	Timm10	S	357	CAGAGCTGTCAATGCAGGATGAGGAGCTGATGAAGAGGGTACAGCAGAGC	2	+	84670083-84670132	Mus musculus translocase of inner mitochondrial membrane 10 homolog (yeast) (Timm10), mRNA.	mitochondrion			Timm13a; Tim13
	0.05 Gy vs 0 Gy	ILMN_2780322	DOWN	-0.597	0	RefSeq	ILMN_210657	Tkt	S	2916	GCTAAGCACACCCCTACAGAGGAATCTGAGGAAGGAGACTAGGGATGGTG	14	+	29403440-29403489	Mus musculus transketolase (Tkt), mRNA.		regulation of growth	calcium ion binding, transferase activity, transketolase activity, metal ion binding	p68
	0.05 Gy vs 0 Gy	ILMN_2704165	DOWN	-0.597	0	RefSeq	ILMN_209531	Ndufs2	S	728	ACCTACCTCTTGGGCTTCTGGATGACATTTATGAGTTTTCCAAGAACTTC	1	-	173168672-173168721	Mus musculus NADH dehydrogenase (ubiquinone) Fe-S protein 2 (Ndufs2), mRNA.	mitochondrion	electron transport	4 iron; 4 sulfur cluster binding, oxidoreductase activity, NADH dehydrogenase (ubiquinone) activity, metal ion binding, electron carrier activity, NAD binding, iron ion binding, oxidoreductase activity; acting on NADH or NADPH, NADH dehydrogenase activity	MGC27667; AL033311
	0.05 Gy vs 0 Gy	ILMN_3150536	DOWN	-0.5969	0	RefSeq	ILMN_227871	1200015F23Rik	A	1921	GTCACACCCTACCTACGAGGACAAAAGGAGCCAGCACAGCCCAGGTACTG	2	-	118962936-118962985	Mus musculus RIKEN cDNA 1200015F23 gene (1200015F23Rik), mRNA. XM_924991			binding	RP23-15I21.5; AI131757
	0.05 Gy vs 0 Gy	ILMN_2732877	DOWN	-0.5963	0	RefSeq	ILMN_217533	1700034H14Rik	S	249	TTGTACAGCATGCGGAGAAGCTGCACGGGTCCTTGGGCAGGCAGTTGTTG				Mus musculus RIKEN cDNA 1700034H14 gene (1700034H14Rik), mRNA.	membrane, mitochondrion, integral to membrane	protein targeting, transport, protein transport		2700002I20Rik
	0.05 Gy vs 0 Gy	ILMN_3121255	DOWN	-0.5963	0	RefSeq	ILMN_224512	Vegfa	A	2128	GGCAGGACCCGCAAGCCCCTCACGGAGGCAGAGAAAAGAGAAAGTGTTTT	17	-	46154668-46154717	Mus musculus vascular endothelial growth factor A (Vegfa), transcript variant 1, mRNA.	membrane, cytoplasm	mesoderm development, epithelial cell differentiation, cell proliferation, angiogenesis, lung development, eye photoreceptor cell development, anti-apoptosis, cell differentiation, development, blood vessel development, cell migration, positive regulation of epithelial cell proliferation	growth factor activity, heparin binding	VEGF120; VPF; VEGF-A; Vegf
	0.05 Gy vs 0 Gy	ILMN_2697433	DOWN	-0.5958	0	RefSeq	ILMN_250260	Tmem184b	S	3226	CCTGTGACTGCCATGCGTTCCACCAGAAAGCCGCTCTATTTTGGTCTCTG	15	-	79191199-79191248	Mus musculus transmembrane protein 184b (Tmem184b), mRNA.	membrane
	0.05 Gy vs 0 Gy	ILMN_2607215	DOWN	-0.5948	0	MEEBO	ILMN_210594	2310076L09Rik	S	882	GGGCAAGCCCTAGCCCTACTTTCCATCCCCCAAAGACTCAGGAGCTGTGG
	0.05 Gy vs 0 Gy	ILMN_2706061	DOWN	-0.5941	0	RefSeq	ILMN_318332	LOC100045887	S	2616	CCTGGAGTTCCACCAGCAACCATGAGTGGTTCCATGATGGGAAGCGACAT				PREDICTED: Mus musculus similar to PTB-associated splicing factor (LOC100045887), mRNA.
	0.05 Gy vs 0 Gy	ILMN_1229418	DOWN	-0.594	0	RefSeq	ILMN_221941	Hps3	S	3280	GAGTCCATGAACCTTGTGCTGACCTCAATCTGTGCGAGCCTTATAGGTGC	3	-	19896596-19896645	Mus musculus Hermansky-Pudlak syndrome 3 homolog (human) (Hps3), mRNA.	cytoplasm	organelle organization and biogenesis		coa
	0.05 Gy vs 0 Gy	ILMN_1259294	DOWN	-0.593	0	RefSeq	ILMN_245644	Tmem126b	S	684	CCACGTGCAAGGCTTGTGCCTGATGATTAACCAAAGACTCCATGGACTCC	7	-	97617467-97617487:97617488-97617516	Mus musculus transmembrane protein 126B (Tmem126b), mRNA.	integral to membrane
	0.05 Gy vs 0 Gy	ILMN_2694038	DOWN	-0.5929	0	RefSeq	ILMN_209615	Pcyt2	S	1086	TATCAGATTGACAGTGGCAGTGACCTCACTACAGACCTGATTGTGCAGAG	11	-	120472204-120472253	Mus musculus phosphate cytidylyltransferase 2, ethanolamine (Pcyt2), mRNA.			transferase activity, nucleotidyltransferase activity	ET; 1110033E03Rik
	0.05 Gy vs 0 Gy	ILMN_2632073	DOWN	-0.5912	0	RefSeq	ILMN_212963	Sfxn5	S	3253	CAGCTCTGATGTTCCTGGCCAACTCTCCTCTGATAACTTTTAAACATTCC	6	-	85179057-85179106	Mus musculus sideroflexin 5 (Sfxn5), mRNA.	mitochondrial inner membrane, mitochondrion, membrane, integral to membrane	iron ion transport, transport, cation transport, ion transport	iron ion binding, cation transporter activity	C230001H08Rik
	0.05 Gy vs 0 Gy	ILMN_2838308	DOWN	-0.591	0	RefSeq	ILMN_213755	Fmo1	S	2032	CCCCTTTCCGGTTCACCTCACTGGCAGCTTGGTATTGCTGGGTCTCTTGC	1	-	164759936-164759985	Mus musculus flavin containing monooxygenase 1 (Fmo1), mRNA.	integral to membrane, membrane, endoplasmic reticulum, intrinsic to endoplasmic reticulum membrane, microsome	electron transport	oxidoreductase activity, NADP binding, dimethylaniline monooxygenase (N-oxide-forming) activity, disulfide oxidoreductase activity, monooxygenase activity, FAD binding
	0.05 Gy vs 0 Gy	ILMN_2652757	DOWN	-0.5907	0	RefSeq	ILMN_214859	Elovl5	S	2525	GTCCTAATTAGCCTTGTGGGTTTTCTGTTTGGAAGGAGTTGCGGCATCTG	9	+	77832073-77832122	Mus musculus ELOVL family member 5, elongation of long chain fatty acids (yeast) (Elovl5), mRNA.				HELO1; AU043003; AI747313; 1110059L23Rik
	0.05 Gy vs 0 Gy	ILMN_1231939	DOWN	-0.5906	0	RefSeq	ILMN_212101	Ccbl2	S	1680	CCGTGTTGTACTTTCTCATGAGTGGAAACGGAAATCGCCGTTACTGCACC	3	+	142407308-142407357	Mus musculus cysteine conjugate-beta lyase 2 (Ccbl2), mRNA.		biosynthesis	transferase activity, kynurenine-oxoglutarate transaminase activity, 1-aminocyclopropane-1-carboxylate synthase activity, transaminase activity, glutamine-phenylpyruvate transaminase activity	KATIII; C430041M20; Kat3; BC037135
	0.05 Gy vs 0 Gy	ILMN_1241903	DOWN	-0.5903	0	RefSeq	ILMN_209216	Klf4	S	1674	TGCAGTCACAAGTCCCCTCTCTCCATTATCAAGAGCTCATGCCACCGGGT	4	-	55542737-55542754:55542871-55542902	Mus musculus Kruppel-like factor 4 (gut) (Klf4), mRNA.	nucleus, intracellular	transcription, negative regulation of transcription; DNA-dependent, regulation of transcription; DNA-dependent	transcriptional activator activity, transcriptional repressor activity, transcription factor activity, DNA binding, zinc ion binding, metal ion binding, nucleic acid binding	EZF; Zie; Gklf
	0.05 Gy vs 0 Gy	ILMN_2647170	DOWN	-0.59	0	RefSeq	ILMN_211291	Serhl	S	854	TCAAAGCGCTGCAGGGGTACTACGATGTGAGGCGGGCGAATGATGCAGAC	15	+	82946005-82946054	Mus musculus serine hydrolase-like (Serhl), mRNA.	peroxisome, cytoplasmic membrane-bound vesicle	aromatic compound metabolism	hydrolase activity	AU019786; 0610008B10Rik; 1110019M09Rik
	0.05 Gy vs 0 Gy	ILMN_1240702	DOWN	-0.5899	0	RefSeq	ILMN_217494	Atp1b3	S	1598	GGGCTGACTTTGAGTGTTGGAATCAAGTCTTCCACATTCGGGTATCTTAG				Mus musculus ATPase, Na+/K+ transporting, beta 3 polypeptide (Atp1b3), mRNA.	membrane, cytoplasm	ion transport, transport, potassium ion transport, sodium ion transport	sodium ion binding, potassium ion binding, sodium:potassium-exchanging ATPase activity	AW212096; AI664000; AA409958
	0.05 Gy vs 0 Gy	ILMN_2596961	DOWN	-0.5899	0	RefSeq	ILMN_209558	D430028G21Rik	S	2599	AGCGGGCAGCTCTTCCTTTTACTGGGCTCCTCTGAGTTTGAAGGATACAG	2	+	131073336-131073385	Mus musculus RIKEN cDNA D430028G21 gene (D430028G21Rik), mRNA.	integral to membrane, outer membrane, membrane, mitochondrion, intracellular	immune response, response to virus, innate immune response, regulation of apoptosis	protein binding	Visa; RP23-387C21.3; MGC25836; Mavs
	0.05 Gy vs 0 Gy	ILMN_2890496	DOWN	-0.5897	0	RefSeq	ILMN_249185	Rbbp9	S	1952	CTATAGAGTTCAGCCTCTTGTAGAGAGTATTCAAGCAACACTGCCGAGTC	2	-	144368159-144368208	Mus musculus retinoblastoma binding protein 9 (Rbbp9), mRNA.	nucleus		molecular_function	Bog
	0.05 Gy vs 0 Gy	ILMN_2651575	DOWN	-0.5894	0	RefSeq	ILMN_214754	Ifngr1	S	1551	GAGCTGTCCTAAGGTCTCCCGAGGCCTGCTGGTGGTAAAGAAACTGACCT	10	+	19329483-19329494:19329495-19329532	Mus musculus interferon gamma receptor 1 (Ifngr1), mRNA.	membrane		cytokine binding, receptor activity
	0.05 Gy vs 0 Gy	ILMN_2885982	DOWN	-0.5892	0	RefSeq	ILMN_186935	Trpt1	S	764	AGGCCCTGCAGCTTCGACCTACACGAAAGCCTCTCTCCTTGGCTGGTGAT	19	+	7073235-7073258:7073382-7073407	Mus musculus tRNA phosphotransferase 1 (Trpt1), mRNA.				MGC41710; AW045591; AU079016; Tpt1h; TPT1
	0.05 Gy vs 0 Gy	ILMN_2717460	DOWN	-0.5873	0	RefSeq	ILMN_220088	Ndufb7	S	30	CGGCTACTAAAGAAGGGTAAGGCAGAGTAGCCATGGGGGCGCACCTGACC				Mus musculus NADH dehydrogenase (ubiquinone) 1 beta subcomplex, 7 (Ndufb7), nuclear gene encoding mitochondrial protein, mRNA.	mitochondrion, mitochondrial inner membrane	electron transport	oxidoreductase activity, NADH dehydrogenase (ubiquinone) activity, NADH dehydrogenase activity	1110002H15Rik
	0.05 Gy vs 0 Gy	ILMN_2796472	DOWN	-0.5872	0	RefSeq	ILMN_188056	Vldlr	S	3121	CTCCCACCTGTACATACATTGTATAGGCCACCTGTACATATCCCAGAGAA	19	+	27323946-27323995	Mus musculus very low density lipoprotein receptor (Vldlr), mRNA.	coated pit, membrane fraction, membrane	endocytosis, transport, cholesterol metabolism, lipid transport, lipid metabolism, steroid metabolism, positive regulation of protein kinase activity	receptor activity, lipid transporter activity, calcium ion binding	AI451093; AA408956; AW047288
	0.05 Gy vs 0 Gy	ILMN_1259299	DOWN	-0.5868	0	RefSeq	ILMN_214308	3110056O03Rik	S	2754	ATTGGGTGTCCAAGCAGTCCTTTCACCTCTTGGGTAGTCGGAGGTGCTCC	10	+	80331338-80331387	Mus musculus RIKEN cDNA 3110056O03 gene (3110056O03Rik), mRNA.	membrane		hydrolase activity
	0.05 Gy vs 0 Gy	ILMN_2800687	DOWN	-0.5856	0	RefSeq	ILMN_218559	Hr	S	5398	CACGTGCGCCAGCTCTTGTTATACTTAACAGTTCCTGCTGTGGTTTGGGG	14	+	70973266-70973315	Mus musculus hairless (Hr), mRNA.	nuclear body, nucleus	transcription, regulation of transcription; DNA-dependent, negative regulation of transcription	transcription corepressor activity, DNA binding, zinc ion binding, metal ion binding, protein binding	rh-bmh; AU; bldy; ba; N; rh; rhino; ALUNC
	0.05 Gy vs 0 Gy	ILMN_3137899	DOWN	-0.5855	0	RefSeq	ILMN_214803	Otop1	A	2924	TGTTTTGTAAGAGTTGGGTCTTGGGGTTGGAGAGATGGCCTGCTGCTCTC	5	+	38592237-38592286	Mus musculus otopetrin 1 (Otop1), transcript variant b, mRNA.	membrane	inner ear morphogenesis, detection of gravity		tlt; A530025J20Rik; Otp1
	0.05 Gy vs 0 Gy	ILMN_1216661	DOWN	-0.5852	0	RefSeq	ILMN_216544	Col6a2	S	3146	CAGCTTCTTTGACAGGTTCATCCGCTGGATCTGTTAGCACCGCCATGCTC	10	-	76058944-76058957:76058958-76058993	Mus musculus procollagen, type VI, alpha 2 (Col6a2), mRNA.	extracellular matrix (sensu Metazoa), collagen, cytoplasm	phosphate transport, cell adhesion	extracellular matrix structural constituent, structural molecule activity, extracellular matrix structural constituent conferring tensile strength, protein binding	Col6a-2; MGC36205
	0.05 Gy vs 0 Gy	ILMN_1240868	DOWN	-0.585	0	RefSeq	ILMN_238143	Rftn1	S	2437	GAGAATAGGAGGTACCCAAGCCTCCTGCCTGTCTTAAGGTAGTTCTATAG	17	-	50132947-50132996	Mus musculus raftlin lipid raft linker 1 (Rftn1), mRNA.
	0.05 Gy vs 0 Gy	ILMN_1260073	DOWN	-0.5845	0	RefSeq	ILMN_241891	D16Ertd472e	S	2536	AACTGGCCTGGCTGTGTGCATTAGTCAATGTCCCATTGGTTTTGCTCTGT	16	-	78543846-78543895	Mus musculus DNA segment, Chr 16, ERATO Doi 472, expressed (D16Ertd472e), mRNA.
	0.05 Gy vs 0 Gy	ILMN_2893999	DOWN	-0.5845	0	RefSeq	ILMN_213412	Lass2	S	1849	GCTATGACAGCTGGTGTGGAGTAGAAGGGCAACTAGTTCTGTTATTTATT	3	+	95127322-95127371	Mus musculus LAG1 homolog, ceramide synthase 2 (Lass2), mRNA.	membrane, endoplasmic reticulum	regulation of transcription, lipid biosynthesis	sequence-specific DNA binding, DNA binding	0610013I17Rik; TRH3; AI225939
	0.05 Gy vs 0 Gy	ILMN_2662160	DOWN	-0.5844	0	RefSeq	ILMN_227596	Impa2	S	1031	CTACGGCCGAGACGATGAGAAGTGAGCCACACACAGCTCGAAGGCTAAAA	18	+	67478140-67478164:67478165-67478189	Mus musculus inositol (myo)-1(or 4)-monophosphatase 2 (Impa2), mRNA.		myo-inositol metabolism	metal ion binding, magnesium ion binding, inositol-1(or 4)-monophosphatase activity
	0.05 Gy vs 0 Gy	ILMN_2661287	DOWN	-0.5844	0	RefSeq	ILMN_215583	Akp2	S	2157	CTGGGGGGAAGACCAGGTCTGCTCAGGATGAGACTCCCAGGAAGCCACCT	4	-	137297902-137297951	Mus musculus alkaline phosphatase 2, liver (Akp2), mRNA.	membrane	metabolism	zinc ion binding, metal ion binding, alkaline phosphatase activity, hydrolase activity, magnesium ion binding, GPI anchor binding	Akp-2; TNSALP; TNAP
	0.05 Gy vs 0 Gy	ILMN_2777471	DOWN	-0.5843	0	RefSeq	ILMN_196750	H2-T23	S	816	CCACAAGTGGGCAGCTGTCGTGGTGCCTCTTGGGAAGGAGCAGTATTACA	17	-	35638924-35638973	Mus musculus histocompatibility 2, T region locus 23 (H2-T23), mRNA.	MHC class I protein complex	immune response, defense response	MHC class I receptor activity	37c; T23d; Qa-1; MGC117681; 37b; Qed-1; T18c(37); T23b; T18c; Qa1; H-2T23
	0.05 Gy vs 0 Gy	ILMN_1228535	DOWN	-0.5835	0	RefSeq	ILMN_215585	Pmp22	S	1448	GGAGACCCGATACAAACGGTTCATAACTGCTTTCATACCTAGCTAGGCTG	11	+	62972695-62972744	Mus musculus peripheral myelin protein (Pmp22), mRNA.	membrane	cell cycle, cell cycle arrest
	0.05 Gy vs 0 Gy	ILMN_2689790	DOWN	-0.5829	0	RefSeq	ILMN_217958	Igfbp6	S	704	ACTGAGGTCTTCCGAGGCGGAGCACGTGGGCTCTATGTGCCAAACTGTGA	15	+	101978579-101978628	Mus musculus insulin-like growth factor binding protein 6 (Igfbp6), mRNA.	extracellular region	regulation of cell growth	growth factor binding, insulin-like growth factor binding	IGFBP-6
	0.05 Gy vs 0 Gy	ILMN_1228657	DOWN	-0.5828	0	RefSeq	ILMN_214428	Fcgr2b	S	878	CACCTACTCACTTCTCAAGCATCCCGAAGCCCTGGATGAAGAAACAGAGC	1	-	172891167-172891216	Mus musculus Fc receptor, IgG, low affinity IIb (Fcgr2b), transcript variant 2, mRNA.	external side of plasma membrane, integral to plasma membrane, membrane, integral to membrane	immune response, negative regulation of immune response, positive regulation of phagocytosis, negative regulation of type I hypersensitivity, phagocytosis; engulfment, negative regulation of B cell proliferation, defense response, mast cell activation, cell surface receptor linked signal transduction	protein binding, IgG binding, receptor activity, receptor signaling protein activity
	0.05 Gy vs 0 Gy	ILMN_2847787	DOWN	-0.5826	0	RefSeq	ILMN_213846	Emr1	S	2989	CCAAACTCCAGGAGTTTCATGCACCAAGGAGAAACACAGGATATCTACCC	17	+	57168613-57168662	Mus musculus EGF-like module containing, mucin-like, hormone receptor-like sequence 1 (Emr1), mRNA.	membrane, external side of plasma membrane	signal transduction, neuropeptide signaling pathway, G-protein coupled receptor protein signaling pathway	calcium ion binding, G-protein coupled receptor activity, signal transducer activity, receptor activity	Ly71; EGF-TM7; F4/80; TM7LN3; Gpf480; DD7A5-7
	0.05 Gy vs 0 Gy	ILMN_2639296	DOWN	-0.5822	0	RefSeq	ILMN_213649	Ndel1	S	2000	GCTCTCGGGGGCAGACTGGCTAGGTGTTTGTCCCTTGCACCCTATGATTA	11	-	68635195-68635244	Mus musculus nuclear distribution gene E-like homolog 1 (A. nidulans) (Ndel1), mRNA.	microtubule associated complex, centrosome, axon, microtubule, cytoskeleton	vesicle transport along microtubule, transport, cell differentiation, microtubule cytoskeleton organization and biogenesis, development, retrograde axon cargo transport, neuron migration	microtubule binding, protein binding	2600006O07Rik; NUDEL; MITAP1
	0.05 Gy vs 0 Gy	ILMN_2699003	DOWN	-0.5821	0	RefSeq	ILMN_233593	Siva1	S	578	AGACACTGTGCACCAGCTGTGCTATGTTTGAAGCCTGAGGTGGCCACAGA	12	+	113887239-113887248:113887249-113887288	Mus musculus SIVA1, apoptosis-inducing factor (Siva1), mRNA.	cytoplasm	positive regulation of apoptosis, apoptosis, induction of apoptosis	CD27 receptor binding, protein binding
	0.05 Gy vs 0 Gy	ILMN_2453209	DOWN	-0.582	0	RefSeq	ILMN_188502	Abhd11	S	1277	CTGGGTCCACAGCGACAAACCCCAAGACTTCATGGATGCTGTCACCAGCT	5	+	135487829-135487878	Mus musculus abhydrolase domain containing 11 (Abhd11), mRNA.		aromatic compound metabolism	hydrolase activity	Wbscr21; 1110054D16Rik; A630008N09Rik
	0.05 Gy vs 0 Gy	ILMN_2729153	DOWN	-0.5812	0	RefSeq	ILMN_219811	Nos3	S	3355	CTGCGGCGATGTCACTATGGCAACCAGCGTCCTGCAAACCGTGCAGAGAA	5	+	23889431-23889480	Mus musculus nitric oxide synthase 3, endothelial cell (Nos3), mRNA.		ovulation (sensu Mammalia), electron transport, nitric oxide biosynthesis, learning	heme binding, electron carrier activity, FMN binding, oxidoreductase activity, NADP binding, nitric-oxide synthase activity, zinc ion binding, metal ion binding, calmodulin binding, iron ion binding, FAD binding, calcium ion binding	eNOS; Nos-3; ecNOS; 2310065A03Rik
	0.05 Gy vs 0 Gy	ILMN_2852380	DOWN	-0.5806	0	RefSeq	ILMN_227959	Srp54	S	241	CGCCGGCCCTGTGGGGCCACGGCTTTAGTGGCGCCTTTTGCGAGTTCACA	12	+	56181682-56181723:56190157-56190164	Mus musculus signal recognition particle 54 (Srp54), mRNA.	signal recognition particle (sensu Eukaryota), membrane, nucleus, ribonucleoprotein complex	protein targeting	GTP binding, nucleoside-triphosphatase activity, RNA binding	54kDa
	0.05 Gy vs 0 Gy	ILMN_3116570	DOWN	-0.58	0	RefSeq	ILMN_213240	Pdhb	A	882	GGACATCGAAGCCATAGAAGCCAGTGTGATGAAGACAAATCATCTCGTGA	14	-	8999289-8999338	Mus musculus pyruvate dehydrogenase (lipoamide) beta (Pdhb), mRNA.	mitochondrion			2610103L06Rik; AL024199; C81408
	0.05 Gy vs 0 Gy	ILMN_2620853	UP	7.6901	0	RefSeq	ILMN_210125	Smgc	S	2382	CCTTTTATCTTTTACTGGCATGTAAGGAGGCAGGGCTGTTGTCTGTTTCC				Mus musculus submandibular gland protein C (Smgc), mRNA.				Sfc21; 2310010P21Rik; DXImx49e
	0.05 Gy vs 0 Gy	ILMN_2602496	UP	7.4408	0	RefSeq	ILMN_210125	Smgc	S	848	CAGTAGGCTGGATGGGCATTCATCAGATGGACTCTCCAAGGTGTCAGGAG				Mus musculus submandibular gland protein C (Smgc), mRNA.				Sfc21; 2310010P21Rik; DXImx49e
	0.05 Gy vs 0 Gy	ILMN_1217308	UP	7.4098	0	RefSeq	ILMN_196712	Klk1b26	S	558	GTGTGTGTTCATCACGCTCCTCCCCAATGAGAACTGTGCCAAAGTCTACC	7	+	51271651-51271700	Mus musculus kallikrein 1-related petidase b26 (Klk1b26), mRNA.			tissue kallikrein activity, serine-type endopeptidase activity, hydrolase activity, peptidase activity	Klk26; mGK26; PRECE-2; mGK-26; Egfbp2
	0.05 Gy vs 0 Gy	ILMN_2845370	UP	7.2504	0	RefSeq	ILMN_217293	Spt1	S	359	CAGAACAGTGGCGTTGACAACACTGAAACGGAAGAAGAGTCCAATGCAAA	Un|NT_166442.1	-	39289-39338	Mus musculus salivary protein 1 (Spt1), mRNA.				MGC118102; MGC29130; Spt-1
	0.05 Gy vs 0 Gy	ILMN_2946653	UP	6.3122	0	RefSeq	ILMN_239601	Klk1b22	S	526	CCAGTGTGTGTCCATCAAGCTCCATCCTAATGAGGTCTGTGTGAAAGCCC	7	+	51371598-51371647	Mus musculus kallikrein 1-related peptidase b22 (Klk1b22), mRNA.			tissue kallikrein activity, serine-type endopeptidase activity, hydrolase activity, peptidase activity	Klk22; Egfbp-1; MGC118112; mGk-22; Egfbp1
	0.05 Gy vs 0 Gy	ILMN_2979432	UP	6.302	0	RefSeq	ILMN_196710	Klk1b11	S	714	GGCCCTATCCCATGTGGCAAACCCAATACGCCGGGAGTCTACACAAAACT	7	+	51255098-51255147	Mus musculus kallikrein 1-related peptidase b11 (Klk1b11), mRNA.			tissue kallikrein activity, serine-type endopeptidase activity, hydrolase activity, peptidase activity	Klk11; mGK-11
	0.05 Gy vs 0 Gy	ILMN_2791241	UP	6.2975	0	RefSeq	ILMN_196757	Egfbp2	S	615	GTGTGCAGGAGAGATGGGTGGAGGCAAAGACACTTGTAGGGATGACTCCG	7	+	43884399-43884437:43884807-43884817	Mus musculus epidermal growth factor binding protein type B (Egfbp2), mRNA.			tissue kallikrein activity, serine-type endopeptidase activity, hydrolase activity, peptidase activity	Klk1b26; Egfbp-2; mGk-13
	0.05 Gy vs 0 Gy	ILMN_2697256	UP	5.6911	0	RefSeq	ILMN_199361	Klk1b4	S	708	GCCCACTGAGCCAAGTGTCTACACCAAACTTATTAAGTTCAGCTCCTGGA	7	+	51466997-51467046	Mus musculus kallikrein 1-related pepidase b4 (Klk1b4), mRNA.		small GTPase mediated signal transduction, positive regulation of phosphoinositide 3-kinase activity	zinc ion binding, metal ion binding, serine-type endopeptidase activity, receptor signaling protein activity, growth factor activity	Ngfa; mGk-4
	0.05 Gy vs 0 Gy	ILMN_3158509	UP	5.608	0	RefSeq	ILMN_214274	Mup5	A	443	GAGGAAAACTTCCAGCTGATGGAGCTCTTTGGTCGAGAACCAGATTTGAG	4	-	61493668-61493687:61494029-61494058	Mus musculus major urinary protein 5 (Mup5), mRNA.		transport	pheromone binding, binding, transporter activity
	0.05 Gy vs 0 Gy	ILMN_1249191	UP	5.4275	0	RefSeq	ILMN_216701	Abpa	S	113	GGGACCACTGAAGAGTATGTTGAGTACCTGAAACAATTCAATGAAAACAC	7	+	34806819-34806868	Mus musculus androgen binding protein alpha (Abpa), mRNA.	extracellular region			Abp; Tcp; Sal-1
	0.05 Gy vs 0 Gy	ILMN_3079257	UP	5.326	0	RefSeq	ILMN_214274	Mup5	I	681	GGGGTGACAAGTTCTGTGATCTGCTTCCATCATGTCTCACAGACAGGTCC	4	-	61492494-61492543	Mus musculus major urinary protein 5 (Mup5), mRNA.		transport	pheromone binding, binding, transporter activity
	0.05 Gy vs 0 Gy	ILMN_2632912	UP	5.1021	0	RefSeq	ILMN_196710	Klk1b11	S	320	CCCTGACTACAACATGAGCCTCCTCATAATCCACAACCCAGAACCTGAGG	7	+	51254234-51254283	Mus musculus kallikrein 1-related peptidase b11 (Klk1b11), mRNA.			tissue kallikrein activity, serine-type endopeptidase activity, hydrolase activity, peptidase activity	Klk11; mGK-11
	0.05 Gy vs 0 Gy	ILMN_2723594	UP	5.025	0	RefSeq	ILMN_196709	Klk1b9	S	333	GGCTACAACAGGAGCCTCCATAGAAACCACATCCGACATCCTGAGTATGA	7	+	51234740-51234789	Mus musculus kallikrein 1-related peptidase b9 (Klk1b9), mRNA.			tissue kallikrein activity, serine-type endopeptidase activity, hydrolase activity, peptidase activity	mGk-9; Egfbp3; Klk9; Egfbp-3
	0.05 Gy vs 0 Gy	ILMN_2784773	UP	4.9516	0	RefSeq	ILMN_196709	Klk1b9	S	791	GGATCAAAGACACTATGGCAAAAAACCTCTGAGTGATACACTGTCTGCCT	7	+	51235667-51235698:51235699-51235716	Mus musculus kallikrein 1-related peptidase b9 (Klk1b9), mRNA.			tissue kallikrein activity, serine-type endopeptidase activity, hydrolase activity, peptidase activity	mGk-9; Egfbp3; Klk9; Egfbp-3
	0.05 Gy vs 0 Gy	ILMN_1216962	UP	4.9425	0	RefSeq	ILMN_212623	Klk1b8	S	524	GATGATCTCCAGTGTGTGTTCCTCAAGCTCCTGCCTATTAAGAACTGTAT	7	+	51209615-51209664	Mus musculus kallikrein 1-related peptidase b8 (Klk1b8), mRNA.			tissue kallikrein activity, serine-type endopeptidase activity, hydrolase activity, peptidase activity
	0.05 Gy vs 0 Gy	ILMN_3009447	UP	4.5797	0	RefSeq	ILMN_196774	Klk1b27	S	744	TGGGGCTCTATCCCATGCGCTAAACCCAATGCGCCAGGCGTCTTCACAAA	7	+	43924609-43924658	Mus musculus kallikrein 1-related peptidase b27 (Klk1b27), mRNA.			peptidase activity, hydrolase activity, serine-type endopeptidase activity, tissue kallikrein activity	Gk27; Klk27; mGK-27
	0.05 Gy vs 0 Gy	ILMN_1224893	UP	4.4587	0	RefSeq	ILMN_196768	Klk1b5	S	743	GCGGTAAACCCAATGTGCCAGGTATCTACACCAAACTTATTAAGTTTAAC	7	+	51475939-51475988	Mus musculus kallikrein 1-related peptidase b5 (Klk1b5), mRNA.			tissue kallikrein activity, serine-type endopeptidase activity, hydrolase activity, peptidase activity
	0.05 Gy vs 0 Gy	ILMN_2651099	UP	4.4452	0	RefSeq	ILMN_196711	Klk1b21	S	587	TCCAGTGTGGGTTCATCAAGCCCCTGCCTAATGAAAATTGTGCCAAAGCC	7	+	51361261-51361310	Mus musculus kallikrein 1-related peptidase b21 (Klk1b21), mRNA.	extracellular space		tissue kallikrein activity, serine-type endopeptidase activity, hydrolase activity, peptidase activity	mGk-21; Klk21
	0.05 Gy vs 0 Gy	ILMN_2732087	UP	4.1523	0	RefSeq	ILMN_196711	Klk1b21	S	567	ATGGCAAATCCCAAATGATCTCCAGTGTGGGTTCATCAAGCCCCTGCCTA	7	+	51361145-51361145:51361242-51361290	Mus musculus kallikrein 1-related peptidase b21 (Klk1b21), mRNA.	extracellular space		tissue kallikrein activity, serine-type endopeptidase activity, hydrolase activity, peptidase activity	mGk-21; Klk21
	0.05 Gy vs 0 Gy	ILMN_1259613	UP	4.1003	0	RefSeq	ILMN_196767	Klk1b16	S	1126	GTCACAGATGTCATGCTGTGTACAATAGAGATGGGTGAAGACAAAGGCCC	7	+	51396346-51396395	Mus musculus kallikrein 1-related peptidase b16 (Klk1b16), mRNA.			serine-type endopeptidase activity, hydrolase activity, peptidase activity
	0.05 Gy vs 0 Gy	ILMN_1256119	UP	4.073	0	RefSeq	ILMN_196746	Klk1b1	S	775	ATCAAAGACACTTTGGCCCAAAACCCCTGAGTGACACACTGTCTGTTCTC	7	+	51226613-51226643:51226644-51226662	Mus musculus kallikrein 1-related peptidase b1 (Klk1b1), mRNA.			tissue kallikrein activity, serine-type endopeptidase activity, hydrolase activity, peptidase activity	mK1; mGK-1; Klk1; TK
	0.05 Gy vs 0 Gy	ILMN_2622463	UP	4.0025	0	RefSeq	ILMN_196770	Klk1b24	S	531	AGTGTGTGTTCATCAAGCTCCTGCCCAATGAGAACTGTACCAAACCCTAC	7	+	51447135-51447184	Mus musculus kallikrein 1-related peptidase b24 (Klk1b24), mRNA.			tissue kallikrein activity, serine-type endopeptidase activity, hydrolase activity, peptidase activity	mGk-24; Klk24
	0.05 Gy vs 0 Gy	ILMN_2771109	UP	3.6134	0	RefSeq	ILMN_315214	Abpb	S	77	ATGAAGGGGACACTTCTTCTGCTGGCCTTGCTGGTGACTGGAGAGCTGGG				Mus musculus androgen binding protein beta (Abpb), mRNA.				Scgb2b4; C2d; MGC130244; MGC130243
	0.05 Gy vs 0 Gy	ILMN_2703052	UP	3.4331	0	RefSeq	ILMN_313374	LOC100044256	S	39	CCCTGCTCCTGATTTCAGAGGGAGATTGTGGCCTTTGCCCAGCTTTACAG				PREDICTED: Mus musculus hypothetical protein LOC100044256 (LOC100044256), mRNA.				Abp; Tcp; Sal-1
	0.05 Gy vs 0 Gy	ILMN_1247393	UP	3.3565	0	RefSeq	ILMN_212146	Muc10	S	305	AAGATGTGCCCTCCAGGAACTACCTTAATGCTGATCAGTCGCCGTTCTCC	5	+	88756981-88757030	Mus musculus mucin 10, submandibular gland salivary mucin (Muc10), mRNA.
	0.05 Gy vs 0 Gy	ILMN_2775962	UP	3.2273	0	RefSeq	ILMN_244638	Smgc	S	483	GGAAAATTGGAACCAAAGTATGAGAACCCGACTAATGGCAGTAGCTCAGG				PREDICTED: Mus musculus submandibular gland protein C, transcript variant 1 (Smgc), mRNA.				Sfc21; 2310010P21Rik; DXImx49e
	0.05 Gy vs 0 Gy	ILMN_2882658	UP	3.1899	0	RefSeq	ILMN_188936	Tnnc2	S	350	AGGAACTGGCTGAGTGCTTCCGCATCTTTGACAGGAACGCAGACGGCTAC	2	-	164603092-164603108:164603231-164603263	Mus musculus troponin C2, fast (Tnnc2), mRNA.	troponin complex	regulation of muscle contraction	calcium ion binding, structural constituent of cytoskeleton	Tncs
	0.05 Gy vs 0 Gy	ILMN_2684104	UP	3.1104	0	RefSeq	ILMN_217509	Egf	S	4367	GTGATCTACATAGAAGTCTTAGCTCACTCTCAGGAACGCTTGGAACACTA	3	-	129380827-129380876	Mus musculus epidermal growth factor (Egf), mRNA.	membrane, extracellular space	regulation of peptidyl-tyrosine phosphorylation, activation of MAPKK activity, epidermal growth factor receptor signaling pathway, peptidyl-tyrosine phosphorylation, positive regulation of cell proliferation	calcium ion binding, growth factor activity	AI790464
	0.05 Gy vs 0 Gy	ILMN_2937596	UP	3.0802	0	RefSeq	ILMN_215493	Ngfb	S	744	CCACAGACATCAAGGGCAAGGAGGTGACAGTGCTGGCCGAGGTGAACATT	3	+	102324491-102324540	Mus musculus nerve growth factor, beta (Ngfb), mRNA.		peripheral nervous system development, regulation of neuron differentiation	receptor signaling protein activity, growth factor activity
	0.05 Gy vs 0 Gy	ILMN_2623234	UP	3.0292	0	RefSeq	ILMN_212146	Muc10	S	307	AGATGTGCCCTCCAGGAACTACCTTAATGCTGATCAGTCGCCGTTCTCCT	5	+	88756983-88757032	Mus musculus mucin 10, submandibular gland salivary mucin (Muc10), mRNA.
	0.05 Gy vs 0 Gy	ILMN_2915893	UP	3.0079	0	RefSeq	ILMN_250100	Abpb	S	462	GCCCTCATCCTGCAGTCTCTTAGGCTGATTCTAATAAATGCCTGCAGATG	7	-	34796947-34796996	Mus musculus androgen binding protein beta (Abpb), mRNA.	extracellular region		molecular_function	Scgb2b5; C2a
	0.05 Gy vs 0 Gy	ILMN_2977331	UP	2.983	0	RefSeq	ILMN_222158	Mylpf	S	180	GGGCAGGAGCGGAAGGGAGCTCCAACGTCTTCTCCATGTTTGACCAGACT	7	+	127004032-127004081	Mus musculus myosin light chain, phosphorylatable, fast skeletal muscle (Mylpf), mRNA.	cytoskeleton, myosin	cytoskeleton organization and biogenesis	calcium ion binding, motor activity	2410014J02Rik; Mlc2; MLC-2
	0.05 Gy vs 0 Gy	ILMN_2481133	UP	2.9187	0	RefSeq	ILMN_191670	Tnni2	S	531	GGCATGGAGGGCCGGAAGAAAATGTTCGAGTCTGAGTCCTAACTGCCCAC	7	+	149630174-149630215:149630216-149630223	Mus musculus troponin I, skeletal, fast 2 (Tnni2), mRNA.	troponin complex	regulation of muscle contraction	actin binding, structural constituent of cytoskeleton
	0.05 Gy vs 0 Gy	ILMN_2660233	UP	2.7068	0	RefSeq	ILMN_215493	Ngfb	S	608	GACTTCCAGGCCCATGGTACAATCCCTTTCAACAGGACTCACCGGAGCAA	3	+	102324355-102324404	Mus musculus nerve growth factor, beta (Ngfb), mRNA.		peripheral nervous system development, regulation of neuron differentiation	receptor signaling protein activity, growth factor activity
	0.05 Gy vs 0 Gy	ILMN_1218223	UP	2.6518	0	RefSeq	ILMN_213948	Pvalb	S	463	CTCCCCCATCCTCTATGGCCCTCGGATGACGCCATTCTTCTGGAAATGCT	15	-	78021938-78021987	Mus musculus parvalbumin (Pvalb), mRNA.	axon, cytoplasm		calcium ion binding
	0.05 Gy vs 0 Gy	ILMN_2881950	UP	2.5914	0	RefSeq	ILMN_241785	OTTMUSG00000007485	S	840	GAATTTCTTCCTCTTCCTGTTCAATAAATGATTACACTTGCACTTAAAAA	4	-		Mus musculus predicted gene, OTTMUSG00000007485 (OTTMUSG00000007485), mRNA.				MGC103310; MGC107671
	0.05 Gy vs 0 Gy	ILMN_2777226	UP	2.5687	0	RefSeq	ILMN_242576	Ren1	S	1007	CACCCTCCCCGACATTTCCTTTGACCTGGGAGGCAGGGCCTACACACTCA	1	+	135255937-135255986	Mus musculus renin 1 structural (Ren1), mRNA.	extracellular space	drinking behavior, cell maturation, establishment of blood-nerve barrier, hormone-mediated signaling	renin activity, hydrolase activity, aspartic-type endopeptidase activity, pepsin A activity, peptidase activity
	0.05 Gy vs 0 Gy	ILMN_2723576	UP	2.542	0	RefSeq	ILMN_252548	Cldn10	S	187	ATCTGCGTTACCGATTCCACCGGTGTCGCCAACTGCAAGGAGTTCCCCTC	14	+	119254365-119254414	Mus musculus claudin 10 (Cldn10), transcript variant 2, mRNA.	membrane, integral to membrane, tight junction	calcium-independent cell-cell adhesion	structural molecule activity
	0.05 Gy vs 0 Gy	ILMN_2666864	UP	2.5401	0	RefSeq	ILMN_216061	Atp2a1	S	3361	CCCGAACTCACGGGGCTTGCAGGCACAAGGCAACTGACTAGCTGATTGCT	7	-	133589403-133589452	Mus musculus ATPase, Ca++ transporting, cardiac muscle, fast twitch 1 (Atp2a1), mRNA.	sarcoplasmic reticulum, membrane, ER-Golgi intermediate compartment, perinuclear region, endoplasmic reticulum	ion transport, cation transport, ATP catabolism, proton transport, calcium ion transport, metabolism, transport, regulation of muscle contraction	hydrolase activity, calcium-transporting ATPase activity, ATP binding, ATPase activity; coupled to transmembrane movement of ions; phosphorylative mechanism, nucleotide binding, metal ion binding, hydrolase activity; acting on acid anhydrides; catalyzing transmembrane movement of substances, magnesium ion binding, calcium ion binding, catalytic activity	SERCA1
	0.05 Gy vs 0 Gy	ILMN_1214954	UP	2.4928	0	RefSeq	ILMN_209356	Cldn10	S	804	CAAGACACCCAGAATGGGCTACACATACAACGGACCCACGTCTGCCATGT	14	+	119272919-119272930:119273414-119273451	Mus musculus claudin 10 (Cldn10), transcript variant 1, mRNA.	membrane, integral to membrane, tight junction	calcium-independent cell-cell adhesion	structural molecule activity	6720456I16Rik; D14Ertd728e
	0.05 Gy vs 0 Gy	ILMN_2757283	UP	2.4649	0	RefSeq	ILMN_234837	Clcnkb	S	2274	GTTGTGACCCTTGTGACTTCTGGGGTTGCCTGCTGCTAACCAGGAGCTTC	4	-	140960281-140960330	Mus musculus chloride channel Kb (Clcnkb), mRNA.	integral to membrane, membrane	ion transport, transport, chloride transport	molecular_function, voltage-gated chloride channel activity, voltage-gated ion channel activity, ion channel activity, chloride channel activity, protein binding
	0.05 Gy vs 0 Gy	ILMN_2515816	UP	2.4442	0	RefSeq	ILMN_252548	Cldn10	S	760	GTTGTGCAAGAGAACTGTCCTCACAATAGTCCTTCCAAGGCTCTCCTGTA	14	+	119273568-119273617	Mus musculus claudin 10 (Cldn10), transcript variant 2, mRNA.	membrane, integral to membrane, tight junction	calcium-independent cell-cell adhesion	structural molecule activity
	0.05 Gy vs 0 Gy	ILMN_2717678	UP	2.424	0	RefSeq	ILMN_217318	Muc13	S	2872	CTGTCTGACGTCTGGTCCTCTCGAAAGGTATTTTTGTTATTATTTGTTCT	16	+	33819916-33819965	Mus musculus mucin 13, epithelial transmembrane (Muc13), mRNA.	plasma membrane, membrane	defense response		Lrrp; 14/A10; 114/A10; AI159736; NJ-1; Ly64
	0.05 Gy vs 0 Gy	ILMN_2629581	UP	2.4032	0	RefSeq	ILMN_212725	Cox6a2	S	397	TCAAATTGGCCTTCTGCACACCGGCTCTGAGAGCCCCTGAGGTTCCAGTG	7	-	135349161-135349210	Mus musculus cytochrome c oxidase, subunit VI a, polypeptide 2 (Cox6a2), nuclear gene encoding mitochondrial protein, mRNA.	membrane, mitochondrion	electron transport	oxidoreductase activity, cytochrome-c oxidase activity
	0.05 Gy vs 0 Gy	ILMN_2693019	UP	2.2655	0	RefSeq	ILMN_218213	Acpp	S	3938	GACACATATGGTCACACTCATGGTCTTAAATGGCCTACAGCCACGTTTGT	9	-	104191070-104191119	Mus musculus acid phosphatase, prostate (Acpp), transcript variant 1, mRNA.			acid phosphatase activity
	0.05 Gy vs 0 Gy	ILMN_2738825	UP	2.25	0	RefSeq	ILMN_221671	Acta1	S	1292	CCGCCACTGCAGCCGGCGCCTGTTTTTGACGTGTACATAGATTGACTCGT	8	-	126415758-126415807	Mus musculus actin, alpha 1, skeletal muscle (Acta1), mRNA.	cytoskeleton, actin filament, stress fiber, striated muscle thin filament	muscle thin filament assembly, cytoskeleton organization and biogenesis	ADP binding, nucleotide binding, structural constituent of cytoskeleton, myosin binding, ATP binding, structural molecule activity, protein binding	Acts; Acta-2; AA959943; Actsk-1
	0.05 Gy vs 0 Gy	ILMN_1251018	UP	2.2229	0	RefSeq	ILMN_211483	Fxyd2	S	517	TTCTCTAACACCCCACTCCCTGTTCCAAGTTGAGGAGCATGTGTAGCCTC	9	+	45218246-45218295	Mus musculus FXYD domain-containing ion transport regulator 2 (Fxyd2), transcript variant b, mRNA.	membrane	ion transport, transport, potassium ion transport, sodium ion transport	potassium ion binding, sodium ion binding, ion channel activity
	0.05 Gy vs 0 Gy	ILMN_1236758	UP	2.1905	0	RefSeq	ILMN_216447	Wfdc2	S	615	CCTTTCTCTCTGGTCTTTGCATTTCTTCCTGGTCCGATGAAAGCATCTCC	2	+	164393913-164393962	Mus musculus WAP four-disulfide core domain 2 (Wfdc2), mRNA.			serine-type endopeptidase inhibitor activity, endopeptidase inhibitor activity	1600023A02Rik; WAP5; HE4
	0.05 Gy vs 0 Gy	ILMN_2469018	UP	2.1721	0	RefSeq	ILMN_190311	Tnnt3	S	790	GCCAAGGGCAAAGTCGGTGGGCGCTGGAAGTAAAAGAGCAGAGAGGTGCA	7	+	149701703-149701735:149701736-149701752	Mus musculus troponin T3, skeletal, fast (Tnnt3), mRNA.	troponin complex	regulation of muscle contraction	protein binding, structural constituent of cytoskeleton	fTnT
	0.05 Gy vs 0 Gy	ILMN_2416670	UP	2.1392	0	MEEBO	ILMN_184200	Ttn	S	14	CCTGGCCATCCCCTCGTCTAACCAAGCTATGCAAGTATTCCTATGCCAGA
	0.05 Gy vs 0 Gy	ILMN_2717727	UP	2.1345	0	RefSeq	ILMN_220107	Herc2	S	15175	CCAGTCAGGCCTCTTCTCCCCAGGTGTACCATTTTAGCATATGCATTATG	7	+	63486997-63487046	Mus musculus hect (homologous to the E6-AP (UBE3A) carboxyl terminus) domain and RCC1 (CHC1)-like domain (RLD) 2 (Herc2), mRNA.	membrane, mitochondrial inner membrane, intracellular	ubiquitin cycle, spermatogenesis, protein modification	ubiquitin-protein ligase activity, zinc ion binding, metal ion binding	D15F32S1h; mKIAA0393; KIAA0393; jdf2; rjs; D7H15F32S1; D7H15F37S1
	0.05 Gy vs 0 Gy	ILMN_3127595	UP	2.131	0	RefSeq	ILMN_214284	Lman1l	A	1363	GAGCCTGCATTACCCATCACCAGGACGATAGGGGTTCTGAGGAGACAGCC	9	-	57405285-57405334	Mus musculus lectin, mannose-binding 1 like (Lman1l), mRNA.	integral to membrane, membrane		sugar binding	BC020188; MGC28923; slamp
	0.05 Gy vs 0 Gy	ILMN_3128792	UP	2.0664	0	RefSeq	ILMN_255016	Ttn	A	81585	GGCCATCCCCTCGTCTAACCAAGCTATGCAAGTATTCCTATGCCAGAGCG	2	-	76542337-76542386	Mus musculus titin (Ttn), transcript variant N2-B, mRNA.	Z disc, muscle myosin, membrane, sarcomere, integral to membrane	RNA-dependent DNA replication, response to oxidative stress, carbohydrate metabolism, protein amino acid phosphorylation, sarcomere alignment	RNA binding, protein-tyrosine kinase activity, vascular endothelial growth factor receptor activity, ATP binding, protein serine/threonine kinase activity, protein binding, structural constituent of cytoskeleton, RNA-directed DNA polymerase activity, peroxidase activity	shru; 2310074I15Rik; 2310057K23Rik; AV006427; D330041I19Rik; mdm; D830007G01Rik; 2310036G12Rik; 1100001C23Rik
	0.05 Gy vs 0 Gy	ILMN_2702903	UP	2.0458	0	RefSeq	ILMN_218995	Cyp2f2	S	1625	CTCTCTCACATGATCTTCCCTTAACCCTGGGCCTGCCACGTATCAGTACT	7	+	27918484-27918533	Mus musculus cytochrome P450, family 2, subfamily f, polypeptide 2 (Cyp2f2), mRNA.	membrane, endoplasmic reticulum, microsome	electron transport	oxidoreductase activity, heme binding, metal ion binding, iron ion binding, monooxygenase activity, oxidoreductase activity; acting on paired donors; with incorporation or reduction of molecular oxygen; reduced flavin or flavoprotein as one donor; and incorporation of one atom of oxygen
	0.05 Gy vs 0 Gy	ILMN_2746783	UP	2.0128	0	RefSeq	ILMN_222241	Fa2h	S	2176	CTGGCCCCAAATGAAGTAGCTGGTCAGATGGCCCTTTCTAATCCTATGTA	8	-	113869298-113869347	Mus musculus fatty acid 2-hydroxylase (Fa2h), mRNA.				FAAH; Faxdc1; G630055L08Rik
	0.05 Gy vs 0 Gy	ILMN_2652414	UP	2.0031	0	RefSeq	ILMN_247828	Ncald	S	3412	TTGAAGGATGTTTCAGAATGCTGGACTGTTCATACCTCGCTTAGGATGGA	15	-	37296175-37296224	Mus musculus neurocalcin delta (Ncald), mRNA. XM_921409 XM_921419 XM_921424			calcium ion binding
	0.05 Gy vs 0 Gy	ILMN_3146420	UP	1.9827	0	RefSeq	ILMN_211631	Slc12a2	A	6894	CGGTGGCTAACACTGGCTGCCTGGTCAAACAGTCTCAAGGTTGCAGTCGT	18	+	58105886-58105935	Mus musculus solute carrier family 12, member 2 (Slc12a2), mRNA.	membrane, integral to membrane, basolateral plasma membrane, apical plasma membrane	ion transport, sodium ion transport, chloride transport, amino acid transport, metabolism, transport, potassium ion transport	transferase activity, sodium ion binding, carrier activity, transporter activity, potassium ion binding, protein binding, symporter activity, cation:chloride symporter activity, amino acid-polyamine transporter activity
	0.05 Gy vs 0 Gy	ILMN_2608804	UP	1.9815	0	RefSeq	ILMN_210754	Ckm	S	1189	ATCGACGACATGATCCCCGCGCAGAAGTAGGCGCAGGGCGTGGCGCACCA	7	+	20006706-20006735:20006736-20006755	Mus musculus creatine kinase, muscle (Ckm), mRNA.		phosphocreatine metabolism, phosphocreatine biosynthesis	kinase activity, transferase activity, transferase activity; transferring phosphorus-containing groups, creatine kinase activity
	0.05 Gy vs 0 Gy	ILMN_2900462	UP	1.9761	0	RefSeq	ILMN_213534	Atp2a3	S	4160	CTGCTGTTGCCCCTTTGACAAAAGCTAGCTAACTGTCACAGGAAACGGAG	11	+	72806198-72806247	Mus musculus ATPase, Ca++ transporting, ubiquitous (Atp2a3), mRNA.	membrane, integral to membrane, endoplasmic reticulum	ion transport, cation transport, calcium ion transport, metabolism, transport	hydrolase activity, calcium-transporting ATPase activity, ATP binding, ATPase activity; coupled to transmembrane movement of ions; phosphorylative mechanism, nucleotide binding, metal ion binding, hydrolase activity; acting on acid anhydrides; catalyzing transmembrane movement of substances, magnesium ion binding, calcium ion binding, catalytic activity	Serca3; SERCA3b
	0.05 Gy vs 0 Gy	ILMN_1220261	UP	1.9602	0	RefSeq	ILMN_194091	Tspan8	S	1119	GAAGTATCTCACTGAGGCAGTCTACAGATATCTTCACAGGTATTCACTGT	10	+	115286546-115286595	Mus musculus tetraspanin 8 (Tspan8), mRNA.	integral to membrane			E330007O21Rik; Tm4sf3; C76990; MGC38363
	0.05 Gy vs 0 Gy	ILMN_2671165	UP	1.96	0	RefSeq	ILMN_216445	Krt23	S	1352	CCCCCTATGGAAAGTCTTTGTCTCCGCGCTAATGGGTGAGTCTCGACGGA	11	-	99339424-99339473	Mus musculus keratin 23 (Krt23), mRNA.	intermediate filament		structural molecule activity, protein binding	Haik1; Krt1-23; CK23; K23
	0.05 Gy vs 0 Gy	ILMN_2616328	UP	1.9226	0	RefSeq	ILMN_211483	Fxyd2	S	104	CTGGCTCCTGCGTACCTCAGACACCTCCAGCAGCTCCTACCATGGACAGG	9	+	45211324-45211364:45211365-45211373	Mus musculus FXYD domain-containing ion transport regulator 2 (Fxyd2), transcript variant b, mRNA.	membrane	ion transport, transport, potassium ion transport, sodium ion transport	potassium ion binding, sodium ion binding, ion channel activity
	0.05 Gy vs 0 Gy	ILMN_2482209	UP	1.9169	0	RefSeq	ILMN_191790	Tpm2	S	1075	CATGCACTGACCTCCACCCCTCCACTACTTAATAAACTCTGAACTTGGTC	4	-	43528557-43528606	Mus musculus tropomyosin 2, beta (Tpm2), mRNA.	cytoskeleton, muscle thin filament tropomyosin	muscle contraction	actin binding, protein binding, structural constituent of cytoskeleton	Trop-2; Tpm-2
	0.05 Gy vs 0 Gy	ILMN_1219423	UP	1.8615	0	MEEBO	ILMN_219104	Myh2	S	5400	CCGAAGCGAGGCACAAAATGTGAAACCTTTGGTCATGCGCCTGTGTGATT
	0.05 Gy vs 0 Gy	ILMN_1259470	UP	1.8602	0	RefSeq	ILMN_211657	Tmem176b	S	1562	CTCACGCCAATGTCCTTTCTTCCACGAACAGATATTATGTCATTTTATCC	6	-	48783858-48783907	Mus musculus transmembrane protein 176B (Tmem176b), mRNA.				Lr8; Clast1; 1810009M01Rik
	0.05 Gy vs 0 Gy	ILMN_2987339	UP	1.8336	0	RefSeq	ILMN_228300	Mybbp1a	S	3988	CAGAGTGGGGTCAAGAAAAGGAGAGTGGCCAGCAGGAGAGTGCAGACACC	11	+	72264923-72264972	Mus musculus MYB binding protein (P160) 1a (Mybbp1a), mRNA.	nucleus, nucleolus, NLS-dependent protein nuclear import complex, cytoplasm	transcription, regulation of transcription; DNA-dependent, negative regulation of transcription, electron transport, nucleocytoplasmic transport	DNA-directed DNA polymerase activity, transcriptional repressor activity, DNA binding, zinc ion binding, transcription factor binding, protein binding	AU019902; p160MBP; P160; p67MBP; AL024407
	0.05 Gy vs 0 Gy	ILMN_2933357	UP	1.7739	0	RefSeq	ILMN_218508	Tcap	S	599	AGGACAATGGAGGAGAGCTGCTGGCAGTGGCTGCTTTGTAGTTTGCCCAG	11	+	98245918-98245967	Mus musculus titin-cap (Tcap), mRNA.	Z disc		protein binding	AJ223855; AI503981
	0.05 Gy vs 0 Gy	ILMN_1237195	UP	1.7634	0	RefSeq	ILMN_221873	Foxa1	S	2633	CCTTCCTCCCTAATTCTGCTCTTGCTTTTCAGAGAGCCATCATGGTCATG	12	-	58642123-58642172	Mus musculus forkhead box A1 (Foxa1), mRNA.	transcription factor complex, nucleus	lung development, hormone metabolism, positive regulation of transcription from RNA polymerase II promoter, transcription, epithelial cell differentiation, glucose homeostasis, regulation of transcription; DNA-dependent, development	sequence-specific DNA binding, transcription factor activity, DNA binding
	0.05 Gy vs 0 Gy	ILMN_2940713	UP	1.7459	0	RefSeq	ILMN_226588	Garnl4	S	5975	CGGATAGTGCGCTTGGCTGCAAGACTGGAATCAGTTGCCATTGTCTTTGG	11	-	74197370-74197419	Mus musculus GTPase activating RANGAP domain-like 4 (Garnl4), mRNA.				AU067654; mKIAA1039; MGC130388; RP23-20M18.15; Gm1561
	0.05 Gy vs 0 Gy	ILMN_2588815	UP	1.7399	0	RefSeq	ILMN_208713	Pgam2	S	779	CTGTTGCTGCCCAGGGAAAGGCGAAGTGAGGGTGGACGGGGCAATAAAGT	11	-	5701654-5701675:5701676-5701703	Mus musculus phosphoglycerate mutase 2 (Pgam2), mRNA.		metabolism, glycolysis	phosphoglycerate mutase activity, hydrolase activity, intramolecular transferase activity; phosphotransferases, bisphosphoglycerate mutase activity, isomerase activity, bisphosphoglycerate phosphatase activity, catalytic activity
	0.05 Gy vs 0 Gy	ILMN_2618383	UP	1.7364	0	RefSeq	ILMN_211671	Scnn1b	S	2226	CTCCTGGTTGATAGGCCACTTTCCTGTCTGTTACCACCTCAGTCTCCCAG	7	+	129061847-129061896	Mus musculus sodium channel, nonvoltage-gated 1 beta (Scnn1b), mRNA.	membrane, integral to membrane	ion transport, transport, sodium ion transport	sodium channel activity, sodium ion binding, ion channel activity, amiloride-sensitive sodium channel activity
	0.05 Gy vs 0 Gy	ILMN_1220360	UP	1.7279	0	RefSeq	ILMN_248534	Unc13b	S	6163	GTCAGATGAGCTTCCTGGACCCTTGCTCAGAAACGTGACTTGATCTTTGG	4	+	43277534-43277583	Mus musculus unc-13 homolog B (C. elegans) (Unc13b), mRNA.	synapse, synaptosome	synaptic transmission, intracellular signaling cascade, exocytosis	non-kinase phorbol ester receptor activity, zinc ion binding, metal ion binding, diacylglycerol binding
	0.05 Gy vs 0 Gy	ILMN_2757569	UP	1.7103	0	RefSeq	ILMN_222979	Eno3	S	1081	AAGGCCTGCAATTGCCTGCTCCTGAAGGTCAACCAGATCGGCTCCGTGAC	11	+	70475028-70475077	Mus musculus enolase 3, beta muscle (Eno3), mRNA.	phosphopyruvate hydratase complex	glycolysis	metal ion binding, phosphopyruvate hydratase activity, magnesium ion binding, lyase activity	Eno-3
	0.05 Gy vs 0 Gy	ILMN_1253797	UP	1.6822	0	RefSeq	ILMN_259247	Slit2	S	5784	GTTCTGTTGGCTGACCTTGATGTCTGACCATTGATGCCACTGAACTGTGG	5	+	48696451-48696500	Mus musculus slit homolog 2 (Drosophila) (Slit2), mRNA.	integral to membrane, extracellular matrix (sensu Metazoa), extracellular space	chemotaxis, cell differentiation, G-protein coupled receptor protein signaling pathway, development, axon guidance, metanephros development	transferase activity, receptor binding, calcium ion binding
	0.05 Gy vs 0 Gy	ILMN_2599449	UP	1.6793	0	RefSeq	ILMN_209813	Abpg	S	260	GTTATCTCTATACTTAAGCCCAGAATGCAAGAAATACTATGGCGATGACA	7	-	34728231-34728280	Mus musculus androgen binding protein gamma (Abpg), mRNA.	extracellular region		molecular_function	Scgb2b4; C2d; MGC130244; MGC130243
	0.05 Gy vs 0 Gy	ILMN_1217063	UP	1.6627	0	RefSeq	ILMN_217708	Liph	S	1796	GGGTTTGGAAATCCCTTGGGTCCCTTGGGTGGACTACTGTGAACATGCTT	16	-	21955664-21955713	Mus musculus lipase, member H (Liph), transcript variant 2, mRNA.	extracellular region			H06; P3; C130037N08Rik; lpd2; D16Wsu119e; PLA1B; lpd1; mPA-PLA1; Lpdlr
	0.05 Gy vs 0 Gy	ILMN_1241214	UP	1.644	0	RefSeq	ILMN_229231	Myh4	S	5936	GGAGAAATCACAAAATGTGACGTTCTTTGTCACTGTCCTGTATATCACGG	11	+	67073868-67073917	Mus musculus myosin, heavy polypeptide 4, skeletal muscle (Myh4), mRNA.	cytoskeleton	cytoskeleton organization and biogenesis
	0.05 Gy vs 0 Gy	ILMN_2649810	UP	1.6426	0	RefSeq	ILMN_214607	Rpl3l	S	962	GCACACCTGGGATGTAGCACTCTTGCTATCTGTCCGGTCCTTTTTGTTCA				Mus musculus ribosomal protein L3-like (Rpl3l), mRNA.	ribonucleoprotein complex			1110057H16Rik
	0.05 Gy vs 0 Gy	ILMN_1252131	UP	1.6226	0	RefSeq	ILMN_196774	Klk1b27	S	78	CCTGTCCCTAGGAGGGATTGATGCTGCGCCTCCTGTCCAGTCTAGAATAA				Mus musculus kallikrein 1-related peptidase b27 (Klk1b27), mRNA.			tissue kallikrein activity, serine-type endopeptidase activity, hydrolase activity, peptidase activity	Gk27; Klk27; mGK-27
	0.05 Gy vs 0 Gy	ILMN_1223949	UP	1.6171	0	RefSeq	ILMN_209388	Cldn4	S	1579	TCTGAGTTCCCTCCCTTTGCCCATTTCAAGGACACCGGCCAGTCTGCGGA	5	-	135421157-135421206	Mus musculus claudin 4 (Cldn4), mRNA.	membrane, integral to membrane, tight junction	calcium-independent cell-cell adhesion	structural molecule activity	CEP-R; Cpetr1; Cpetr
	0.05 Gy vs 0 Gy	ILMN_2759344	UP	1.6059	0	RefSeq	ILMN_318857	LOC100048733	S	366	CGAGCGAAGGAGAGCTCTCAGGGACAGATACTAAACTCTCAGAGACTGGG				PREDICTED: Mus musculus similar to WAP four-disulfide core domain 2 (LOC100048733), mRNA.				1600023A02Rik; WAP5; HE4
	0.05 Gy vs 0 Gy	ILMN_2688236	UP	1.5889	0	RefSeq	ILMN_213534	Atp2a3	S	4431	CTTGGCAGGAGCAGAGCGCTGTGCCCACTTGCTGATTGTTTCTGATGGAG	11	+	72806469-72806518	Mus musculus ATPase, Ca++ transporting, ubiquitous (Atp2a3), mRNA.	membrane, integral to membrane, endoplasmic reticulum	ion transport, cation transport, calcium ion transport, metabolism, transport	hydrolase activity, calcium-transporting ATPase activity, ATP binding, ATPase activity; coupled to transmembrane movement of ions; phosphorylative mechanism, nucleotide binding, metal ion binding, hydrolase activity; acting on acid anhydrides; catalyzing transmembrane movement of substances, magnesium ion binding, calcium ion binding, catalytic activity	Serca3; SERCA3b
	0.05 Gy vs 0 Gy	ILMN_2954987	UP	1.5775	0	RefSeq	ILMN_210416	Mb	S	874	GGGAAAATCTCTTTTCCACTGTCACATTTGACCCCAAATCCAAGTCACTG	15	-	76846049-76846098	Mus musculus myoglobin (Mb), mRNA.		transport, oxygen transport, response to hypoxia, enucleate erythrocyte differentiation	heme binding, metal ion binding, oxygen transporter activity, binding, iron ion binding, oxygen binding	AI325109
	0.05 Gy vs 0 Gy	ILMN_2757844	UP	1.5551	0	RefSeq	ILMN_256267	Kndc1	S	7207	GTGGGGAAAGTGAACAGGCTTTTGGCTTCAGCACTGTTTGCATGGCGCCC				Mus musculus kinase non-catalytic C-lobe domain (KIND) containing 1 (Kndc1), mRNA.	intracellular	regulation of small GTPase mediated signal transduction	kinase activity, molecular_function, transferase activity, guanyl-nucleotide exchange factor activity
	0.05 Gy vs 0 Gy	ILMN_2485323	UP	1.542	0	RefSeq	ILMN_192134	Trf	S	1491	CTGGGGTAGACAGAACCGCTGGTTGGAACATCCCTATGGGCATGCTGTAC	9	-	103119717-103119766	Mus musculus transferrin (Trf), mRNA.	endocytic vesicle, endosome	ion transport, transport	metal ion binding, iron ion binding
	0.05 Gy vs 0 Gy	ILMN_2954824	UP	1.5416	0	RefSeq	ILMN_214764	Ppp1r1b	S	1609	TCTTCCCTTACTCTAGGCCTGAACCCCTCCTACGCTGTAATAAATCTTTG	11	+	98219052-98219101	Mus musculus protein phosphatase 1, regulatory (inhibitor) subunit 1B (Ppp1r1b), mRNA.	cytoplasm	transcription, signal transduction	type 1 serine/threonine specific protein phosphatase inhibitor activity, protein phosphatase inhibitor activity, protein phosphatase type 1 regulator activity	DARPP-32; Darpp32; AU040756
	0.05 Gy vs 0 Gy	ILMN_3091288	UP	1.5415	0	RefSeq	ILMN_246767	Tpd52	A	2014	ATGACATGCTGCCATTCCTGGTTGCTGCTCGGATGCAATGGAAACTATGC	3	-	8929638-8929687	Mus musculus tumor protein D52 (Tpd52), transcript variant 5, mRNA.	perinuclear region, endoplasmic reticulum, cytoplasm	secretion, B cell differentiation	protein homodimerization activity, calcium ion binding, protein heterodimerization activity	mD52; AI043038
	0.05 Gy vs 0 Gy	ILMN_2617005	UP	1.5362	0	RefSeq	ILMN_210332	Prlr	S	2116	GGATTACCTGGATCCTACGTGCTTCATGCACTCCTTTCACTGAGAGCTAG	15	+	10258980-10259022:10259023-10259029	Mus musculus prolactin receptor (Prlr), mRNA.	membrane, integral to membrane, cell surface	steroid biosynthesis, regulation of epithelial cell differentiation, tyrosine phosphorylation of JAK2 protein, regulation of cell adhesion, anti-apoptosis, transmembrane receptor protein tyrosine kinase activation (dimerization), lactation, cell surface receptor linked signal transduction	protein homodimerization activity, hematopoietin/interferon-class (D200-domain) cytokine receptor activity, ornithine decarboxylase activator activity, prolactin receptor activity, receptor activity	AI987712; Pr-1; Pr-3; Prlr-rs1
	0.05 Gy vs 0 Gy	ILMN_1238736	UP	1.5246	0	RefSeq	ILMN_199361	Klk1b4	S	404	TGTGAAGCCCATCACCCTGCCCACTGAGGAGCCCAAGCTGGGGAGCACAT	7	+	44078894-44078943	Mus musculus kallikrein 1-related pepidase b4 (Klk1b4), mRNA.		positive regulation of phosphoinositide 3-kinase activity, small GTPase mediated signal transduction	growth factor activity, receptor signaling protein activity, serine-type endopeptidase activity, metal ion binding, zinc ion binding	Ngfa; mGk-4
	0.05 Gy vs 0 Gy	ILMN_2731191	UP	1.5192	0	RefSeq	ILMN_196768	Klk1b5	S	555	CCAGTGTGTGAACTTCAAGCTCCTGCCTAATGAGGACTGTGTCAAAGCCC	7	+	51475380-51475429	Mus musculus kallikrein 1-related peptidase b5 (Klk1b5), mRNA.			tissue kallikrein activity, serine-type endopeptidase activity, hydrolase activity, peptidase activity
	0.05 Gy vs 0 Gy	ILMN_2700059	UP	1.5008	0	RefSeq	ILMN_211631	Slc12a2	S	7379	GTGACAGACGCCTTTGTAATGTTTTAACCCTGAGCATTGCGGTTGCTGCT	18	+	58106371-58106420	Mus musculus solute carrier family 12, member 2 (Slc12a2), mRNA.	membrane, integral to membrane, basolateral plasma membrane, apical plasma membrane	ion transport, sodium ion transport, chloride transport, amino acid transport, metabolism, transport, potassium ion transport	transferase activity, sodium ion binding, carrier activity, transporter activity, potassium ion binding, protein binding, symporter activity, cation:chloride symporter activity, amino acid-polyamine transporter activity
	0.05 Gy vs 0 Gy	ILMN_2765032	UP	1.4985	0	RefSeq	ILMN_223516	Kcnn4	S	1713	GACCCCTTAATCTCTGTTGGAGGAGGAGGTGCCTGGGGTCTAGGATGCTA	7	+	25169992-25170041	Mus musculus potassium intermediate/small conductance calcium-activated channel, subfamily N, member 4 (Kcnn4), mRNA.	integral to plasma membrane, voltage-gated potassium channel complex, membrane	ion transport, transport, potassium ion transport, positive regulation of protein secretion	calmodulin binding, ion channel activity, calcium-activated potassium channel activity, voltage-gated potassium channel activity	IK1; SK4; KCA4; IKCA1; mIKCa1
	0.05 Gy vs 0 Gy	ILMN_2789650	UP	1.4743	0	RefSeq	ILMN_217987	Csrp3	S	700	ACAGCAGTGCCACGTGATCCCACAGATGTAGTTTGTCCCCAACAGCCTCC	7	-	56085917-56085966	Mus musculus cysteine and glycine-rich protein 3 (Csrp3), mRNA.	Z disc, nucleus	cell differentiation, calcium ion homeostasis, development	zinc ion binding, metal ion binding, protein binding	MMLP; MLP; CRP3
	0.05 Gy vs 0 Gy	ILMN_1246419	UP	1.4535	0	RefSeq	ILMN_214278	Grhl1	S	2665	GGGCCGATTCTACAAGGCCATGTTTCAGAGCTTCCAAGCATCAGCTACCG	12	+	25301821-25301870	Mus musculus grainyhead-like 1 (Drosophila) (Grhl1), mRNA.	nucleus	regulation of transcription, regulation of transcription; DNA-dependent, development, transcription	transcription factor activity, DNA binding	Tcfcp2l2; LBP-32; MGR
	0.05 Gy vs 0 Gy	ILMN_2691996	UP	1.4428	0	RefSeq	ILMN_218130	Ascl3	S	619	CCGCAGCCAGTACATTCTCATACACATGGTTTCGAGGACACAACAGTACC	7	-	116871016-116871065	Mus musculus achaete-scute complex homolog 3 (Drosophila) (Ascl3), mRNA.	transcription factor complex, nucleus	transcription, regulation of transcription from RNA polymerase II promoter, regulation of transcription, regulation of transcription; DNA-dependent	DNA binding, transcription regulator activity, protein binding	MGC129412; Sgn1; MGC129413
	0.05 Gy vs 0 Gy	ILMN_2817864	UP	1.4427	0	RefSeq	ILMN_218610	Ckmt2	S	1124	AGAACCTGCGGCTCCAAAAGCGTGGCACAGGTGGTGTGGACACTGCTGCA	13	-	92330027-92330076	Mus musculus creatine kinase, mitochondrial 2 (Ckmt2), mRNA.	mitochondrion	phosphocreatine metabolism	creatine kinase activity, transferase activity	2300008A19Rik; ScCKmit
	0.05 Gy vs 0 Gy	ILMN_2751494	UP	1.4374	0	RefSeq	ILMN_222561	Stk39	S	2983	GACCTTCAAGAAGGTGGGCTCCGGGGATGGTACCATTGCTCTTTCCTAGC	2	-	68048718-68048767	Mus musculus serine/threonine kinase 39, STE20/SPS1 homolog (yeast) (Stk39), mRNA.	membrane fraction, basolateral plasma membrane, apical plasma membrane	protein amino acid phosphorylation	kinase activity, transferase activity, nucleotide binding, ATP binding, protein serine/threonine kinase activity, protein binding, protein kinase activity	DCHT; AW556857; SPAK; AW227544
	0.05 Gy vs 0 Gy	ILMN_2603647	UP	1.4351	0	RefSeq	ILMN_210243	Clec2d	S	973	TGAGGGACATAGGAGAGTTAGCTACCCCACACTGATGAGTCCCAAAAAGG	6	+	129136319-129136368	Mus musculus C-type lectin domain family 2, member d (Clec2d), mRNA.	external side of plasma membrane, integral to plasma membrane	negative regulation of osteoclast differentiation, cellular defense response, protection from natural killer cell mediated cytotoxicity	natural killer cell lectin-like receptor binding, transmembrane receptor activity, sugar binding, protein binding	MGC123478; Ocil; Clrb; Clr-b
	0.05 Gy vs 0 Gy	ILMN_1237871	UP	1.4237	0	RefSeq	ILMN_259430	Ampd1	S	2102	ACGTGTGACATGTGTGAGGTGGCAAGGAACAGTGTCCTGCAGTGTGGGAT	3	+	102903000-102903049	Mus musculus adenosine monophosphate deaminase 1 (isoform M) (Ampd1), mRNA. XM_921992		purine base metabolism, purine ribonucleoside monophosphate biosynthesis	AMP deaminase activity
	0.05 Gy vs 0 Gy	ILMN_1242912	UP	1.4223	0	RefSeq	ILMN_221065	Pof1b	S	3692	ACCTGCTATTAGGGTGCTTCCTATGTTCATCAATTCTGTGTAGTTACTCA	X	-	109752184-109752233	Mus musculus premature ovarian failure 1B (Pof1b), mRNA.			zinc ion binding, metallopeptidase activity	2310066B14Rik
	0.05 Gy vs 0 Gy	ILMN_1249000	UP	1.4213	0	RefSeq	ILMN_222808	1500015O10Rik	S	536	TGGTGACTACTACCAGCGTCATTATGATGAAGATGCGGCCATTGGTCCCC	1	+	43799149-43799198	Mus musculus RIKEN cDNA 1500015O10 gene (1500015O10Rik), mRNA.				Ecrg4
	0.05 Gy vs 0 Gy	ILMN_2606162	UP	1.4209	0	RefSeq	ILMN_210491	Pdlim4	S	972	GCCGGAGGGATATGATGTGGTGGCTGTATACCCCAATGCTAAGGTGGAAC	11	-	53868544-53868593	Mus musculus PDZ and LIM domain 4 (Pdlim4), mRNA.			zinc ion binding, metal ion binding, protein binding	Ril
	0.05 Gy vs 0 Gy	ILMN_2722616	UP	1.4068	0	RefSeq	ILMN_220479	Krt14	S	1564	CTGGAAGAGCCCCTGTATTGTCCCTATAGGCTTCACTCTTTACTTGACCC	11	-	100064522-100064571	Mus musculus keratin 14 (Krt14), mRNA.	keratin filament, intermediate filament	cytoskeleton organization and biogenesis	structural molecule activity, structural constituent of cytoskeleton	Krt1-14; Krt-1.14; K14; AI626930
	0.05 Gy vs 0 Gy	ILMN_2698052	UP	1.4017	0	RefSeq	ILMN_218610	Ckmt2	S	1012	CGTCTGGGATACATTTTGACTTGCCCCTCGAACCTCGGAACTGGATTGCG	13	-	91997852-91997901	Mus musculus creatine kinase, mitochondrial 2 (Ckmt2), nuclear gene encoding mitochondrial protein, mRNA.	mitochondrion	phosphocreatine metabolism	transferase activity, creatine kinase activity	2300008A19Rik; ScCKmit
	0.05 Gy vs 0 Gy	ILMN_2795412	UP	1.4	0	RefSeq	ILMN_216668	Tmem176a	S	1492	ACCAAAAGGCTACTTCGACCTCTTCACCTCTGCTTCCCATCTCAGAATCT	6	+	48776251-48776300	Mus musculus transmembrane protein 176A (Tmem176a), mRNA.				AU041743; Keg2; AU040201; 0610011I04Rik
	0.05 Gy vs 0 Gy	ILMN_2805372	UP	1.3916	0	RefSeq	ILMN_210301	Itgb6	S	4455	CACTCCCAGTGATGTGGTGAGACTGCTGAGGATACACGGGGCTGTTTGTG	2	-	60436600-60436649	Mus musculus integrin beta 6 (Itgb6), mRNA.	integral to membrane, integrin complex, membrane	cell adhesion, cell-matrix adhesion, development, inflammatory response, integrin-mediated signaling pathway	integrin binding, receptor activity, protein binding	4831415H04Rik; 2210409C20Rik
	0.05 Gy vs 0 Gy	ILMN_2676012	UP	1.3886	0	RefSeq	ILMN_242030	Mybpc2	S	3475	GACAGCTCATCACCTGCTAAATAAGTCATCAGAACCCGGACACCAGCGCT	7	-	51757153-51757201:51757202-51757202	Mus musculus myosin binding protein C, fast-type (Mybpc2), mRNA.	cytoskeleton	muscle contraction	structural constituent of cytoskeleton	MGC28149
	0.05 Gy vs 0 Gy	ILMN_1224637	UP	1.3869	0	RefSeq	ILMN_221286	Foxq1	S	1911	CAGAGGATCAAAGCCGTTCTTTTCCATTTCTTGGCCAGGCCTGTACTCTC	13	+	31652216-31652265	Mus musculus forkhead box Q1 (Foxq1), mRNA.	nucleus, transcription factor complex	regulation of transcription; DNA-dependent, transcription, hair follicle morphogenesis	sequence-specific DNA binding, transcription factor activity, DNA binding	Hfh1l; sa; Hfh1; HFH-1
	0.05 Gy vs 0 Gy	ILMN_2608703	UP	1.363	0	RefSeq	ILMN_210744	Asgr1	S	899	TGTGCCCACTTCACGACGGATGGCCGCTGGAATGACGACGTCTGCAGGAG	11	+	69871050-69871099	Mus musculus asialoglycoprotein receptor 1 (Asgr1), mRNA.	membrane	endocytosis	metal ion binding, receptor activity, sugar binding, calcium ion binding
	0.05 Gy vs 0 Gy	ILMN_2982781	UP	1.3551	0	RefSeq	ILMN_218669	Kcnk5	S	3274	GCACACCAACCACGCTGTGTGCATGTGCCGATGGTGAAGGCAGATGTAAT	14	-	18930794-18930843	Mus musculus potassium channel, subfamily K, member 5 (Kcnk5), mRNA.	integral to plasma membrane	potassium ion transport	ion channel activity, potassium channel activity	TASK-2
	0.05 Gy vs 0 Gy	ILMN_2947559	UP	1.3522	0	RefSeq	ILMN_210806	Rbm35a	S	2884	AGCCGCTCCTGCCCGAAGCTCTGAAGAACTGAGATGCCAGAGATGCTTAC	4	-	11259145-11259194	Mus musculus RNA binding motif protein 35A (Rbm35a), mRNA.			RNA binding, nucleic acid binding, nucleotide binding	MGC25805; 2210008M09Rik; A630065D16; BC031468
	0.05 Gy vs 0 Gy	ILMN_2865744	UP	1.3424	0	RefSeq	ILMN_239496	Myh1	S	5715	ACTGCAATCAAAGGTCAAGGCCTACAAGAGACAAGCTGAGGAAGCGGAGG	11	+	67035923-67035968:67037819-67037822	Mus musculus myosin, heavy polypeptide 1, skeletal muscle, adult (Myh1), mRNA.	cytoskeleton	cytoskeleton organization and biogenesis	motor activity	MdMs; A530084A17Rik; Myhs-f; MYHC-IIX; MyHC-IIx/d; MyHC-IId/x; Myhs-f2; IId; MHC-2X/D; MGC117705; Myhsf2; MHC2X/D; IId/x
	0.05 Gy vs 0 Gy	ILMN_2773169	UP	1.3191	0	RefSeq	ILMN_247424	Grb7	S	2313	CCCCACCCGTAATCTGTACAGACTGAGAGGCCAGTTGATCTGCTCTGTTT	11	+	98316603-98316652	Mus musculus growth factor receptor bound protein 7 (Grb7), mRNA.	cytosol	signal transduction, intracellular signaling cascade	receptor activity, SH3/SH2 adaptor activity
	0.05 Gy vs 0 Gy	ILMN_2935870	UP	1.3129	0	RefSeq	ILMN_213622	St3gal4	S	1739	GGGGTAGGAAAATGAATGGGCTGGTCCCAGGATGTTCATGAAAGGGACAC	9	-	34796490-34796539	Mus musculus ST3 beta-galactoside alpha-2,3-sialyltransferase 4 (St3gal4), mRNA.	integral to membrane, integral to Golgi membrane		transferase activity, transferase activity; transferring glycosyl groups	Siat4c
	0.05 Gy vs 0 Gy	ILMN_2607127	UP	1.294	0	RefSeq	ILMN_210586	Adcy8	S	4827	GAACAGCAATTCGGGCATCATCAAGAGCCATTACAACCGGCGGACTTTGC	15	-	64530759-64530808	Mus musculus adenylate cyclase 8 (Adcy8), mRNA.	plasma membrane, integral to membrane, membrane	intracellular signaling cascade, cAMP biosynthesis, adenylate cyclase activation, cyclic nucleotide biosynthesis	phosphorus-oxygen lyase activity, adenylate cyclase activity, lyase activity, metal ion binding, magnesium ion binding
	0.05 Gy vs 0 Gy	ILMN_2756046	UP	1.2842	0	RefSeq	ILMN_222875	Ffar2	S	2132	CCACTGTTATGCCGGGATCTGGGTCACATGCTTATCCTCTGTGTCACCAG	7	-	31603486-31603535	Mus musculus free fatty acid receptor 2 (Ffar2), mRNA.	membrane	signal transduction	receptor activity, signal transducer activity, lipid binding, G-protein coupled receptor activity	Gpr43; MGC28611
	0.05 Gy vs 0 Gy	ILMN_3112219	UP	1.2817	0	RefSeq	ILMN_246637	Mlf1	A	742	GACGGTCAGGAAACACTGGAATGCGAAGTGTGGGTCATGAGCATCCAGGG	3	+	67201763-67201812	Mus musculus myeloid leukemia factor 1 (Mlf1), transcript variant 1, mRNA.	nucleus, centrosome, cytoplasm	cell differentiation, development, hemopoiesis	protein binding	HLS7
	0.05 Gy vs 0 Gy	ILMN_2788191	UP	1.2702	0	RefSeq	ILMN_258414	Atad4	S	1205	TGACCGGCCCAAGGGTCCAAACTGGAGGAGTGGATGCGGGTTTCTCCTGA	11	+	96796804-96796853	Mus musculus ATPase family, AAA domain containing 4 (Atad4), mRNA.				MGC37495; BC022765; E230006A12Rik
	0.05 Gy vs 0 Gy	ILMN_2721789	UP	1.2587	0	RefSeq	ILMN_312656	Slc12a8	S	2166	GCCAGATACTAGGTATGACTATGGCTTCCACGTGTGCCCAACCTGAAGAG	16	+	33663337-33663386	Mus musculus solute carrier family 12 (potassium/chloride transporters), member 8 (Slc12a8), transcript variant 2, mRNA.
	0.05 Gy vs 0 Gy	ILMN_2661289	UP	1.2487	0	RefSeq	ILMN_215584	Csprs	S	2485	CCCCTCACAGTCTGTTGAGTCCTATCTATACTCCCTCCAAACATCACGTG	8|NT_162750.1	-	111756-111805	Mus musculus component of Sp100-rs (Csprs), mRNA.	nucleus, integral to membrane	G-protein coupled receptor protein signaling pathway	receptor activity, rhodopsin-like receptor activity	MGC29132; D1Lub1; HSR
	0.05 Gy vs 0 Gy	ILMN_2783225	UP	1.2426	0	RefSeq	ILMN_223577	Tcfap2c	S	2703	TTGTGTGGGTGACGTGTGGATTGGGACTGGACCTCTAAGCCTGTCCGTGC	2	+	172384008-172384057	Mus musculus transcription factor AP-2, gamma (Tcfap2c), mRNA.	transcription factor complex, nucleus	transcription, regulation of transcription from RNA polymerase II promoter, cell differentiation, regulation of transcription; DNA-dependent	transcription factor activity, DNA binding, protein binding	AA409384; Ap-2.2
	0.05 Gy vs 0 Gy	ILMN_1254634	UP	1.2406	0	RefSeq	ILMN_256033	Acpl2	S	2954	TGCAGCTAACGCCGTGGTTCCTGGGTTAACGGTGCTTGTTCGTTCCGCAG	9	-	96723878-96723927	Mus musculus acid phosphatase-like 2 (Acpl2), mRNA.			molecular_function, acid phosphatase activity
	0.05 Gy vs 0 Gy	ILMN_2628629	UP	1.2397	0	RefSeq	ILMN_212630	Cdh1	S	4327	TTTGTGGGGGGTGGAAAAGGTAAGCCATTGAAACCGTTCTCTAAGATGCA	8	+	109194060-109194109	Mus musculus cadherin 1 (Cdh1), mRNA.	plasma membrane, cell-cell adherens junction, adherens junction, membrane, apical part of cell, basolateral plasma membrane	cell adhesion, protein homooligomerization, cell-cell adhesion, homophilic cell adhesion, protein metabolism	beta-catenin binding, calcium ion binding, protein binding
	0.05 Gy vs 0 Gy	ILMN_2711267	UP	1.2387	0	RefSeq	ILMN_219615	Krt18	S	1101	CCAGCGCCAGGCCCAGGAATATGAAGCCCTCTTGAACATCAAGGTGAAGC	15	+	101861846-101861895	Mus musculus keratin 18 (Krt18), mRNA.	mitochondrion, intermediate filament	cytoskeleton organization and biogenesis	structural molecule activity, structural constituent of cytoskeleton	Krt1-18; K18; CK18; Endo B
	0.05 Gy vs 0 Gy	ILMN_2695819	UP	1.2327	0	RefSeq	ILMN_218436	Ddit4l	S	2497	TGGTGAGGCTTCTCAGGCATGGACATAGATCTTTTACCCGTTAGCAGTTC	3	+	137291136-137291185	Mus musculus DNA-damage-inducible transcript 4-like (Ddit4l), mRNA.			molecular_function	1700108M02Rik; 1700037B15Rik; Smhs1; REDD2; RTP801L
	0.05 Gy vs 0 Gy	ILMN_1259206	UP	1.2279	0	RefSeq	ILMN_221655	Hrc	S	2370	CCCTGACCTGGCCGCCTGGCAAGAGCTGCATCTATTTCTTTGAATAAATG	7	+	52594282-52594287:52594288-52594331	Mus musculus histidine rich calcium binding protein (Hrc), mRNA.
	0.05 Gy vs 0 Gy	ILMN_2929572	UP	1.224	0	RefSeq	ILMN_223560	Ccdc68	S	998	GTATCTAAGGCCGTCTCCACAAGCGAGTTGAAGACTGAAGGTGCTTCTCC	18	+	70092215-70092235:70094347-70094375	Mus musculus coiled-coil domain containing 68 (Ccdc68), mRNA.				BC046343; MGC54896
	0.05 Gy vs 0 Gy	ILMN_3137552	UP	1.2135	0	RefSeq	ILMN_214246	Mtap2	A	5230	CTCTGTATGCTGGGATCCCAAGGTTTCAACACACCATCTGTGGGGGGTTC	1	+	66488960-66489009	Mus musculus microtubule-associated protein 2 (Mtap2), transcript variant 2, mRNA. XM_901527 XM_901529 XM_901531 XM_901532 XM_901536 XM_901538 XM_901540	microtubule associated complex, dendritic shaft, microtubule, dendrite, cytoplasm	negative regulation of microtubule depolymerization, microtubule bundle formation	cytoskeletal regulatory protein binding, calmodulin binding
	0.05 Gy vs 0 Gy	ILMN_2760434	UP	1.2088	0	RefSeq	ILMN_217708	Liph	S	1888	TCTCTTTTTCAACACCAGCTTTCCTCCTGGACTGTTTGCCTCGGGGCGAC	16	-	21955572-21955621	Mus musculus lipase, member H (Liph), transcript variant 2, mRNA.	extracellular region			H06; P3; C130037N08Rik; lpd2; D16Wsu119e; PLA1B; lpd1; mPA-PLA1; Lpdlr
	0.05 Gy vs 0 Gy	ILMN_1218590	UP	1.2063	0	RefSeq	ILMN_211543	Ccl28	S	488	GGCCCATATCTGGTTATAAATTTCTCAGCTGAATCTTCCTTATTGACACC	13|NT_166323.1	-	152298-152347	Mus musculus chemokine (C-C motif) ligand 28 (Ccl28), mRNA.	extracellular region	immune response, chemotaxis	cytokine activity, chemokine activity	MEC; CCK1; Scya28
	0.05 Gy vs 0 Gy	ILMN_2875730	UP	1.2048	0	RefSeq	ILMN_240932	Mup1	S	644	CCCGAGAATGAAGAATGGCCTGAGCCTCCAGTGTTGAGTGGAGACTTCTC	4	-	60511117-60511136:60511928-60511947:60511948-60511957	Mus musculus major urinary protein 1 (Mup1), mRNA.		transport	pheromone binding, binding, transporter activity	Mup-1; Ltn-1; Lvtn-1; 2610016E04Rik; Mup-a; Up-1
	0.05 Gy vs 0 Gy	ILMN_2682268	UP	1.1928	0	RefSeq	ILMN_217355	Lrrc26	S	858	TTTCCTTGCTAGTTTGGCCATCTGCCTGGCATTGGGCTCCGTGCTCACTG	2	+	25146400-25146449	Mus musculus leucine rich repeat containing 26 (Lrrc26), mRNA.			transferase activity	MGC37548; MGC37592; MGC6965; RP23-132N23.19
	0.05 Gy vs 0 Gy	ILMN_2891583	UP	1.1906	0	RefSeq	ILMN_233734	Car12	S	3149	TCGCCTTGTGCTCCTTAACTCTGCCGTGCGAGGTGCAAGGTGGGTGCCTA	9	+	66614141-66614190	Mus musculus carbonic anyhydrase 12 (Car12), mRNA.	membrane, integral to membrane	one-carbon compound metabolism	zinc ion binding, metal ion binding, carbonate dehydratase activity, lyase activity	AI314958; 2310047E01Rik
	0.05 Gy vs 0 Gy	ILMN_1246392	UP	1.1879	0	RefSeq	ILMN_214759	Prom2	S	3912	GTGAAGAGGGTGAGTGCCCTTTATGGTGGTAATTCTCCCTATCTCTGGGC	2	-	127352973-127353022	Mus musculus prominin 2 (Prom2), transcript variant 2, mRNA.	plasma membrane, integral to membrane			AI507243; MGC31164; Prom-rp
	0.05 Gy vs 0 Gy	ILMN_3115472	UP	1.1853	0	RefSeq	ILMN_217154	Aqp5	A	1364	CTCATGTGCCAAAGCCTTCCCCCAGGTAGACAGAGGGGACATTGCCTGAG	15	+	99425073-99425122	Mus musculus aquaporin 5 (Aqp5), mRNA.	integral to membrane, outer membrane, microvillus, integral to plasma membrane, membrane, apical plasma membrane, basal plasma membrane	transport, water transport	transporter activity, porin activity, water channel activity
	0.05 Gy vs 0 Gy	ILMN_2429025	UP	1.1815	0	MEEBO	ILMN_185673	Wbp5	S	19	AAGAAACTTTTCGGGAGAGGCTGATCCGGTCTCTGCAGGATTTTCAGGAG
	0.05 Gy vs 0 Gy	ILMN_1216279	UP	1.1795	0	RefSeq	ILMN_215395	Irf6	S	3677	GCTCCCATTCACTCTCCAGCTGTCTTCTTCCTGCCTTCATTTGAAGACTC	1	+	194997782-194997831	Mus musculus interferon regulatory factor 6 (Irf6), mRNA.	nucleus	regulation of transcription; DNA-dependent, transcription	transcription factor activity, DNA binding
	0.05 Gy vs 0 Gy	ILMN_2638017	UP	1.1737	0	RefSeq	ILMN_213534	Atp2a3	S	3092	CATTTATGCAGGCTCGGAGTAGGCAGCTGCCGACTACTTCCAGGACCCCA	11	+	72802989-72803038	Mus musculus ATPase, Ca++ transporting, ubiquitous (Atp2a3), mRNA.	membrane, integral to membrane, endoplasmic reticulum	ion transport, cation transport, calcium ion transport, metabolism, transport	hydrolase activity, calcium-transporting ATPase activity, ATP binding, ATPase activity; coupled to transmembrane movement of ions; phosphorylative mechanism, nucleotide binding, metal ion binding, hydrolase activity; acting on acid anhydrides; catalyzing transmembrane movement of substances, magnesium ion binding, calcium ion binding, catalytic activity	Serca3; SERCA3b
	0.05 Gy vs 0 Gy	ILMN_2654997	UP	1.1736	0	RefSeq	ILMN_255543	Dsp	S	8883	CTACGGGCAATTCTTCTTACTCCTATTCCTATTCATTTAGCAGTAGCTCC	13	+	38289737-38289786	PREDICTED: Mus musculus desmoplakin, transcript variant 1 (Dsp), mRNA.
	0.05 Gy vs 0 Gy	ILMN_2767615	UP	1.1649	0	RefSeq	ILMN_223681	Atp1b1	S	2077	GTGATGGGTTGTGTTGTGCTCCGTGCTGAATGCTGTCTCGCCATCTCTCC				Mus musculus ATPase, Na+/K+ transporting, beta 1 polypeptide (Atp1b1), mRNA.	plasma membrane, membrane, basolateral plasma membrane	ion transport, transport, potassium ion transport, sodium ion transport	sodium ion binding, potassium ion binding, sodium:potassium-exchanging ATPase activity	Atpb; Atpb-1
	0.05 Gy vs 0 Gy	ILMN_2605512	UP	1.1645	0	RefSeq	ILMN_210428	Lamb3	S	3776	CATAGACTGGTCACCCTGGACGTGCTTCAAGGTACTGTTCCCACTGAGCC	1	+	195169793-195169842	Mus musculus laminin, beta 3 (Lamb3), mRNA.	basement membrane, basal lamina, extracellular matrix (sensu Metazoa)	cell adhesion	extracellular matrix structural constituent, protein binding
	0.05 Gy vs 0 Gy	ILMN_2748222	UP	1.1626	0	MEEBO	ILMN_222340	Tesc	S	690	CATCGAGACCAAGATGCACATTCGTTTCCTCAACATGGAGACCATCGCCC
	0.05 Gy vs 0 Gy	ILMN_2736380	UP	1.1575	0	RefSeq	ILMN_216298	Elf5	S	1759	TACCAAGCAGAGAACGTCCTAACAAGCCACGATAGCCGAACACAGCATCG	2	+	103290698-103290747	Mus musculus E74-like factor 5 (Elf5), mRNA.		transcription, ectoderm development	sequence-specific DNA binding	ESE-5
	0.05 Gy vs 0 Gy	ILMN_2848273	UP	1.1511	0	RefSeq	ILMN_212652	Mansc1	S	2225	CCCCATTCCAGATAATGGCAACTGTTTGATACGAGTTTTAATGGGTCCTC	6	-	134575001-134575050	Mus musculus MANSC domain containing 1 (Mansc1), mRNA.	membrane			9130403P13Rik
	0.05 Gy vs 0 Gy	ILMN_1247704	UP	1.1473	0	RefSeq	ILMN_214141	Hmgn3	S	673	GCGCCCTTGCTTTACAATTTTAGTCCTGTGCAGACTGTGGTGTTTTTACT	9	-	83003693-83003742	Mus musculus high mobility group nucleosomal binding domain 3 (Hmgn3), transcript variant 2, mRNA.	nucleus		chromatin binding	HMGN3b; TRIP7; 1110002A15Rik; HMGN3a; BB071015; 6330514M13Rik
	0.05 Gy vs 0 Gy	ILMN_2739384	UP	1.1418	0	RefSeq	ILMN_209122	Slc5a8	S	5072	CCAAGGTAAAGGGCTGCGGTTCAGCGGTAAAACTCTTACTGAGCTTGTGC	10	+	88392001-88392050	Mus musculus solute carrier family 5 (iodide transporter), member 8 (Slc5a8), mRNA.	integral to membrane, membrane	ion transport, transport, sodium ion transport	molecular_function, transporter activity
	0.05 Gy vs 0 Gy	ILMN_2682503	UP	1.1415	0	RefSeq	ILMN_251062	Gne	S	2290	CAGCATGGTTCTGGACTACACAACGCGCAGGATCCACTAGGTCTCCCGGG	4	-	44049980-44049989:44049990-44050029	Mus musculus glucosamine (Gne), mRNA.		N-acetylneuraminate metabolism, lipopolysaccharide biosynthesis, UDP-N-acetylglucosamine metabolism	kinase activity, UDP-N-acetylglucosamine 2-epimerase activity, transferase activity, nucleotide binding, isomerase activity, N-acylmannosamine kinase activity, ATP binding, catalytic activity
	0.05 Gy vs 0 Gy	ILMN_3159720	UP	1.1309	0	RefSeq	ILMN_215751	Rin2	A	4502	CCTGTACAAGGCTTTTGTTGTCCCAGAACCCTCCCTTGGCACATGCTGGG	2	+	145578929-145578978	Mus musculus Ras and Rab interactor 2 (Rin2), mRNA.		intracellular signaling cascade, signal transduction, endocytosis	GTPase activator activity	AW821980; RASSF4; 2010003K16Rik; 4632403N06Rik
	0.05 Gy vs 0 Gy	ILMN_2615250	UP	1.1271	0	RefSeq	ILMN_211382	Myoz1	S	946	GAGCTCTGGGGAGCATGTAGACTACAACGTGGATGTTGGTATCCCCTTGG	14	-	21468622-21468671	Mus musculus myozenin 1 (Myoz1), mRNA.	nucleus, actin cytoskeleton		structural molecule activity, protein binding	Myoz; AV090278; FATZ; 2310001N11Rik
	0.05 Gy vs 0 Gy	ILMN_2900484	UP	1.1117	0	RefSeq	ILMN_252980	Trim72	S	2247	GGATCCTCCAGTCCCAATGAGTTTGATGGTCTCTTCCAGCCTCTGTGAGC				Mus musculus tripartite motif-containing 72 (Trim72), mRNA.	intracellular		protein binding, zinc ion binding	BC067209; MG53
	0.05 Gy vs 0 Gy	ILMN_2592166	UP	1.1107	0	RefSeq	ILMN_209061	Mup4	S	553	AATATCATTGACTTAACCAAAACCAATCGCTGCCTCAAGGCCCGAGAATG	4	-	59970737-59970762:59970928-59970951	Mus musculus major urinary protein 4 (Mup4), mRNA.		transport	pheromone binding, binding, transporter activity	Mup-4
	0.05 Gy vs 0 Gy	ILMN_2971559	UP	1.1028	0	RefSeq	ILMN_214177	Eef1a2	S	1880	GCGCATGTCTGCACCTCCGCTTGTAAGAGGCTCTACGTCAGCGACTGGAT	2	-	180882513-180882562	Mus musculus eukaryotic translation elongation factor 1 alpha 2 (Eef1a2), mRNA.	nucleus, eukaryotic translation elongation factor 1 complex, cytoplasm	anti-apoptosis, translational elongation	nucleotide binding, translation elongation factor activity	S1; wst; wasted; Eef1a
	0.05 Gy vs 0 Gy	ILMN_2661588	UP	1.0907	0	RefSeq	ILMN_240209	Spnb3	S	7968	CACAGCTAGGGTGTGCCATCCACCATTCAGTTCTTTGCCTCTGGGATCAG	19	+	4752085-4752134	Mus musculus spectrin beta 3 (Spnb3), mRNA.		barbed-end actin filament capping	actin binding
	0.05 Gy vs 0 Gy	ILMN_2742042	UP	1.0833	0	RefSeq	ILMN_221920	Nupr1	S	345	CCAGCAATGGATACAGGACATCACACCCAGCAATGGATACAGGACCTTGG	7	-	133766991-133767040	Mus musculus nuclear protein 1 (Nupr1), mRNA.				p8; 2310032H04Rik; Com1
	0.05 Gy vs 0 Gy	ILMN_3163255	UP	1.0761	0	RefSeq	ILMN_209707	C130090K23Rik	A	2256	GTCGTCATAGACCACCGAGGAGTTCCCAAGAACATTCACTTCAACCCCAG	5	+	73832650-73832699	Mus musculus RIKEN cDNA C130090K23 gene (C130090K23Rik), mRNA.
	0.05 Gy vs 0 Gy	ILMN_1220726	UP	1.0655	0	RefSeq	ILMN_247053	Satb1	S	2859	CTTTAGTAATTCTTCTGTAACCCGCCACACTAGTCTTTGGAAACTGGCCC	17	-	51878807-51878856	Mus musculus special AT-rich sequence binding protein 1 (Satb1), mRNA.	nuclear heterochromatin, nucleus	establishment and/or maintenance of chromatin architecture, histone methylation, transcription, regulation of transcription, regulation of transcription; DNA-dependent	sequence-specific DNA binding, transcription factor activity, DNA binding
	0.05 Gy vs 0 Gy	ILMN_2951682	UP	1.0516	0	RefSeq	ILMN_255747	Cobl	S	4966	GGCCAGAGAGCAGAGTGTTGAGGACCTATATGTAGCAGAGGGCAGTCCAC	11	-	12137121-12137170	Mus musculus cordon-bleu (Cobl), mRNA.		neural tube closure		4732460E13; C530045F18Rik; mKIAA0633
	0.05 Gy vs 0 Gy	ILMN_2717667	UP	1.0497	0	MEEBO	ILMN_220103	Pim3	S	2189	GCTGGGGAGGGGTTTAAATTATTGACCTTGTACAGTCTGCTTGCTGGCTC
	0.05 Gy vs 0 Gy	ILMN_1225605	UP	1.0479	0	RefSeq	ILMN_220227	Pigr	S	3096	CTGTCTTCAAGACCTCTGCTCTTATTAGAGGGAGAACTTTAGCATGGGGG	1	+	132748140-132748189	Mus musculus polymeric immunoglobulin receptor (Pigr), mRNA.	membrane		receptor activity
	0.05 Gy vs 0 Gy	ILMN_1245757	UP	1.0466	0	RefSeq	ILMN_215041	Nans	S	1817	GGGCATGAACTCTTACCGAGGCTCACTGTCACATTCACTTTGTTCTTTGG	4	+	46516223-46516272	Mus musculus N-acetylneuraminic acid synthase (sialic acid synthase) (Nans), mRNA.	cytosol	carbohydrate biosynthesis		Sas; 4632418E04Rik
	0.05 Gy vs 0 Gy	ILMN_2965641	UP	1.0448	0	RefSeq	ILMN_212730	2410002F23Rik	S	4090	GCTGCACAGATGGCCCCTGGCCAATGCAGATCTGGATTTAGTGGAGGGGT	7	+	44120243-44120292	Mus musculus RIKEN cDNA 2410002F23 gene (2410002F23Rik), mRNA.
	0.05 Gy vs 0 Gy	ILMN_2669493	UP	1.0412	0	RefSeq	ILMN_216297	Bsnd	S	2640	GGACTGACTGTGACCCACATCAGACAGAGCAAAGTCAGCACCAGGGGATG	4	-	106156087-106156136	Mus musculus Bartter syndrome, infantile, with sensorineural deafness (Barttin) (Bsnd), mRNA.	integral to membrane, protein complex, integral to plasma membrane, membrane, basolateral plasma membrane	cell ion homeostasis	molecular_function, chloride channel activity, protein binding
	0.05 Gy vs 0 Gy	ILMN_2654186	UP	1.0412	0	RefSeq	ILMN_211969	Nedd9	S	4221	GGAGAGCAATTCACTGTGTCTGGCGTGTGGAAGAAGAGGGTCCTGAAGCA	13	-	41321149-41321198	Mus musculus neural precursor cell expressed, developmentally down-regulated gene 9 (Nedd9), mRNA.	cytoskeleton, nucleus	cell cycle, regulation of cell growth, mitosis, cell division, cell adhesion	protein binding	E230025G09Rik
	0.05 Gy vs 0 Gy	ILMN_1246558	UP	1.0338	0	RefSeq	ILMN_258414	Atad4	S	909	CGCTGCATCCTCTACTTTCTCTACCGTGTGACTGTTGCCTGGGCCAATCC	11	+	96796508-96796557	Mus musculus ATPase family, AAA domain containing 4 (Atad4), mRNA.
	0.05 Gy vs 0 Gy	ILMN_2614966	UP	1.0306	0	RefSeq	ILMN_211354	Rab27a	S	2749	GTTGGCTCCACACCAGGCACGGGGCTTAATGTGTGTGATAGTTGCCCAAC				Mus musculus RAB27A, member RAS oncogene family (Rab27a), mRNA.	melanosome, membrane, intracellular	vesicle-mediated transport, blood coagulation, protein transport, small GTPase mediated signal transduction	GTPase activity, nucleotide binding, GTP binding, protein binding	2410003M20Rik; 4933437C11Rik; 2210402C08Rik; ash
	0.05 Gy vs 0 Gy	ILMN_2684075	UP	1.0239	0	RefSeq	ILMN_217507	Ar	S	2806	GCACTACTTCTCTGCAGTGCCTTGGGGGAAATTCCTCTACTGATGTACAG	X	+	95512293-95512342	Mus musculus androgen receptor (Ar), mRNA.	nucleus, cytoplasm	cellular physiological process, male gonad development, regulation of transcription; DNA-dependent, cell growth, transcription, regulation of transcription, embryonic development (sensu Mammalia), androgen receptor signaling pathway	transcription factor activity, DNA binding, steroid binding, protein binding, sequence-specific DNA binding, lipid binding, zinc ion binding, metal ion binding, receptor activity, androgen receptor activity, steroid hormone receptor activity
	0.05 Gy vs 0 Gy	ILMN_2878542	UP	1.0231	0	RefSeq	ILMN_218373	Myl1	S	873	GATAATCTCAAGTCCACACACCACCGTTATCATCTACTTGGGTCCACAAC	1	-	66857551-66857600	Mus musculus myosin, light polypeptide 1 (Myl1), mRNA.	cytoskeleton, myosin	cytoskeleton organization and biogenesis	calcium ion binding, motor activity	Mylf; AI325107; MLC1f; MLC3f
	0.05 Gy vs 0 Gy	ILMN_1255385	UP	1.0227	0	RefSeq	ILMN_222161	Chst1	S	1972	GTCTGAGTCTTGTGGCTACCCCTAGACCAGTAATGGCTAATGAATCTTAG	2	+	92455224-92455273	Mus musculus carbohydrate (keratan sulfate Gal-6) sulfotransferase 1 (Chst1), mRNA.	membrane, integral to membrane	carbohydrate metabolism, inflammatory response	transferase activity, sulfotransferase activity, keratan sulfotransferase activity	KSGAL6ST; GST-1; AW125896; Gst1; C6ST; 2610008E20Rik
	0.05 Gy vs 0 Gy	ILMN_1214402	UP	1.0217	0	RefSeq	ILMN_225853	Wnk2	S	6519	CACTCCTCTAGTCCATTCACGATGTTTTGTAACCACTTTCTAACCATTTT	13	-	49131733-49131782	Mus musculus WNK lysine deficient protein kinase 2 (Wnk2), mRNA.		protein amino acid phosphorylation	kinase activity, ATP binding, transferase activity, protein serine/threonine kinase activity, nucleotide binding, protein kinase activity
	0.05 Gy vs 0 Gy	ILMN_2998313	UP	1.0173	0	RefSeq	ILMN_208854	Cadps2	S	4708	GTACCATGTCGCCAGGTGTGCTTCCAACACAAGTGTAACAGCTTGCCGGC	6	-	23212863-23212912	Mus musculus Ca2+-dependent activator protein for secretion 2 (Cadps2), mRNA.	synapse, synaptic vesicle, postsynaptic membrane, cytoplasmic membrane-bound vesicle, presynaptic membrane, membrane, cytoplasmic vesicle	transport, protein transport, positive regulation of exocytosis, exocytosis	lipid binding, metal ion binding, calcium ion binding, protein binding
	0.05 Gy vs 0 Gy	ILMN_2644719	UP	1.0155	0	RefSeq	ILMN_235659	Hmgn3	S	624	CGCCCTTGCTTTACAATTTTAGTCCTGTGCAGACTGTGGTGTTTTTACTG				Mus musculus high mobility group nucleosomal binding domain 3 (Hmgn3), transcript variant 1, mRNA.	nucleus		chromatin binding	HMGN3b; TRIP7; 1110002A15Rik; HMGN3a; BB071015; 6330514M13Rik
	0.05 Gy vs 0 Gy	ILMN_3084954	UP	1.0139	0	RefSeq	ILMN_216487	Tes	A	2482	GGTGTTACCAGATGGATCCTCTCTTGTGCTACCTCTGAGCTTGCTGTAGA	6	+	17055625-17055674	Mus musculus testis derived transcript (Tes), transcript variant 1, mRNA.			metal ion binding, zinc ion binding	testin2; D6Ertd352e; Tes1; Tes2; TESS
	0.05 Gy vs 0 Gy	ILMN_3009501	UP	1.0105	0	RefSeq	ILMN_237297	Kcnk1	S	2061	GGAAGGCATACCACCACTTCTACCCACTTCACAGGTCTGGAGGGCATACC	8	+	128554411-128554460	Mus musculus potassium channel, subfamily K, member 1 (Kcnk1), mRNA.	membrane, endosome	ion transport, transport, potassium ion transport	voltage-gated ion channel activity, potassium ion binding, potassium channel activity, ion channel activity, protein binding	TWIK-1; AI788889
	0.05 Gy vs 0 Gy	ILMN_3162925	UP	1.0094	0	RefSeq	ILMN_317869	C130026I21Rik	I	1344	TCTCAGAGCTGGTGCAGGGGTCGAGGGATACATGACCTCCGTGTTAGCAG	1	-	85243496-85243511:85243512-85243545	Mus musculus RIKEN cDNA C130026I21 gene (C130026I21Rik), transcript variant 1, mRNA.
	0.05 Gy vs 0 Gy	ILMN_2419185	UP	1.0092	0	RefSeq	ILMN_184505	Tuft1	S	2450	CCTGAGACTTCAGGCAGAACGAGTGGGTTGTACATAATCTCCGTGCCCCT	3	-	94416745-94416794	Mus musculus tuftelin 1 (Tuft1), mRNA.	extracellular region	ossification, odontogenesis, bone mineralization	structural constituent of tooth enamel, protein binding
	0.05 Gy vs 0 Gy	ILMN_2692733	UP	1.007	0	RefSeq	ILMN_218190	Tmem117	S	2494	GGACCACCAAGGAATTGAAGTCGTAATCATGTGAAGCCGGCACAGCCCAC				Mus musculus transmembrane protein 117 (Tmem117), mRNA.	integral to membrane			B930062P21Rik
	0.05 Gy vs 0 Gy	ILMN_2703364	UP	1.005	0	MEEBO	ILMN_219031	D530004J12Rik	S	2988	TCACCAGCTAGGGCAGAATCAGGTCCGGGTCCTTCACTCAGTCATGTTGG
	0.05 Gy vs 0 Gy	ILMN_2747543	UP	0.9998	0	RefSeq	ILMN_219398	Actn3	S	2505	CCGAGAGACTGCCGAGACAGACACGGCTGAACAAGTGGTAGCCTCCTTCA	19	-	4861604-4861653	Mus musculus actinin alpha 3 (Actn3), mRNA.	striated muscle thin filament	muscle contraction	actin filament binding, protein homodimerization activity, calcium ion binding, actin binding, protein binding, protein binding; bridging	MGC132876
	0.05 Gy vs 0 Gy	ILMN_2654571	UP	0.9997	0	RefSeq	ILMN_215018	Zfp750	S	2722	TCCAAGACGGATGACTTACACTGGGACTTCATGTTTGTGACACACCAGGG	11	-	121327497-121327546	Mus musculus zinc finger protein 750 (Zfp750), mRNA.	intracellular		nucleic acid binding, zinc ion binding	A030007D23Rik
	0.05 Gy vs 0 Gy	ILMN_1234662	UP	0.9963	0	RefSeq	ILMN_210416	Mb	S	503	TGAAGTCCTGAAGAAGAGACATTCCGGGGACTTTGGAGCAGATGCTCAGG	15	-	76846420-76846469	Mus musculus myoglobin (Mb), mRNA.		transport, oxygen transport, response to hypoxia, enucleate erythrocyte differentiation	heme binding, metal ion binding, oxygen transporter activity, binding, iron ion binding, oxygen binding	AI325109
	0.05 Gy vs 0 Gy	ILMN_1257070	UP	0.9925	0	RefSeq	ILMN_240233	Grhl2	S	4391	GAGTGAGCTGTCATCTTGAGGTTGGTTCCTAAAAGACTAAGGCACATCCC	15	+	37292979-37293028	Mus musculus grainyhead-like 2 (Drosophila) (Grhl2), mRNA.	nucleus	regulation of transcription, regulation of transcription; DNA-dependent, transcription	transcription factor activity, DNA binding
	0.05 Gy vs 0 Gy	ILMN_1241437	UP	0.9888	0	RefSeq	ILMN_217245	Gsta3	S	875	GCGTCTGTGTCAATTCAGGTAGACATGACTGACGAGGAACGGCCGGATGC	1	+	21255160-21255209	Mus musculus glutathione S-transferase, alpha 3 (Gsta3), transcript variant 2, mRNA.			transferase activity, glutathione transferase activity
	0.05 Gy vs 0 Gy	ILMN_2760199	UP	0.9774	0	RefSeq	ILMN_196747	Klk1	S	751	CCCAATGTGCCGGGTATCTACACCAGAGTTTTAAATTTCAACACCTGGAT				Mus musculus kallikrein 1 (Klk1), mRNA.			tissue kallikrein activity, serine-type endopeptidase activity, hydrolase activity, peptidase activity	Klk1b6; 0610007D04Rik; mGk-6; Kal; Klk6
	0.05 Gy vs 0 Gy	ILMN_1218799	UP	0.9734	0	RefSeq	ILMN_208803	Emb	S	2077	GGAGGACTAGTGCACTATCTTTATGTTGCTGCGAATGCCTTAGACTTAAC	13	+	118062736-118062785	Mus musculus embigin (Emb), mRNA.	membrane, integral to membrane			MGC21425; Gp70; AL022799
	0.05 Gy vs 0 Gy	ILMN_2661214	UP	0.9668	0	RefSeq	ILMN_215576	Krt17	S	1413	CTCCCCAGCATTCCTATGCTTGAGACCATTAAAGCTTGCTGACCTGAAGT	11	-	100117579-100117628	Mus musculus keratin 17 (Krt17), mRNA.	intermediate filament	morphogenesis of an epithelium, keratinization	structural molecule activity, structural constituent of cytoskeleton	K17; Krt1-17
	0.05 Gy vs 0 Gy	ILMN_2674483	UP	0.9597	0	RefSeq	ILMN_216720	Gpx2	S	865	CCCCTTGCCTTCCCTACCGGCCATTTCCTTTAGCTCCCTCAAGGCTCTTG				Mus musculus glutathione peroxidase 2 (Gpx2), mRNA.	cytosol	response to oxidative stress	oxidoreductase activity, glutathione peroxidase activity, selenium binding, peroxidase activity	GPx-GI
	0.05 Gy vs 0 Gy	ILMN_2729607	UP	0.9579	0	RefSeq	ILMN_220993	Scnn1a	S	2648	TCTCTTTCATTTGGTACCCTGTACCCCAGTGCCTCTGCGTCGCCTCCTTC	6	+	125294623-125294672	Mus musculus sodium channel, nonvoltage-gated, type I, alpha (Scnn1a), mRNA.	membrane, integral to membrane	ion transport, transport, sodium ion transport	sodium channel activity, sodium ion binding, ion channel activity, amiloride-sensitive sodium channel activity	mENaC; Scnn1
	0.05 Gy vs 0 Gy	ILMN_1236029	UP	0.955	0	RefSeq	ILMN_216838	Tns4	S	4683	GTTCTAGGCTGAATGGGAGAGTCCTCCACAACTCCCTGTGTGCCTCATGG	11	-	98927010-98927059	Mus musculus tensin 4 (Tns4), mRNA.	cytoskeleton	apoptosis	actin binding	AA589547; Cten; AU016405; 9930017A07Rik
	0.05 Gy vs 0 Gy	ILMN_2733330	UP	0.9549	0	RefSeq	ILMN_221275	Rps3a	S	521	AGAAGATGATGGAAATCATGACCCGAGAGGTGCAGACTAATGACTTGAAG	3	-	86224983-86225032	Mus musculus ribosomal protein S3a (Rps3a), mRNA.	intracellular, cytosolic ribosome (sensu Eukaryota), cytosol, ribosome, nucleus, ribonucleoprotein complex	protein biosynthesis, translational initiation, ribosome biogenesis, induction of apoptosis	protein binding, structural constituent of ribosome	MGC117914; MGC102469
	0.05 Gy vs 0 Gy	ILMN_1221157	UP	0.9419	0	RefSeq	ILMN_212791	Krt8	S	1501	GGCTGTGGTTGTGAAGAAGATTGAAACCCGAGATGGGAAGCTGGTGTCCG	15	-	101827396-101827445	Mus musculus keratin 8 (Krt8), mRNA.	Z disc, intermediate filament, sarcolemma	development, cellular morphogenesis during differentiation, cytoskeleton organization and biogenesis	structural constituent of cytoskeleton, structural molecule activity
	0.05 Gy vs 0 Gy	ILMN_1259777	UP	0.9397	0	RefSeq	ILMN_222410	1600029D21Rik	S	1169	GTGACTGTAGGAAAAAGAGAAATGAGTGATCATCCTGTGGCTACTAGCAG	9	+	50313067-50313116	Mus musculus RIKEN cDNA 1600029D21 gene (1600029D21Rik), mRNA.
	0.05 Gy vs 0 Gy	ILMN_2717011	UP	0.9302	0	RefSeq	ILMN_220051	Bik	S	828	CACCCCTGTCTGTGAAGCCTTGAGGCACAGGATCTACTGGACTAGAGTCC	15	+	83374950-83374999	Mus musculus Bcl2-interacting killer (Bik), mRNA.		induction of apoptosis	protein binding
	0.05 Gy vs 0 Gy	ILMN_1226394	UP	0.925	0	RefSeq	ILMN_211385	Cxcl17	S	298	CACAGCAGTGCTGGGGCCACCAAGGAAGCAGTGTCCCTGTGATCACGTCA	7	-	26187188-26187237	Mus musculus chemokine (C-X-C motif) ligand 17 (Cxcl17), mRNA.				VCC-1; Vcc1; MGC37641
	0.05 Gy vs 0 Gy	ILMN_2683528	UP	0.9246	0	RefSeq	ILMN_217468	Gdpd1	S	2194	CGTCTTTTGCCTAAATTATGTCTCTGCTGTGGGGCCTGCCACGCACAGCT	11	-	86847447-86847496	Mus musculus glycerophosphodiester phosphodiesterase domain containing 1 (Gdpd1), mRNA.				2610020H15Rik; RP23-352L3.1
	0.05 Gy vs 0 Gy	ILMN_2667635	UP	0.9224	0	RefSeq	ILMN_216126	Clic6	S	3581	CCACATCACTCTGCACCTCTGTAGGAGTCACCTTGTTAAGCTCTTGTGAC				Mus musculus chloride intracellular channel 6 (Clic6), mRNA.		ion transport, transport	ion channel activity, chloride channel activity, voltage-gated ion channel activity	Neuronatin; AW045520; 5730466J16Rik; CLIC1L; AL022908
	0.05 Gy vs 0 Gy	ILMN_2609813	UP	0.9142	0	RefSeq	ILMN_210847	Chi3l1	S	1427	CCTCCCTTTACCCAGCCTGACCAAAGGACACCACTTGGATCAAGTAGGCA	1	+	136086423-136086472	Mus musculus chitinase 3-like 1 (Chi3l1), mRNA.		chitin catabolism, carbohydrate metabolism	hydrolase activity; hydrolyzing O-glycosyl compounds, chitinase activity, catalytic activity	Brp39; Gp39; AW208766; brp-39
	0.05 Gy vs 0 Gy	ILMN_2783414	UP	0.9132	0	RefSeq	ILMN_211385	BC024561	S	312	GGCCACCAAGGAAGCAGTGTCCCTGTGATCACGTCAAGGGCAGGGAGAAA	7	-	25110915-25110964	Mus musculus cDNA sequence BC024561 (BC024561), mRNA.				VCC-1; Vcc1; MGC37641
	0.05 Gy vs 0 Gy	ILMN_1259982	UP	0.9113	0	RefSeq	ILMN_324507	LOC100046616	S	728	TGGGCTCCCCAGCCTTATCCATTGGCTTGTCGGTCACACTGGGCCATCTT				PREDICTED: Mus musculus similar to aquaporin 5 (LOC100046616), mRNA.
	0.05 Gy vs 0 Gy	ILMN_2644185	UP	0.9074	0	RefSeq	ILMN_214094	Apof	S	1860	TTTACACTCTAATGGGGCTGGCTAACTTCCACCTGAACAAGTGATTATAG	10	+	127707137-127707186	Mus musculus apolipoprotein F (Apof), mRNA.		transport, cholesterol metabolism, lipid transport, lipid metabolism, steroid metabolism	lipid transporter activity	AI255964
	0.05 Gy vs 0 Gy	ILMN_1250279	UP	0.9049	0	RefSeq	ILMN_239826	Serpinb6a	S	1276	GGTGAGGTGCATGAGATTCACTCCCCGCTTCTGTGCCGACCACCCCTTCC	13	-	34009974-34010023	Mus musculus serine (or cysteine) peptidase inhibitor, clade B, member 6a (Serpinb6a), mRNA.			serine-type endopeptidase inhibitor activity, endopeptidase inhibitor activity
	0.05 Gy vs 0 Gy	ILMN_2666990	UP	0.9022	0	RefSeq	ILMN_214177	Eef1a2	S	1987	CTTCCGCGCCAGCGCTCACCACGCTCAGTGCCCGTTTTCCCAATAAACTG	2	-	180882406-180882455	Mus musculus eukaryotic translation elongation factor 1 alpha 2 (Eef1a2), mRNA.	nucleus, eukaryotic translation elongation factor 1 complex, cytoplasm	anti-apoptosis, translational elongation	nucleotide binding, translation elongation factor activity	S1; wst; wasted; Eef1a
	0.05 Gy vs 0 Gy	ILMN_1258162	UP	0.896	0	RefSeq	ILMN_222088	Spdef	S	1459	GCTGGTATCCCAGAACCCAAGGTCCCAGATAGACAGCCACTGATCTAGGG	17	-	27851676-27851725	Mus musculus SAM pointed domain containing ets transcription factor (Spdef), mRNA.		transcription	sequence-specific DNA binding	Pse; PDEF
	0.05 Gy vs 0 Gy	ILMN_2687014	UP	0.893	0	RefSeq	ILMN_196561	Cyp2e1	S	1454	GGCAGTATCCCACGCGAATTTAAACTCTGTGTCATTCCTCGTTCATGAGA	7	+	147960594-147960641:147960642-147960643	Mus musculus cytochrome P450, family 2, subfamily e, polypeptide 1 (Cyp2e1), mRNA.	membrane, endoplasmic reticulum, microsome	electron transport	oxidoreductase activity, heme binding, metal ion binding, unspecific monooxygenase activity, iron ion binding, monooxygenase activity, oxidoreductase activity; acting on paired donors; with incorporation or reduction of molecular oxygen; reduced flavin or flavoprotein as one donor; and incorporation of one atom of oxygen
[truncated: 11,864 more rows]
