# Supplementary material for: Transcriptional response of BALB/c mouse thyroids following in vivo astatine-211 exposure reveals distinct gene expression profiles
Source: EJNMMI Res. 2012 Jun 14;2:32. doi: 10.1186/2191-219X-2-32 (PMC3489558; doi:10.1186/2191-219X-2-32)
Supplement: Additional file 2 — The distribution of differentially expressed transcripts. The differentially expressed transcripts are divided into ‘sets’, which describe similarities and differences among the absorbed doses. Here, these sets are shown with the number and percentage of the total number of regulated transcript for each absorbed dose. Red color represents down-regulation, green color represents up-regulation, and the blue color scale to the right represents the magnitude of percent transcripts distributed in that specific set for each absorbed dose. For example, six transcripts (equal to 0.5% of the total number of 1,225 transcripts regulated after exposure to 0.05 Gy) are up-regulated and unique for the 0.05-Gy gene expression profile. [file 2191-219X-2-32-S2.xls]

## Sheet: Additional File 2
Additional file 2. The distribution of differentially expressed transcripts. The differentially expressed transcripts are divided into “sets” which describe how similarities and differences among the absorbed doses. Here, these sets are shown with number and percent of total number of regulated transcript for that each absorbed dose. Red color represents down-regulation, green color represents up…
Direction of regulation					No. of transcripts	% transcripts for each absorbed dose
0.05 Gy	0.5 Gy	1.4 Gy	11 Gy	32 Gy		0.05 Gy	0.5 Gy	1.4 Gy	11 Gy	32 Gy
↑					6	0.00489796
↓					72	0.0587755
	↑				78		0.0476773
	↓				331		0.202323
		↑			134			0.246324
		↓			77			0.141544
			↑		36				0.0626087
			↓		7				0.0121739
				↑	15					0.0352941
				↓	2					0.00470588
↑	↑				14	0.0114286	0.00855746
↓	↓				609	0.497143	0.372249
↑		↑			2	0.00163265		0.00367647
↑		↓			1	0.000816327		0.00183824
↓		↑			5	0.00408163		0.00919118
↓		↓			6	0.00489796		0.0110294
↑			↑		3	0.00244898			0.00521739
↓			↓		2	0.00163265			0.00347826
	↑	↑			10		0.00611247	0.0183824
	↑	↓			12		0.00733496	0.0220588
	↓	↑			19		0.0116137	0.0349265
	↑		↑		26		0.0158924		0.0452174
	↓		↓		2		0.00122249		0.00347826
	↑			↑	2		0.00122249			0.00470588
	↓			↑	1		0.000611247			0.00235294
		↑	↓		3			0.00551471	0.00521739
		↓	↑		13			0.0238971	0.0226087
		↑	↑		3			0.00551471	0.00521739
		↑		↑	10			0.0183824		0.0235294
		↓		↓	4			0.00735294		0.00941176
			↑	↑	7				0.0121739	0.0164706
			↓	↓	1				0.00173913	0.00235294
↑	↑	↑			7	0.00571429	0.00427873	0.0128676
↓	↓	↓			3	0.00244898	0.00183374	0.00551471
↓	↓	↑			18	0.0146939	0.0110024	0.0330882
↑	↑	↓			2	0.00163265	0.00122249	0.00367647
↑	↑		↑		32	0.0261224	0.0195599		0.0556522
↑	↑		↓		1	0.000816327	0.000611247		0.00173913
↓	↓		↓		47	0.0383673	0.0287286		0.0817391
↑	↑			↑	7	0.00571429	0.00427873			0.0164706
↓	↓			↓	22	0.0179592	0.0134474			0.0517647
↑		↓	↑		1	0.000816327		0.00183824	0.00173913
↓		↑	↓		1	0.000816327		0.00183824	0.00173913
↓		↑		↑	1	0.000816327		0.00183824		0.00235294
↓		↓		↓	3	0.00244898		0.00551471		0.00705882
↑			↑	↑	3	0.00244898			0.00521739	0.00705882
↓			↑	↑	1	0.000816327			0.00173913	0.00235294
	↑	↑	↑		1		0.000611247	0.00183824	0.00173913
	↑	↓	↑		18		0.0110024	0.0330882	0.0313043
	↓	↑	↑		2		0.00122249	0.00367647	0.00347826
	↓	↑		↑	2		0.00122249	0.00367647		0.00470588
	↑		↑	↑	10		0.00611247		0.0173913	0.0235294
	↑		↓	↓	1		0.000611247		0.00173913	0.00235294
	↓		↓	↓	3		0.00183374		0.00521739	0.00705882
		↑	↑	↑	2			0.00367647	0.00347826	0.00470588
		↓	↓	↓	1			0.00183824	0.00173913	0.00235294
↑	↑	↓	↑		31	0.0253061	0.0189487	0.0569853	0.053913
↓	↓	↑	↓		2	0.00163265	0.00122249	0.00367647	0.00347826
↑	↑	↑		↑	7	0.00571429	0.00427873	0.0128676		0.0164706
↓	↓	↑		↑	2	0.00163265	0.00122249	0.00367647		0.00470588
↓	↓	↓		↓	3	0.00244898	0.00183374	0.00551471		0.00705882
↑	↑		↑	↑	128	0.10449	0.0782396		0.222609	0.301176
↓	↑		↓	↓	1	0.000816327	0.000611247		0.00173913	0.00235294
↓	↓		↓	↓	48	0.0391837	0.0293399		0.0834783	0.112941
↑		↑	↑	↑	4	0.00326531		0.00735294	0.00695652	0.00941176
	↑	↑	↑	↑	1		0.000611247	0.00183824	0.00173913	0.00235294
	↑	↓	↓	↓	2		0.00122249	0.00367647	0.00347826	0.00470588
	↓	↑	↓	↓	1		0.000611247	0.00183824	0.00173913	0.00235294
↑	↑	↑	↑	↑	46	0.037551	0.0281174	0.0845588	0.08	0.108235
↑	↑	↓	↑	↑	43	0.035102	0.0262836	0.0790441	0.0747826	0.101176
↓	↓	↑	↑	↑	1	0.000816327	0.000611247	0.00183824	0.00173913	0.00235294
↓	↓	↓	↓	↓	40	0.0326531	0.0244499	0.0735294	0.0695652	0.0941176
Summation over all sets					2062	1	1	1	1	1
