# Supplementary material for: Transcriptional response of BALB/c mouse thyroids following in vivo astatine-211 exposure reveals distinct gene expression profiles
Source: EJNMMI Res. 2012 Jun 14;2:32. doi: 10.1186/2191-219X-2-32 (PMC3489558; doi:10.1186/2191-219X-2-32)
Supplement: Additional file 3 — Affected biological processes with associated genes. Regulated genes are connected to biological processes through Gene Ontology terms. Here, all affected biological processes are shown together with their regulating genes. Gene expression is either induced or repressed while direction of regulation of the biological processes is not accessible. [file 2191-219X-2-32-S3.xls]

## Sheet: Additional file 2
	Additional file 3. Affected biological processes with associated genes. Regulated genes are connected to biological processes through Gene Ontology terms. Here, all affected biological processes are shown together with their regulating genes. Gene expression is either induced or repressed while direction of regulation of the biological processes is not accessible
	0.05 vs 0 Gy
	Affected biological process	Genes present
	Potassium ion transport	15
	↑ Atp1a1, Atp1b1, Fxyd2, Kcnk1, Kcnk5, Kcnn4, Slc12a2	7
	↓ Atp1a2, Atp1b3, Atp4b, Kcnb1, Kcnk3, Kcnk6, Kctd10, Slc24a3	8
	Tricarboxylic acid cycle	10
	↑	0
	↓ Aco1, Aco2 ,Cs, Dlst, Fh1, Idh3a, Idh3g, Mdh2, Sdhd, Suclg1	10
	Ubiquinone biosynthesis	4
	↑	0
	↓ Coq5, Coq6, Coq7, Coq9	4
	Metabolism	54
	↑ Agpat9, Aldh1a1, Atp2a1, Atp2a3, Neu2, Pgam2, Slc12a2	7
	↓ Acad10, Acadl, Acadm, Acads, Acadvl, Aco1, Acsf3, Acsm3, Acss2, Acy3, Akp2, Amy1, Amy2, Atp1a2, Bckdha, Coq6, Dbt, Dci, Dhrs7b, Dlat, Dlst, Fah, Fahd2a, Flad1, Glb1, Grhpr, Gsta4, Hdhd2, Hyal1, Idh3a, Idh3g, Lss, Lyz, Lyz1, Lyz2, Lyzs, Man2a1, Nfs1, Nus1, Ogdh, Pgam1, Pmm1, Sdsl, Slc27a2, Smpd1, Spr, Srr	47
	Regulation of muscle contraction	5
	↑ Tnnc2, Tnni2, Atp2a1, Tnnt3	4
	↓ Atp1a2	1
	Muscle contraction	4
	↑ Tpm2, Mybpc2, Actn3, Actn2	4
	↓	0
	Mitochondrion organization and biogenesis	4
	↑	0
	↓ Cox10, Cebpa, Cxadr, Ppargc1a	4
	Regulation of peptidyl-tyrosine phosphorylation	3
	↑ Egf, Egfr	2
	↓ Pdgfb	1
	Secretion	3
	↑ Tpd52	1
	↓ Car2, Ptges2	2
	Collagen fibril organization	3
	↑ Adamts2	1
	↓ Anxa2, Tnxb	2
	Cytolysis	6
	↑	0
	↓ C8g, Lyz, Lyz1, Lyz2, Lyzs, Mmd2	6
	Lipid metabolism	24
	↑ Apof, Cyp7b1, Sorl1	3
	↓ Acaa2, Acadl, Acadm, Acads, Acadvl, Acot4, Acsl5, Asah3l, Cidea, Cpt1b, Cpt2, Crat, Dci, Echs1, Lep, Lypla1, Pnpla8, Slc27a2, Soat1, Srebf1, Vldlr	21
	Oxygen transport	4
	↑ Mb	1
	↓ Hbb-b1, Hba-a1, Hbb-b2	3
	Protein amino acid glycosylation	5
	↑	0
	↓ St3gal5, St6galnac2, St6gal1, St3gal3, St3gal6	5
	Fat cell differentiation	3
	↑	0
	↓ Cebpa, Cebpb, Pparg	3
	Epithelial cell differentiation	3
	↑ Foxa1	1
	↓ Vegfa, Pparg	2
	Positive regulation of immuno transport	3
	↑ Il15	1
	↓ H2-DMa, H2-Ea	2
	Positive thymic T cell selection	3
	↑	0
	↓ Cd1d1, H2-DMa, Cd74	3
	Regulation of metabolism	3
	↑	0
	↓ Lep, Sh2b2, Ntrk2	3
	Vasculogenesis	3
	↑	0
	↓ Egfl7, Hey1, Ntrk2	3
	0.5 vs 0 Gy
	Affected biological process	Transcripts present
	Metabolism	84
	↑ Agpat9, Aldh1a1, Aldoc, Atp2a1, Atp2a3, Man2b1, Neu2, Pgam2, Slc12a2	9
	↓ 1300001I01Rik, Acad10, Acad9, Acadl, Acadm, Acads, Acadvl, Aco1, Acsf3, Acsl1, Acsl3, Acsm3, Acss2, Acy3, Aifm2, kp2, Aldoa, Amy1, Amy2, Atp1a2, BC022224, Bckdha, Cbr1, Coq6, Dbt, Dci, Dhrs7, Dhrs7b, Dlat, Dlst, Ech1, Ehhadh, Ephx2, Fah, Fahd2a, Fasn, Flad1, Gcdh, Glb1, Gmpr, Gpam, Grhpr, Gsta4, Gstm4, Hdhd2, Hdhd3, Hsd17b12, Hsd17b7, Hyal1, Hyal2, Idh1, Idh3a, Idh3g, Lss, Lyz, Lyz1, Lyz2, Lyzs…	75
	Tricarboxylic acid cycle	13
	↑	0
	↓ Aco1, Aco2, Cs, Dlst, Fh1, Idh1, Idh3a, Idh3g, Mdh2, Sdhc, Sdhd, Suclg1, Suclg2	13
	Glycolysis	15
	↑ Aldoc, Eno3, Pgam2	3
	↓ Aldoa, Dlat, EG622339, Eno1, Ldha, Mdh2, Ogdh, Pdha1, Pfkl, Pfkp, Pgam1, Pkm2	12
	Potassium ion transport	15
	↑ Atp1a1, Atp1b1, Fxyd2, Kcnj16, Kcnk1, Kcnk5, Kcnn4, Slc12a2	8
	↓ Atp1a2, Atp1b3, Atp4b, Kcnb1, Kcnk3, Kctd10, Slc24a3	7
	Fatty acid metabolism	18
	↑	0
	↓ Acadl, Acadm, Acads, Acadvl, Acot11, Acsl1, Acsl3, Cpt2, Crat, Dci, Ech1, Ehhadh, Gpam, Lypla1, Pnpla8, Prkar2b, Slc27a2, Ucp3	18
	Electron transport	55
	↑ Aass, Aoc3, Cox6a2, Cyp2e1, Cyp2f2, Cyp2s1, Cyp7b1, Egfr, Ero1lb, Mybbp1a	10
	↓ Acad9, Acadl, Acadm, Acads, Acadvl, Aifm1, Aifm2, Aldh5a1, Coq6, Cox5a, Cox6a1, Cox7a1, Cox7b, Cox8b, Cyp2b10, Cyp4v3, Ddo, Dld, Etfb, Fastkd1, Fmo1, Foxred1, Gcdh, Gpd2, L2hgdh, Ldhd, Ndufa12, Ndufa5, Ndufb3, Ndufb4, Ndufb7, Ndufb8, Ndufs2, Ndufs3, Ndufs4, Ndufv1, Nos3, Retsat, Sdhc, Sdhd, Sqle, Txn2, Uqcrc1, Uqcrc2, Ybx2	45
	Lipid metabolism	33
	↑ Apof, Cyp7b1, Plcg2, Sorl1, Sult1a1	5
	↓ Acaa2, Acadl, Acadm, Acads, Acadvl, Acot4, Acsl1, Acsl3, Acsl5, Asah3l, Cidea, Cpt1b, Cpt2, Crat, Dci, Dgat2, Ech1, Echs1, Ehhadh, Hadhb, Lpin1, Lypla1, Pnpla2, Pnpla8, Slc27a2, Soat1, Srebf1, Vldlr	28
	Protein folding	23
	↑ Hspb6	1
	↓ Atpaf2, Bcs1l, Ccs, Cd74, Clpx, Cox17, Dnaja3, Dnajb1, Dnajc15, Grpel1, Hspa9, Hspb1, Hspe1, Lman2l, Ltbp4, Mkks, Ndufaf1, Ppif, Timm8b, Trap1, Unc45b, Uxt	22
	Ubiquinone biosynthesis	4
	↑	0
	↓ Coq5, Coq6, Coq7, Coq9	4
	Fat cell differentiation	4
	↑ Ccnd1	1
	↓ Cebpa, Cebpb, Pparg	3
	Protein transport	28
	↑ Ap1m2, Cadps2, Centg2, Rab15, Rab27a, Rab3d, Tram1	7
	↓ 1700034H14Rik, Apba3, Atg10, Clpx, Lman2l, Pex14, Pex5, Pex7, Rab12, Rab34, Rasl2-9, Rilp, Sar1b, Snx10, Snx11, Timm17a, Timm44, Timm50, Tmed10, Tmem48, Yif1a	21
	Transport	129
	↑ 1190003J15Rik, Abcc3, Ap1m2, Apof, Aqp5, Atp1a1, Atp1b1, Atp2a1, Atp2a3, Atp5g3, Cadps2, Centg2, Cftr, Chrnb1, Clcnkb, Clic6, Ero1lb, Fxyd2, Fxyd3, Fxyd6, Kcnj16, Kcnk1, Kcnn4, Lcn2, Ltf, Mb, Mup1, Mup2, Mup4, Mup5, Osbpl6, Pllp, Rab15, Rab3d, Scnn1a, Scnn1b, Scnn1g, Sfxn1, Slc12a2, Slc12a2, Slc23a2, Slc25a10, Slc5a1, Slc5a8, Sorl1, Sypl2, Tram1, Trf	48
	↓ 1110020P15Rik, 1700034H14Rik, Abcb1b, Abcd3, Ank, Apba3, Apoc1, Aqp1, Aqp11, Aqp7, Atg10, Atp1a2, Atp1b3, Atp4b, Atp5a1, Atp5d, Atp5f1, Atp5j, Atp5j2, Cpt2, Crat, Cyc1, Cycs, Ecm1, Etfa, Etfb, Etfdh, Fabp3, Fars2, Fxyd5, Hba-a1, Hbb-b2, Kcnb1, Kcnk3, Lbp, Mtch2, Pex14, Pex5, Pex7, Rab12, Rab34, Ramp2, Rasl2-9, Rilp, Sar1b, Scp2, Sdhb, Sdhb, Sdhc, Sdhd, Sfxn5, Slc11a1, Slc22a5, Slc24a3, Slc25a11…	81
	Ion transport	43
	↑ Atp1a1, Atp1b1, Atp2a1, Atp2a3, Atp5g3, Cftr, Chrnb1, Clcnkb, Clic6, Fxyd2, Fxyd3, Fxyd6, Kcnj16, Kcnk1, Kcnn4, Ltf, Pllp, Scnn1a, Scnn1b, Scnn1g, Sfxn1, Slc12a2, Slc23a2, Slc5a1, Slc5a8, Trf	26
	↓ Atp1a2, Atp1b3, Atp4b, Atp5a1, Atp5d, Atp5f1, Atp5j, Atp5j2, Fxyd5, Kcnk3, Sfxn5, Slc11a1, Slc22a5, Slc24a3, Slc5a6, Slco4a1, Wnk1	17
	Cholesterol biosynthesis	7
	↑ Hmgcs2	1
	↓ Cyp51, Fdps, Hsd17b7, Mvd, Nsdhl, Pmvk	6
	Response to unfolded protein	7
	↑ Hspb6	1
	↓ Dnajb1, Hspa9, Hspb1, Hspd1, Hspe1, Trap1	6
	Regulation of peptidyl-tyrosine phosphorylation	3
	↑ Egf, Egfr	2
	↓ Pdgfb	1
	Secretion	3
	↑ Egf, Egfr	2
	↓ Pdgfb	1
	Acetyl-CoA biosynthesis from pyruvate	3
	↑	0
	↓Dlat, Pdk2, Pdk4	3
	Cellular protein metabolism	3
	↑	0
	↓ Hspd1, L2hgdh, Mkks	3
	Hormone metabolism	3
	↑ Agt, Foxa1	2
	↓ Ddo	1
	Negative regulation of endothelial cell proliferation	3
	↑ Atpif1	1
	↓ Cav1, Cav2	2
	Regulation of muscle contraction	5
	↑ Atp2a1, Tnnc2, Tnni2, Tnnt3	4
	↓ Atp1a2	1
	Muscle contraction	4
	↑ Actn2, Actn3, Mybpc2, Tpm2	4
	↓	0
	1.4 vs 0 Gy
	Affected biological process	Transcripts present
	One-carbon compound metabolism	6
	↑ Car3, Car5b	2
	↓ Aldh1l2, Car12, Fpgs, Mat2a	4
	Chemotaxis	8
	↑ Ccl11, Ccl9, Cxcl12, Cyr61, Fgf10, Fgf10, S100a8	6
	↓ Ccl21b, Cmtm7	2
	Regulation of muscle contraction	4
	↑ Atp2a1, Tnnc2, Tnnl2, Tnnt3	4
	↓	0
	Cellular morphogenesis during differentiation	3
	↑ Dab2	1
	↓ Krt8, Rein	2
	Cytoskeleton organization and biogenesis	9
	↑ Acta1, Myh4, Mylpf, Pfn2	4
	↓ Krt14, Krt18, Krt7, Krt8, Vil1	5
	Peptidoglycan metabolism	3
	↑ Mmp14, Mmp3	2
	↓ Mmp15	1
	Regulation of bone mineralization	3
	↑	0
	↓ Bglap1, Bglap2, Bglap-rs1	3
	Brain development	4
	↑ Cxcl12, Irs2, Sepp1	3
	↓ Reln	1
	Cartilage condensation	2
	↑ Ctgf	1
	↓ Sox9	1
	Retinoid metabolism	2
	↑ Adh1, Adh5	2
	↓	0
	Signal peptide processing	2
	↑	0
	↓ Sec11c, Spcs3	2
	Thyroid hormone generation	2
	↑	0
	↓ 1190003J15Rik, Ttr	2
	Potassium ion transport	7
	↑	0
	↓ Atp1a1, Atp1b1, Fxyd2, Kcnk1, Kcnk6, Kcnn4, Slc12a2	7
	Ossification	6
	↑ Bmp3, Ctgf	2
	↓ Bglap1, Bglap2, Bglap-rs1, Foxc1	4
	Amino acid biosynthesis	4
	↑	0
	↓ Aldh18a1, Asns, Ass1, Pycr2	4
	Transmembrane receptor protein tyrosine kinase signaling pathway	6
	↑ Egfr, Glud1, Lox, Pdgfra, Sparc	5
	↓ Ddr1	1
	Glucose transport	3
	↑ Edn1, Fabp5, Sorbs1	3
	↓	0
	Iron ion transport	3
	↑ Cp, Sfcn1	2
	↓ Ltf	1
	Vesicle-mediated transport	3
	↑ Gsn	1
	↓ Ap1m2, Rab27a	2
	Response to cold	2
	↑ Adrb2	1
	↓ Agt	1
	tRNA processing	2
	↑	0
	↓ Pop5, Qtrt1	2
	Vasoconstriction	2
	↑ Edn1	1
	↓ Agt	1
	Small GTPase mediated signal transduction	9
	↑ Arl4a, Klk1b4, Rab32, Rgl1	4
	↓ Iqgap2, Rab15, Rab25, Rab27a, Rab4a	5
	Response to hypoxia	3
	↑ Angptl4, Casp1, Edn1	3
	↓	0
	Ion transport	17
	↑ Atp2a1, Cp, Hvcn1, Sfxn1, Trf	5
	↓ Atp1a1, Atp1b1, Atp2a3, Atp2a3, Clic6, Fxyd2, Fxyd3, Kcnk1, Kcnn4, Ltf, Slc12a2, Slc12a2, Slc5a8, Tcn2	12
	Transport	47
	↑ Apoc3, Atp2a1, Cp, Cyb5, Fabp5, Hvcn1, Mup2, Mup5, Mup5, Rbp4, Rbp7, Scp2, Sfxn1, Slc25a10, Slc25a20, Slc6a6, Sorbs1, Trf	18
	↓ 1190003J15Rik, Ap1m2, Ap1m2, Ap1m2, Aqp5, Atp1a1, Atp1b1, Atp2a3, Atp2a3, Clic6, Ero1lb, Fxyd2, Fxyd3, Ica1, Kcnk1, Kcnn4, Kdelr3, Lbp, Lcn2, Ltf, Mcfd2, Nup210, Rab15, Rab25, Rab4a, Rrbp1, Slc12a2, Slc12a2, Slc5a8, Snx11, Tcn2, Tmed3, Tmed3, Tram1, Tram1, Ttr	36
	11 vs 0 Gy
	Affected biological process	Transcripts present
	Cytoskeleton organization and biogenesis	11
	↑ Acta1, Acta2, Krt14, Krt18, Krt7, Krt8, Myh1, Myh11, Myh4, Myl1, Mylpf	11
	↓	0
	Regulation of muscle contraction	4
	↑ Atp2a1, Tnnc2, Tnni2, Tnnt3	4
	↓	0
	Potassium ion transport	8
	↑ Atp1a1, Atp1b1, Fxyd2, Kcnj16, Kcnk1, Kcnk5, Kcnn4, Slc12a2	8
	↓	0
	Muscle contraction	3
	↑ Actn3, Mybpc2, Tpm2	3
	↓	0
	Cartilage condensation	2
	↑ Ctgf, Sox9	2
	↓	0
	Thyroid hormone generation	2
	↑ 1190003J15Rik	1
	↓ Ttr	1
	Diuresis	2
	↑ Edn1	1
	↓ Ptger3	1
	Male gonad development	2
	↑ Ar, Sox9	2
	↓	0
	Phosphocreatine metabolism	2
	↑ Ckm, Ckmt2	2
	↓	0
	Ion transport	20
	↑ Atp1a1, Atp1b1, Atp2a1, Atp2a3, Cftr, Clcnkb, Clic6, Fxyd2, Kcnj16, Kcnk1, Kcnn4, Pllp, Scnn1a, Scnn1b, Scnn1g, Slc12a2, Slc40a1, Slc5a8	18
	↓ Ltf, Slco4a1	2
	Digestion	3
	↑ Cyp7b1, Ppargc1a	2
	↓ Chia	1
	Cholesterol metabolism	5
	↑ Apof, Cyp7b1	2
	↓ Lipe, Soat1, Srebf1	3
	Steroid metabolism	5
	↑ Apof, Cyp7b1	2
	↓ Lipe, Soat1, Srebf1	3
	B cell proliferation	2
	↑ Cd27, Prkcd	2
	↓	0
	Bone mineralization	2
	↑ Tuft1	1
	↓ Pthr1	1
	Brown fat cell differentiation	2
	↑ Adrb2, Ppargc1a	2
	↓	0
	G-protein signaling; coupled to cAMP nucleotide second messenger	2
	↑	0
	↓ Adcy4, Ptger3	2
	Lipopolysaccharide biosynthesis	2
	↑ Cmas, Gne	2
	↓	0
	Mechanoreceptor differentiation	2
	↑	0
	↓ Ntrk2, Ntrk3	2
	Cell migration	4
	↑ Abi2, Camk2n1, Ctgf, St14	4
	↓	0
	G-protein coupled receptor protein signaling pathway	14
	↑ Adrb2, Bhlhb8, Csprs, Edn1, Gna14, Htr5b, Rgs1, Slit2	8
	↓ Adora1, Fpr2, Prb1, Ptger3, Pthr1, Rgs3	6
	32 vs 0 Gy
	Affected biological process	Transcripts present
	Cytoskeleton organization and biogenesis	12
	↑ Acta1, Acta2, Krt14, Krt18, Krt7, Myh1, Myh4, Myl1, Mylpf, Pfn2	10
	↓ Als2cr2, Vil1	2
	Muscle contraction	4
	↑ Actn2, Actn3, Mybpc2, Tpm2	4
	↓	0
	Ion transport	20
	↑ Atp1b1, Atp2a1, Atp2a3, Cftr, Clcnkb, Clic6, Fxyd2, Fxyd6, Kcnk1, Kcnn4, Pllp, Scn4b, Scnn1a, Scnn1b, Scnn1g, Slc12a2, Slc5a8, Trf	18
	↓ Ltf, Slco4a1	2
	Regulation of muscle contraction	4
	↑ Atp2a1, Tnnc2, Tnni2, Tnnt3	4
	↓	0
	Muscle development	3
	↑ Cryab, Des, Tbx1	3
	↓	0
	One-carbon compound metabolism	5
	↑ Car12, Car5b	2
	↓ Aldh1l2, Car4, Mat2a	3
	Phosphocreatine metabolism	2
	↑ Ckm, Ckmt2	2
	↓	0
	Potassium ion transport	6
	↑ Atp1b1, Fxyd2, Kcnk1, Kcnk5, Kcnn4, Slc12a2	6
	↓	0
	Sodium ion transport	8
	↑ Atp1b1, Fxyd2, Scn4b, Scnn1a, Scnn1b, Scnn1g, Slc12a2, Slc5a8	8
	↓	0
	Lipopolysaccharide biosynthesis	2
	↑ Cmas, Gne	2
	↓	0
	Mechanoreceptor differentiation	2
	↑	0
	↓ Ntrk2, Ntrk3	2
	Protein homotetramerization	2
	↑ Atpif1	1
	↓ Gpx3	1
	Carbohydrate metabolism	8
	↑ Chst1, Dcxr, Fbp1, Ttn	4
	↓ Amy1, Amy2, Amy2-2, Chia	4
	Negative regulation of microtubule depolymerization	2
	↑ Mtap2	1
	↓ Mid1ip1	1
