# Supplementary material for: Transcriptional response of BALB/c mouse thyroids following in vivo astatine-211 exposure reveals distinct gene expression profiles
Source: EJNMMI Res. 2012 Jun 14;2:32. doi: 10.1186/2191-219X-2-32 (PMC3489558; doi:10.1186/2191-219X-2-32)
Supplement: Additional file 4 — Log2values for all 25,683 probes used. Genes with log2 value over 6.8 is considered to be expressed in normal unirradiated mouse thyroid and marked green. Genes marked red are not expressed in normal mouse thyroid. Data is sorted from A to Z. [file 2191-219X-2-32-S4.xls]

## Sheet: Additional file 3
	Additional file 4. Log2 values for all 25,683 probes used. Genes with log2 value over 6.8 is considered to be expressed in normal unirradiated mouse thyroid and marked green. Genes marked red are not expressed in normal mouse thyroid. Data is sorted according to A-Z
	Gene Symbol	Log2 value
	40603	6.64168
	40603	6.76044
	40604	9.52887
	40604	9.77531
	40605	6.59268
	40606	6.59359
	40606	6.69802
	40608	8.47068
	40609	6.77715
	40609	7.58574
	40610	7.33557
	40612	6.87499
	40787	6.8413
	40788	6.6724
	40788	11.5617
	40789	6.69764
	40789	6.74757
	40790	6.80473
	40791	6.82571
	40792	6.70635
	40792	6.80687
	40792	6.91637
	40793	6.95804
	40794	7.97917
	40795	9.08633
	40796	6.76298
	40796	7.0872
	40798	6.75143
	40800	6.67706
	40801	6.97165
	40801	11.2804
	0610006I08Rik	9.8114
	0610006I08Rik	11.6349
	0610007C21Rik	10.168
	0610007C21Rik	12.2908
	0610007P08Rik	6.79745
	0610007P14Rik	8.49647
	0610007P22Rik	8.61945
	0610008C08Rik	6.99239
	0610009B22Rik	9.00853
	0610009D07Rik	6.59831
	0610009D07Rik	7.30082
	0610009O20Rik	8.50975
	0610010D20Rik	6.83614
	0610010D20Rik	6.85341
	0610010E21Rik	10.1187
	0610010K06Rik	9.6443
	0610010K14Rik	7.77543
	0610011L14Rik	6.75198
	0610012A05Rik	6.70605
	0610012D14Rik	6.84898
	0610012D14Rik	6.91926
	0610012G03Rik	11.6579
	0610012H03Rik	6.78567
	0610012H03Rik	7.28349
	0610013E23Rik	7.01277
	0610025P10Rik	7.38149
	0610031J06Rik	7.77166
	0610031J06Rik	9.44103
	0610031J06Rik	10.0242
	0610037D15Rik	7.24714
	0610037L13Rik	8.32863
	0610037L13Rik	8.93376
	0610037P05Rik	6.6312
	0610038F07Rik	8.8421
	0610040J01Rik	7.07262
	0710008K08Rik	10.2914
	0910001A06Rik	6.59555
	0910001A06Rik	6.86125
	0910001A06Rik	7.28525
	0910001L09Rik	12.1237
	1100001E04Rik	6.65332
	1100001G20Rik	6.80396
	1100001H23Rik	6.80897
	1100001I19Rik	6.58688
	1110001A07Rik	6.68
	1110001A07Rik	7.03918
	1110001J03Rik	11.8252
	1110002B05Rik	10.1806
	1110002H13Rik	6.66051
	1110002H13Rik	6.66858
	1110002N22Rik	8.86385
	1110003E01Rik	11.6051
	1110004E09Rik	6.74157
	1110004F10Rik	6.7264
	1110005A03Rik	6.72292
	1110005A23Rik	6.85122
	1110006G06Rik	7.24519
	1110007A13Rik	6.66692
	1110007A13Rik	8.27225
	1110007A13Rik	9.91141
	1110007C09Rik	6.73578
	1110007F05Rik	6.53953
	1110007H17Rik	6.65877
	1110007L15Rik	8.87745
	1110007L15Rik	9.26589
	1110007L15Rik	9.56758
	1110007L15Rik	10.5777
	1110007M04Rik	10.4535
	1110008F13Rik	9.89851
	1110008J03Rik	7.09832
	1110008J03Rik	7.3367
	1110008J03Rik	7.60537
	1110008P14Rik	10.8647
	1110012D08Rik	7.8768
	1110012J17Rik	6.94549
	1110012L19Rik	7.65591
	1110012L19Rik	7.7056
	1110012M11Rik	10.3893
	1110013L07Rik	6.68176
	1110014J01Rik	6.64874
	1110017D15Rik	6.6125
	1110017D15Rik	6.89579
	1110017D15Rik	7.06694
	1110017I16Rik	6.64243
	1110018G07Rik	10.1512
	1110018J18Rik	7.84095
	1110018J18Rik	8.30459
	1110018M03Rik	6.67041
	1110019K23Rik	6.66598
	1110019N10Rik	8.2429
	1110019N10Rik	8.74635
	1110020C03Rik	6.78291
	1110020G09Rik	6.83847
	1110020P15Rik	14.4148
	1110020P15Rik	14.4478
	1110028A07Rik	6.74315
	1110031B06Rik	7.69518
	1110031B11Rik	6.76225
	1110031I02Rik	7.57773
	1110032A13Rik	8.76778
	1110032A13Rik	10.4073
	1110032E23Rik	8.33052
	1110033F04Rik	6.67027
	1110033O09Rik	6.63389
	1110034A24Rik	6.93766
	1110034B05Rik	6.6688
	1110036O03Rik	7.80325
	1110038D17Rik	6.68063
	1110038D17Rik	10.677
	1110038F14Rik	7.62753
	1110038F14Rik	8.98532
	1110039B18Rik	7.03604
	1110039B18Rik	7.46456
	1110039B18Rik	9.02298
	1110048D14Rik	7.35956
	1110049B09Rik	6.80866
	1110049B09Rik	6.81247
	1110049F12Rik	7.27929
	1110049F12Rik	9.60506
	1110051M20Rik	6.69879
	1110054O05Rik	6.64649
	1110054O05Rik	6.75101
	1110057K04Rik	8.49623
	1110057K04Rik	9.15266
	1110057K04Rik	9.28712
	1110058L19Rik	10.3084
	1110059E24Rik	6.75553
	1110059E24Rik	8.47322
	1110059G10Rik	6.94965
	1110059P08Rik	6.90129
	1110067D22Rik	7.7509
	1110067I12Rik	7.54734
	1190002A17Rik	6.93732
	1190002H23Rik	12.1225
	1190002N15Rik	7.05558
	1190003J15Rik	8.65025
	1190003M12Rik	6.97995
	1190005F20Rik	8.98187
	1190005I06Rik	8.96535
	1190005P17Rik	6.67808
	1190005P17Rik	7.37204
	1190005P17Rik	7.8677
	1190007F08Rik	9.02993
	1190017O12Rik	10.673
	1190020J12Rik	6.73589
	1200002N14Rik	8.96425
	1200003C05Rik	8.83704
	1200003C05Rik	9.64857
	1200003C05Rik	10.2106
	1200003I07Rik	7.34243
	1200009F10Rik	7.01494
	1200009I06Rik	6.62246
	1200009I06Rik	6.69102
	1200009O22Rik	7.94672
	1200011I18Rik	6.85654
	1200011M11Rik	6.52935
	1200011M11Rik	6.65822
	1200011M11Rik	6.75876
	1200011O22Rik	7.49414
	1200013B08Rik	6.82146
	1200013P24Rik	6.90558
	1200013P24Rik	7.14115
	1200014J11Rik	8.60072
	1200014M14Rik	6.67327
	1200015F23Rik	8.72123
	1200015F23Rik	10.0399
	1200015N20Rik	6.84227
	1200016B10Rik	6.70825
	1200016B10Rik	7.80175
	1200016B10Rik	8.97855
	1200016D23Rik	6.88877
	1300001I01Rik	9.87756
	1300003B13Rik	6.76251
	1300007F04Rik	7.26985
	1300007L22Rik	8.14151
	1300010M03Rik	6.57004
	1300010M03Rik	6.60492
	1300010M03Rik	6.8738
	1300012G16Rik	6.61167
	1300013J15Rik	6.80719
	1300013J15Rik	7.67014
	1300014I06Rik	6.85752
	1300017J02Rik	6.88092
	1300018I05Rik	10.5412
	1300018J18Rik	8.03395
	1500001A10Rik	6.58533
	1500001A10Rik	6.63917
	1500001L15Rik	10.629
	1500001M20Rik	7.62184
	1500001M20Rik	8.21776
	1500001M20Rik	9.21038
	1500002O20Rik	6.99181
	1500003O03Rik	8.46088
	1500003O22Rik	7.07724
	1500005A01Rik	10.0074
	1500005I02Rik	6.66708
	1500005I02Rik	6.76131
	1500010J02Rik	7.28822
	1500010J02Rik	8.51746
	1500011H22Rik	8.11865
	1500012F01Rik	9.60178
	1500015O10Rik	6.83231
	1500019C06Rik	6.94987
	1500019G21Rik	7.69466
	1500031L02Rik	8.73571
	1500032D16Rik	7.68065
	1500032D16Rik	12.5591
	1500032D16Rik	13.0131
	1500032L24Rik	11.4731
	1500034J20Rik	6.91577
	1500035H01Rik	6.69304
	1500041J02Rik	6.75503
	1500041N16Rik	7.85672
	1520401A03Rik	6.71802
	1520401A03Rik	6.741
	1520401A03Rik	6.83145
	1600002K03Rik	8.65587
	1600012H06Rik	6.67834
	1600012H06Rik	8.20043
	1600012H06Rik	8.46481
	1600014C10Rik	7.14419
	1600015I10Rik	6.68965
	1600016N20Rik	6.93093
	1600021P15Rik	6.76538
	1600027N09Rik	6.9119
	1600029D21Rik	7.76512
	1700001C02Rik	6.57756
	1700001C19Rik	6.714
	1700001C19Rik	6.73954
	1700001E04Rik	6.67815
	1700001J03Rik	6.60667
	1700001O22Rik	6.65447
	1700001O22Rik	6.7193
	1700001P01Rik	6.80404
	1700003F12Rik	6.80179
	1700003M02Rik	6.64217
	1700007G11Rik	6.68876
	1700007I06Rik	6.71197
	1700007K09Rik	6.69021
	1700008F21Rik	6.68858
	1700008I05Rik	6.67212
	1700008P20Rik	6.7105
	1700009P17Rik	6.98631
	1700010A17Rik	6.64047
	1700010A17Rik	6.70799
	1700010D01Rik	6.66329
	1700010I14Rik	6.67525
	1700010M22Rik	6.65786
	1700010M22Rik	6.7114
	1700011A15Rik	6.64456
	1700011F03Rik	6.73385
	1700011F14Rik	6.63068
	1700011H14Rik	6.9896
	1700011K15Rik	6.61138
	1700012A03Rik	6.59678
	1700012A16Rik	6.6231
	1700012B09Rik	6.75627
	1700012G19Rik	12.3267
	1700012H05Rik	6.81168
	1700012H17Rik	7.72955
	1700012L04Rik	6.78139
	1700013B16Rik	6.68331
	1700013G24Rik	6.62369
	1700013N18Rik	6.70741
	1700013N18Rik	6.83088
	1700015E13Rik	6.8265
	1700016C15Rik	6.70844
	1700016D06Rik	6.63699
	1700016D06Rik	6.72318
	1700016G05Rik	6.62946
	1700016K19Rik	6.697
	1700016K19Rik	6.74749
	1700017N19Rik	6.52002
	1700018B24Rik	6.71004
	1700018C11Rik	6.72953
	1700018F24Rik	6.66948
	1700019D03Rik	7.93591
	1700019E19Rik	8.58261
	1700019G17Rik	6.71861
	1700019G17Rik	6.72811
	1700019G17Rik	6.74324
	1700019G17Rik	6.88492
	1700019H03Rik	7.13994
	1700019L03Rik	6.61365
	1700019M22Rik	6.65682
	1700019N19Rik	6.62639
	1700020C11Rik	8.11677
	1700020D05Rik	6.61769
	1700020L24Rik	6.98523
	1700020N01Rik	6.67072
	1700020O03Rik	7.16497
	1700021C14Rik	8.28166
	1700021F05Rik	11.6403
	1700021K02Rik	6.70551
	1700021K02Rik	6.7222
	1700021K19Rik	8.16305
	1700022C21Rik	7.65
	1700023B02Rik	7.13044
	1700023B02Rik	7.84035
	1700023E05Rik	6.57508
	1700023E05Rik	6.63134
	1700023I07Rik	6.58381
	1700023M03Rik	8.59835
	1700024G13Rik	6.7312
	1700025D03Rik	6.73658
	1700025E21Rik	6.62032
	1700025F22Rik	6.58536
	1700025G04Rik	7.61228
	1700025K23Rik	7.77858
	1700026D08Rik	6.57463
	1700026L06Rik	6.69052
	1700027A23Rik	6.74805
	1700027D21Rik	6.70231
	1700027J05Rik	7.5491
	1700027N10Rik	7.15462
	1700028K03Rik	6.62128
	1700028K03Rik	6.69725
	1700028P14Rik	6.69016
	1700029F12Rik	6.56961
	1700029F12Rik	6.66326
	1700029G01Rik	8.75535
	1700029H14Rik	6.60417
	1700029H14Rik	6.73453
	1700029I01Rik	6.62895
	1700029I08Rik	6.67031
	1700029I15Rik	7.29266
	1700029J07Rik	6.86451
	1700029K01Rik	6.50316
	1700029P11Rik	6.58069
	1700029P11Rik	6.71894
	1700029P11Rik	10.5806
	1700030J22Rik	6.87406
	1700030K09Rik	8.04376
	1700034E13Rik	6.67109
	1700034H14Rik	7.16379
	1700034H14Rik	9.08463
	1700034H14Rik	9.7131
	1700034H14Rik	10.3061
	1700034I23Rik	6.64145
	1700034I23Rik	6.79824
	1700034K16Rik	6.66109
	1700034O15Rik	6.76132
	1700036D21Rik	6.57316
	1700037C18Rik	6.74502
	1700037C18Rik	6.77589
	1700037H04Rik	13.2431
	1700039E15Rik	6.74491
	1700040I03Rik	7.83758
	1700040L02Rik	6.62313
	1700042B14Rik	6.6348
	1700045I19Rik	6.70464
	1700047I17Rik1	8.2365
	1700047I17Rik1	9.12235
	1700049G17Rik	6.65744
	1700049K14Rik	6.62928
	1700049L16Rik	6.62958
	1700052N19Rik	8.73246
	1700052N19Rik	8.98675
	1700054O13Rik	6.63769
	1700055M20Rik	6.69585
	1700055N04Rik	6.5892
	1700057G04Rik	6.87871
	1700057K13Rik	6.63644
	1700058C01Rik	6.56143
	1700058C13Rik	6.63363
	1700060H10Rik	6.74195
	1700061G19Rik	6.73507
	1700063I17Rik	6.83039
	1700065D16Rik	6.61115
	1700065I17Rik	6.67125
	1700065O13Rik	6.9535
	1700065O13Rik	7.18189
	1700067C01Rik	6.57465
	1700067K01Rik	6.70249
	1700067P10Rik	6.6228
	1700071K01Rik	8.19676
	1700072E05Rik	6.55478
	1700072E05Rik	6.65115
	1700072E05Rik	6.83522
	1700073E17Rik	6.61197
	1700074P13Rik	6.64472
	1700080E11Rik	6.81542
	1700081D17Rik	6.65331
	1700081D17Rik	6.66302
	1700084C01Rik	6.69049
	1700084C01Rik	6.73146
	1700084J12Rik	6.59913
	1700088E04Rik	7.27544
	1700093K21Rik	6.72749
	1700094C09Rik	6.68355
	1700095K08Rik	6.77612
	1700102P08Rik	6.71137
	1700108M19Rik	6.67433
	1700109H08Rik	6.70119
	1700112C13Rik	6.67978
	1700113I22Rik	7.68395
	1700113I22Rik	8.45456
	1700113O17Rik	6.84998
	1700120B06Rik	6.71916
	1700123D08Rik	6.94111
	1700123K08Rik	6.58
	1700123K08Rik	6.63979
	1700123L14Rik	6.77831
	1700123O20Rik	6.67698
	1700123O20Rik	10.1128
	1700127D06Rik	6.69323
	1700128F08Rik	6.63997
	1700129C05Rik	6.59876
	1700129I04Rik	6.83
	1700129I15Rik	6.67928
	1810007E14Rik	6.60405
	1810007M14Rik	6.76892
	1810007M14Rik	7.19401
	1810007P19Rik	6.78233
	1810007P19Rik	7.42193
	1810008A18Rik	7.75419
	1810008A18Rik	8.49296
	1810008K16Rik	6.58435
	1810009A15Rik	7.96666
	1810009A15Rik	8.91874
	1810009J06Rik	6.64497
	1810009N02Rik	8.04104
	1810009O10Rik	7.3481
	1810009O10Rik	9.12568
	1810010M01Rik	6.77028
	1810011O10Rik	9.0745
	1810014F10Rik	10.056
	1810015A11Rik	6.86694
	1810015C04Rik	10.2099
	1810019J16Rik	6.69982
	1810020D17Rik	10.7353
	1810020G14Rik	6.61338
	1810020G14Rik	6.67711
	1810020G14Rik	6.68468
	1810021J13Rik	7.65999
	1810021J13Rik	8.48426
	1810022C23Rik	7.89204
	1810023F06Rik	6.66399
	1810026J23Rik	9.4353
	1810027O10Rik	11.4543
	1810029B16Rik	6.56678
	1810029B16Rik	6.76539
	1810030J14Rik	6.74913
	1810030N24Rik	7.1932
	1810030N24Rik	10.0706
	1810030N24Rik	10.1454
	1810030O07Rik	6.69347
	1810031K17Rik	6.77967
	1810033M07Rik	6.69468
	1810034K20Rik	6.66762
	1810035L17Rik	9.78125
	1810035L17Rik	10.8168
	1810037C20Rik	9.51137
	1810037K07Rik	7.10259
	1810043G02Rik	7.91158
	1810044A24Rik	6.71412
	1810044A24Rik	7.78105
	1810046J19Rik	11.6627
	1810048J11Rik	7.07005
	1810049H13Rik	9.99897
	1810049H19Rik	6.68061
	1810055E12Rik	7.5696
	1810055E12Rik	8.44084
	1810055E12Rik	9.3859
	1810055G02Rik	8.59475
	1810057B09Rik	6.63154
	1810063B05Rik	10.2378
	1810064F22Rik	13.7986
	1810065E05Rik	6.67295
	1810073G14Rik	9.37423
	1810074P20Rik	6.59401
	1810074P20Rik	7.9389
	1810074P20Rik	8.74161
	2010001J22Rik	6.75166
	2010001J22Rik	6.94912
	2010001M09Rik	7.1301
	2010002N04Rik	6.73056
	2010003H20Rik	6.70708
	2010003J03Rik	7.93093
	2010003O18Rik	10.2418
	2010004A03Rik	6.96805
	2010005H15Rik	6.70921
	2010005J08Rik	7.49889
	2010005J08Rik	8.29575
	2010005J08Rik	8.96673
	2010007H12Rik	7.70319
	2010007H12Rik	8.62167
	2010011I20Rik	8.18391
	2010012O05Rik	6.90476
	2010015L04Rik	6.72579
	2010100O12Rik	6.93343
	2010100O12Rik	10.4937
	2010106E10Rik	6.78381
	2010106G01Rik	6.75535
	2010106G01Rik	6.86867
	2010106G01Rik	8.62572
	2010107E04Rik	13.2747
	2010107G12Rik	6.69445
	2010107G23Rik	6.74286
	2010109I03Rik	6.58758
	2010110K16Rik	11.2122
	2010110P09Rik	6.80692
	2010111I01Rik	7.87572
	2010200O16Rik	8.36028
	2010204N08Rik	6.69364
	2010301N04Rik	7.3351
	2010305A19Rik	7.44459
	2010305C02Rik	7.83785
	2010305C02Rik	7.84142
	2010308M01Rik	7.36471
	2010309E21Rik	6.5317
	2010311D03Rik	9.54834
	2010316F05Rik	9.77216
	2010321M09Rik	8.78821
	2010321M09Rik	9.50875
	2200001I15Rik	6.90785
	2200002K05Rik	6.72289
	2210009G21Rik	6.71687
	2210009G21Rik	6.73102
	2210009G21Rik	6.8801
	2210010B09Rik	6.81921
	2210010C04Rik	6.68757
	2210010L05Rik	6.61305
	2210010L05Rik	7.27846
	2210012G02Rik	6.73626
	2210012G02Rik	7.10559
	2210012G02Rik	7.12049
	2210012G02Rik	7.3883
	2210016L21Rik	6.82473
	2210016L21Rik	7.27234
	2210016L21Rik	7.46684
	2210020M01Rik	6.6093
	2210021J22Rik	7.65857
	2210023G05Rik	6.8558
	2210023G05Rik	7.19882
	2210038L17Rik	6.86707
	2210407C18Rik	6.80555
	2210412D01Rik	9.0425
	2210417D09Rik	7.26812
	2210418O10Rik	6.59192
	2210418O10Rik	10.9879
	2300002D11Rik	6.78508
	2300002D11Rik	7.20227
	2300002M23Rik	6.8005
	2300005B03Rik	6.63017
	2300006N05Rik	6.66602
	2310001A20Rik	12.4014
	2310001L23Rik	6.81696
	2310002B06Rik	7.8258
	2310002B14Rik	6.61342
	2310002J15Rik	6.61117
	2310002L09Rik	6.76942
	2310003C23Rik	9.00349
	2310003F16Rik	10.8693
	2310003H01Rik	8.79853
	2310003L22Rik	8.06967
	2310003L22Rik	8.82914
	2310003P10Rik	6.8671
	2310004I24Rik	8.11556
	2310005E10Rik	8.13236
	2310005E10Rik	10.8148
	2310005G13Rik	6.69209
	2310005N01Rik	7.33679
	2310005N03Rik	9.86881
	2310005P05Rik	7.3554
	2310006J04Rik	6.5784
	2310007A19Rik	6.9662
	2310007B03Rik	6.91548
	2310007F04Rik	6.75157
	2310007F21Rik	8.35592
	2310007F21Rik	9.00368
	2310008H04Rik	6.91183
	2310008H09Rik	7.6804
	2310008H09Rik	8.479
	2310008M10Rik	10.6262
	2310009E04Rik	6.77013
	2310010B21Rik	6.7363
	2310010M24Rik	6.87942
	2310011J03Rik	7.46083
	2310014L17Rik	6.76372
	2310016C08Rik	7.45102
	2310016C08Rik	8.51991
	2310016C16Rik	11.0401
	2310016C16Rik	11.041
	2310016C16Rik	11.2517
	2310016E02Rik	11.5042
	2310016M24Rik	11.5178
	2310021H06Rik	6.71164
	2310021P13Rik	8.02134
	2310022A10Rik	6.85559
	2310022B05Rik	8.77894
	2310026E23Rik	6.72257
	2310030G06Rik	6.86006
	2310031L18Rik	6.69767
	2310031L18Rik	6.71181
	2310033E01Rik	6.74828
	2310033K02Rik	6.63754
	2310033P09Rik	6.89692
	2310033P09Rik	7.41561
	2310034C09Rik	6.74441
	2310035C23Rik	6.57781
	2310035C23Rik	6.76031
	2310035C23Rik	7.02516
	2310035K24Rik	8.9058
	2310036D22Rik	7.43546
	2310036O22Rik	10.6904
	2310037I24Rik	6.66499
	2310037I24Rik	7.09413
	2310037I24Rik	7.40005
	2310037I24Rik	10.1468
	2310038H17Rik	6.72549
	2310039E09Rik	6.80985
	2310039H08Rik	11.0182
	2310040C09Rik	7.44515
	2310040M23Rik	6.71408
	2310042D19Rik	9.49083
	2310042E22Rik	6.71281
	2310043L02Rik	6.7449
	2310044G17Rik	8.90191
	2310044H10Rik	11.3267
	2310045A20Rik	7.14307
	2310046K01Rik	7.23715
	2310046O06Rik	7.42757
	2310047C04Rik	6.73673
	2310047D13Rik	7.21196
	2310047D13Rik	7.41892
	2310047M10Rik	7.96091
	2310047M10Rik	9.22358
	2310047O13Rik	6.59655
	2310047O13Rik	6.96522
	2310047O13Rik	7.39882
	2310051M13Rik	6.6122
	2310056P07Rik	10.5516
	2310057J16Rik	7.19614
	2310057J18Rik	8.48805
	2310057J18Rik	14.3751
	2310057M21Rik	6.69842
	2310057N15Rik	6.6033
	2310058J06Rik	7.18392
	2310061C15Rik	6.67657
	2310061C15Rik	8.46837
	2310061F22Rik	7.35538
	2310061F22Rik	9.30281
	2310065K24Rik	8.81334
	2310065K24Rik	9.0608
	2310066E14Rik	7.57971
	2310067B10Rik	8.94203
	2310076L09Rik	8.15187
	2310076L09Rik	10.3419
	2310079F23Rik	6.75826
	2310079N02Rik	9.33187
	2400001E08Rik	9.52424
	2400003C14Rik	7.42269
	2400003C14Rik	8.1212
	2400003C14Rik	10.989
	2400006N03Rik	7.35535
	2400010D15Rik	9.47679
	2410001C21Rik	9.46207
	2410001C21Rik	9.84913
	2410001C21Rik	9.94963
	2410002F23Rik	6.71574
	2410002F23Rik	7.76177
	2410002F23Rik	7.90591
	2410002I01Rik	7.06683
	2410002O22Rik	8.08439
	2410003P15Rik	10.9809
	2410004A20Rik	6.71529
	2410004B18Rik	6.98051
	2410004L22Rik	7.03976
	2410005O16Rik	7.1105
	2410005O16Rik	7.55092
	2410008K03Rik	7.5676
	2410014A08Rik	6.81339
	2410014A08Rik	7.16835
	2410014A08Rik	7.88665
	2410014A08Rik	7.98393
	2410015M20Rik	10.4991
	2410015N17Rik	9.03934
	2410016F19Rik	6.85099
	2410016F19Rik	7.24365
	2410016O06Rik	7.52069
	2410017P07Rik	7.18531
	2410018C17Rik	10.1534
	2410018C20Rik	6.62152
	2410018G20Rik	9.08901
	2410018L13Rik	6.62507
	2410018M08Rik	6.81656
	2410019A14Rik	6.82489
	2410019G02Rik	7.62911
	2410022L05Rik	7.67346
	2410025L10Rik	9.51572
	2410042D21Rik	7.18632
	2410042D21Rik	8.03649
	2410066E13Rik	7.09319
	2410081M15Rik	6.76481
	2410081M15Rik	7.38878
	2410091C18Rik	6.59493
	2410091C18Rik	6.65002
	2410091C18Rik	8.4234
	2410116G06Rik	6.65714
	2410127E18Rik	10.8258
	2410127L17Rik	6.69759
	2410127L17Rik	7.28718
	2410129H14Rik	6.75302
	2410129H14Rik	8.24582
	2410137M14Rik	6.80873
	2410146L05Rik	6.68707
	2410166I05Rik	7.8401
	2500002L14Rik	8.88661
	2500003M10Rik	6.87233
	2500003M10Rik	10.9009
	2500003M10Rik	11.0892
	2510002A14Rik	6.77789
	2510003E04Rik	7.5442
	2510006D16Rik	10.8947
	2510009E07Rik	6.72991
	2510009E07Rik	9.29816
	2510010F15Rik	8.58035
	2510012J08Rik	7.77772
	2510012J08Rik	8.58898
	2510039O18Rik	7.7778
	2510040D07Rik	6.8589
	2510048L02Rik	7.05196
	2510049I19Rik	7.17246
	2600001B17Rik	8.20098
	2600009E05Rik	11.9732
	2600009E05Rik	12.2963
	2600010E01Rik	6.92059
	2600011C06Rik	6.77472
	2600011E07Rik	6.66475
	2600011E07Rik	6.67973
	2600014M03Rik	6.9244
	2610002J02Rik	8.20975
	2610002M06Rik	7.26974
	2610003J06Rik	9.18812
	2610016C23Rik	6.67767
	2610016F04Rik	7.32653
	2610018G03Rik	6.55143
	2610018G03Rik	6.67405
	2610019A05Rik	6.8942
	2610019P18Rik	7.09597
	2610020C11Rik	6.93508
	2610020H08Rik	6.58468
	2610020H08Rik	6.60182
	2610020H08Rik	6.98192
	2610020O08Rik	8.5018
	2610021K21Rik	6.61661
	2610021K21Rik	6.66559
	2610024G14Rik	8.62375
	2610024G14Rik	9.07065
	2610024G14Rik	10.0165
	2610027C15Rik	6.78378
	2610027C15Rik	8.64243
	2610027L16Rik	7.25215
	2610028A01Rik	6.76904
	2610028H24Rik	6.5996
	2610029G23Rik	6.60325
	2610029G23Rik	6.68219
	2610029G23Rik	9.03384
	2610034B18Rik	6.66554
	2610034E13Rik	6.8282
	2610034E13Rik	6.94617
	2610034M16Rik	6.71903
	2610036D13Rik	7.51701
	2610039C10Rik	8.23501
	2610042L04Rik	6.60905
	2610042L04Rik	6.67406
	2610042L04Rik	6.78754
	2610044O15Rik	7.19816
	2610101N10Rik	7.04603
	2610101N10Rik	10.4215
	2610103J23Rik	8.97843
	2610109H07Rik	6.62106
	2610109H07Rik	6.67955
	2610109H07Rik	6.72116
	2610110G12Rik	7.14244
	2610200G18Rik	6.65602
	2610204K14Rik	7.62608
	2610204L23Rik	9.98591
	2610204M08Rik	7.38585
	2610205E22Rik	7.59443
	2610207I05Rik	8.67811
	2610208M17Rik	6.63783
	2610208M17Rik	8.79353
	2610209A20Rik	6.78041
	2610209A20Rik	6.88204
	2610209M04Rik	7.79349
	2610301B20Rik	6.87702
	2610301F02Rik	6.74594
	2610304G08Rik	8.04011
	2610305D13Rik	6.91829
	2610318N02Rik	6.72421
	2610507B11Rik	7.54008
	2610507B11Rik	11.5252
	2610510B01Rik	6.68066
	2610510H03Rik	6.64747
	2610510J17Rik	6.95012
	2610524A10Rik	6.89074
	2610524H06Rik	7.12668
	2610528E23Rik	6.70652
	2610528J11Rik	7.03092
	2610528O22Rik	9.63668
	2610529C04Rik	6.72038
	2700007P21Rik	6.59569
	2700007P21Rik	6.68247
	2700007P21Rik	8.07602
	2700038C09Rik	8.25924
	2700038C09Rik	9.63882
	2700049P18Rik	6.61806
	2700049P18Rik	6.67694
	2700050L05Rik	6.63091
	2700050L05Rik	8.33815
	2700055A20Rik	10.6345
	2700060E02Rik	12.4722
	2700062C07Rik	6.63841
	2700062C07Rik	8.51843
	2700062C07Rik	8.71416
	2700078K21Rik	7.60643
	2700081O15Rik	6.92829
	2700087H15Rik	8.50162
	2700094K13Rik	9.98915
	2700097O09Rik	9.1292
	2810002I04Rik	6.64663
	2810002N01Rik	9.71849
	2810002O09Rik	6.72746
	2810003C17Rik	8.01691
	2810004N20Rik	9.70133
	2810004N23Rik	6.66494
	2810004N23Rik	7.64225
	2810006K23Rik	6.58053
	2810007J24Rik	6.74835
	2810008M24Rik	8.71085
	2810021B07Rik	7.41109
	2810021J22Rik	6.71977
	2810021J22Rik	6.79761
	2810021J22Rik	6.99265
	2810022L02Rik	6.70912
	2810022L02Rik	7.35873
	2810022L02Rik	7.5832
	2810030E01Rik	6.89986
	2810046L04Rik	8.55292
	2810046M22Rik	7.02503
	2810048G17Rik	6.63697
	2810048G17Rik	6.83716
	2810055F11Rik	7.60986
	2810403A07Rik	10.4956
	2810405J04Rik	10.1817
	2810405K02Rik	7.86426
	2810408A11Rik	6.89157
	2810408M09Rik	7.37445
	2810410C14Rik	6.66986
	2810410C14Rik	6.81369
	2810410C14Rik	7.56356
	2810410P22Rik	8.28072
	2810410P22Rik	8.41475
	2810416G20Rik	6.56951
	2810417H13Rik	6.64555
	2810422O20Rik	6.82428
	2810426N06Rik	6.66266
	2810426N06Rik	6.6907
	2810428I15Rik	10.6676
	2810432D09Rik	9.21457
	2810432L12Rik	7.17898
	2810433K01Rik	6.6216
	2810433K01Rik	6.70943
	2810439F02Rik	7.14251
	2810439F02Rik	7.23401
	2810441K11Rik	8.32113
	2810452K22Rik	8.59405
	2810453I06Rik	6.64399
	2810453I06Rik	7.42617
	2810453I06Rik	7.57494
	2810470D21Rik	6.88917
	2810485I05Rik	8.83758
	2900006K08Rik	7.22785
	2900009I07Rik	6.74734
	2900010J23Rik	6.95606
	2900010M23Rik	11.9455
	2900011O08Rik	6.64309
	2900011O08Rik	6.64572
	2900011O08Rik	6.69917
	2900024C23Rik	6.62042
	2900024C23Rik	7.68991
	2900024O10Rik	7.98571
	2900026A02Rik	6.72802
	2900046G09Rik	6.95223
	2900062L11Rik	11.6359
	2900064A13Rik	9.04071
	2900073G15Rik	7.57628
	2900092C05Rik	6.73197
	3000004C01Rik	6.67324
	3000004C01Rik	6.70006
	3000004C01Rik	6.7117
	3010003L21Rik	7.01629
	3010026O09Rik	7.3645
	3110001A13Rik	7.60638
	3110001D03Rik	10.3394
	3110001I22Rik	6.51384
	3110003A22Rik	6.66676
	3110004L20Rik	6.79002
	3110004L20Rik	7.65345
	3110007F17Rik	6.74123
	3110009E18Rik	8.1612
	3110023B02Rik	7.10282
	3110032G18Rik	6.66521
	3110035E14Rik	6.66413
	3110035E14Rik	6.72644
	3110037I16Rik	7.56369
	3110040N11Rik	7.09268
	3110040N11Rik	8.44767
	3110043J09Rik	6.82407
	3110043J09Rik	6.93839
	3110043J09Rik	7.60053
	3110048E14Rik	6.61964
	3110048E14Rik	6.82085
	3110049J23Rik	7.54977
	3110050N22Rik	7.50831
	3110050N22Rik	8.3719
	3110056O03Rik	9.5688
	3110057O12Rik	6.97479
	3110057O12Rik	7.63893
	3110062M04Rik	6.68403
	3110070M22Rik	6.98353
	3110082I17Rik	7.07353
	3200001I04Rik	6.64169
	3200002M19Rik	7.01075
	3200002M19Rik	7.4087
	3300001G02Rik	9.27469
	3300001P08Rik	10.198
	3300001P08Rik	10.228
	3300001P08Rik	10.8459
	3300002I08Rik	6.7611
	3321401G04Rik	6.72273
	3322402L07Rik	6.66649
	3632451O06Rik	6.9937
	3830402I07Rik	6.58382
	3830403N18Rik	6.60859
	3830406C13Rik	7.98366
	3830406C13Rik	8.11914
	3830406C13Rik	8.54927
	3830408P04Rik	8.37422
	3830417A13Rik	6.67232
	3930401K13Rik	6.77383
	3930401K13Rik	7.64594
	4121402D02Rik	7.94327
	4121402D02Rik	7.98896
	4430402I18Rik	7.03318
	4432405B04Rik	7.08639
	4432416J03Rik	6.72182
	4631422O05Rik	6.63494
	4631426J05Rik	8.19667
	4631427C17Rik	8.15475
	4632404H12Rik	6.79069
	4632404H12Rik	7.0447
	4632404H12Rik	7.14263
	4632404H22Rik	6.80058
	4632407F12Rik	7.00763
	4632411B12Rik	6.77748
	4632411B12Rik	9.07572
	4632412N22Rik	7.01386
	4632415K11Rik	6.76147
	4632417K18Rik	7.12957
	4632417N05Rik	7.21464
	4632419K20Rik	9.32009
	4632434I11Rik	7.01271
	4732415M23Rik	6.66673
	4732418C07Rik	6.84548
	4732418C07Rik	7.32329
	4732418C07Rik	7.7013
	4732418C07Rik	8.648
	4732418C07Rik	9.60205
	4732429D16Rik	6.68273
	4732454E20Rik	6.67021
	4732456N10Rik	6.6267
	4732471D19Rik	7.05152
	4732473B16Rik	6.78088
	4732479N06Rik	7.08299
	4732479N06Rik	7.12875
	4732479N06Rik	8.76468
	4732496O08Rik	7.61847
	4733401H18Rik	7.40221
	4733401H21Rik	6.6186
	4831426I19Rik	6.61253
	4831426I19Rik	6.67054
	4831426I19Rik	6.86297
	4831428F09Rik	6.6154
	4832428D23Rik	6.69161
	4833405L16Rik	6.63023
	4833413D08Rik	6.61165
	4833413D08Rik	6.69896
	4833417A11Rik	6.81691
	4833418A01Rik	7.35172
	4833420G17Rik	8.07896
	4833421E05Rik	7.61845
	4833422F24Rik	6.66851
	4833423E24Rik	6.63659
	4833424O15Rik	6.5361
	4833424O15Rik	6.71543
	4833426J09Rik	9.04997
	4833426J09Rik	11.3364
	4833427G06Rik	6.60478
	4833436C18Rik	7.02052
	4833439L19Rik	8.17121
	4833439L19Rik	8.7595
	4833439L19Rik	10.6167
	4833442J19Rik	8.12636
	4833446K15Rik	6.67458
	4921501E09Rik	6.76488
	4921504E06Rik	6.75212
	4921504I05Rik	6.58544
	4921504I05Rik	6.65719
	4921505C17Rik	6.65822
	4921505C17Rik	6.79053
	4921505C17Rik	8.34403
	4921506M07Rik	6.62277
	4921507P07Rik	7.23687
	4921509C19Rik	6.6582
	4921509C19Rik	6.66017
	4921509E07Rik	6.60909
	4921510H08Rik	6.62134
	4921510J17Rik	6.67783
	4921511C20Rik	6.62923
	4921511H03Rik	6.57771
	4921511H03Rik	6.67459
	4921511K06Rik	6.64182
	4921511K06Rik	6.65128
	4921515J06Rik	6.68617
	4921515J06Rik	6.75353
	4921517D21Rik	6.70571
	4921517D22Rik	6.61704
	4921520G13Rik	6.78528
	4921521F21Rik	6.6934
	4921521F21Rik	6.69424
	4921523A10Rik	6.61625
	4921523A10Rik	6.63594
	4921523A10Rik	6.69147
	4921523A10Rik	6.71094
	4921524J17Rik	6.73202
	4921525H12Rik	6.74054
	4921528G01Rik	6.69522
	4921528I01Rik	6.6549
	4921530G04Rik	6.63928
	4921530L21Rik	6.59565
	4921530L21Rik	6.65029
	4921533L14Rik	6.66673
	4921536K21Rik	6.6989
	4921537P18Rik	6.55336
	4922502D21Rik	6.65871
	4922503N01Rik	7.61052
	4922503N01Rik	8.74997
	4922505E12Rik	6.65231
	4922505G16Rik	6.56626
	4922505G16Rik	6.83681
	4930401F20Rik	6.62105
	4930402E16Rik	6.74885
	4930402H24Rik	9.21833
	4930403C10Rik	6.74737
	4930403L05Rik	6.63301
	4930403O06Rik	10.7279
	4930404H21Rik	6.64907
	4930404N11Rik	6.79461
	4930408O21Rik	6.58979
	4930408O21Rik	7.01275
	4930412F15Rik	6.78314
	4930415G15Rik	6.74046
	4930415L06Rik	6.72913
	4930417M19Rik	6.59088
	4930418G15Rik	6.57651
	4930418G15Rik	6.57934
	4930418G15Rik	6.58968
	4930418G15Rik	6.59696
	4930424G05Rik	6.70399
	4930427A07Rik	6.69542
	4930428D18Rik	6.66473
	4930428E23Rik	6.63346
	4930430A15Rik	6.71164
	4930430D24Rik	6.68783
	4930430E16Rik	6.69569
	4930430E16Rik	6.70309
	4930430E16Rik	6.73306
	4930430F08Rik	6.62955
	4930431L04Rik	6.69914
	4930432H15Rik	6.62423
	4930432K09Rik	6.64736
	4930432K21Rik	6.6432
	4930432M17Rik	6.7977
	4930432O21Rik	6.81451
	4930432O21Rik	8.33808
	4930433I11Rik	6.58528
	4930433I11Rik	6.69882
	4930434E21Rik	6.76294
	4930438O05Rik	6.60304
	4930438O05Rik	6.76582
	4930444A02Rik	6.73989
	4930449I24Rik	6.66591
	4930451C15Rik	6.87108
	4930451I11Rik	6.6166
	4930452B06Rik	6.71992
	4930453N24Rik	10.5252
	4930455C21Rik	8.50588
	4930455F23Rik	8.80315
	4930465K10Rik	6.68275
	4930467M19Rik	6.76038
	4930470P17Rik	6.59578
	4930471M23Rik	6.8397
	4930473A06Rik	6.6084
	4930473A06Rik	6.61458
	4930473A06Rik	6.74605
	4930474N05Rik	6.72431
	4930478A21Rik	6.74627
	4930481F22Rik	6.81232
	4930481F22Rik	6.87296
	4930481M05	6.77947
	4930486G11Rik	6.68967
	4930486L24Rik	7.07368
	4930488L10Rik	6.69612
	4930488L10Rik	6.79343
	4930502E18Rik	6.78653
	4930503B20Rik	6.66405
	4930503E14Rik	6.69272
	4930503L19Rik	6.80752
	4930504E06Rik	7.53739
	4930504E06Rik	10.2738
	4930504O13Rik	6.66854
	4930506M07Rik	7.87028
	4930507C10Rik	6.72899
	4930511H11Rik	6.6467
	4930511I11Rik	6.66825
	4930511J11Rik	6.7094
	4930511M11Rik	6.64928
	4930515G01Rik	6.66656
	4930518C23Rik	6.73418
	4930519F16Rik	6.56434
	4930519G04Rik	6.66239
	4930519N13Rik	7.07023
	4930519N16Rik	6.8284
	4930521A18Rik	6.62406
	4930521A18Rik	6.63299
	4930522H14Rik	6.62024
	4930524B15Rik	6.64908
	4930524B15Rik	6.65178
	4930524E20Rik	6.79779
	4930526D03Rik	6.66432
	4930529M08Rik	6.73021
	4930535B03Rik	6.85857
	4930535E21Rik	6.60418
	4930538K18Rik	6.63689
	4930538K18Rik	6.6653
	4930539E08Rik	6.621
	4930540L03Rik	7.24001
	4930542N07Rik	6.63417
	4930544G11Rik	6.95836
	4930544G21Rik	6.75342
	4930547C10Rik	6.86316
	4930547N16Rik	6.712
	4930548H24Rik	6.8738
	4930549C01Rik	6.65049
	4930550C14Rik	6.73686
	4930550L24Rik	6.84203
	4930555G01Rik	6.7304
	4930555I21Rik	6.58411
	4930558O21Rik	6.65806
	4930562D19Rik	6.65648
	4930562D19Rik	6.6865
	4930563D23Rik	6.62852
	4930563M21Rik	6.70039
	4930563P21Rik	6.68285
	4930570C03Rik	9.68729
	4930572J05Rik	6.54084
	4930572J05Rik	6.76852
	4930572J05Rik	8.52095
	4930573I19Rik	6.69677
	4930573I19Rik	8.27362
	4930578C19Rik	6.71462
	4930578I06Rik	6.59403
	4930579C12Rik	6.66647
	4930579C15Rik	6.51759
	4930579E17Rik	6.6349
	4930579E17Rik	6.7775
	4930579G22Rik	6.70043
	4930579J09Rik	6.73522
	4930583H14Rik	6.84666
	4930590J08Rik	6.66382
	4930594M22Rik	6.58408
	4930595M18Rik	6.64994
	4930596D02Rik	6.64805
	4930599N23Rik	7.03854
	4931406B18Rik	6.67708
	4931406C07Rik	10.978
	4931406H21Rik	6.61965
	4931406I20Rik	6.74202
	4931406I20Rik	6.98408
	4931406P16Rik	8.81342
	4931407G18Rik	6.61096
	4931408A02Rik	6.78174
	4931408C20Rik	6.65223
	4931408C20Rik	6.71241
	4931409K22Rik	6.64439
	4931414P19Rik	6.59686
	4931417E11Rik	6.65132
	4931417G12Rik	6.80782
	4931428L18Rik	6.78586
	4931432M23Rik	6.67381
	4931433A01Rik	6.68315
	4931440B09Rik	6.67667
	4931440F15Rik	6.64477
	4931440F15Rik	6.73143
	4931440F15Rik	6.76792
	4931440L10Rik	6.88772
	4932409I22Rik	6.67242
	4932411E22Rik	6.7019
	4932411G14Rik	6.70531
	4932411N23Rik	6.64834
	4932412H11Rik	6.81148
	4932413O14Rik	6.58391
	4932414J04Rik	6.64725
	4932414J04Rik	6.69196
	4932414N04Rik	6.6543
	4932415M13Rik	6.6595
	4932415M13Rik	6.76251
	4932417H02Rik	6.67564
	4932418E24Rik	6.67078
	4932430I15Rik	6.6631
	4932431H17Rik	6.62218
	4932431H17Rik	6.72501
	4932432K03Rik	6.60521
	4932438H23Rik	6.70101
	4932438H23Rik	6.90375
	4932441K18Rik	6.77708
	4932441K18Rik	9.48021
	4932442K08Rik	7.13975
	4932702K14Rik	6.72291
	4933400A11Rik	6.62551
	4933400C05Rik	6.62276
	4933400E14Rik	6.7888
	4933402J07Rik	6.71094
	4933402N03Rik	6.62888
	4933402P03Rik	6.62024
	4933403F05Rik	6.69933
	4933403G14Rik	6.98361
	4933404M02Rik	6.86261
	4933405O20Rik	6.79695
	4933406M09Rik	6.73506
	4933407I18Rik	6.66776
	4933407N01Rik	7.95058
	4933407N01Rik	9.5732
	4933407N01Rik	9.63188
	4933407P14Rik	6.64875
	4933407P14Rik	6.8387
	4933407P14Rik	7.33762
	4933408B17Rik	6.62376
	4933409G03Rik	6.6734
	4933409N07Rik	6.77923
	4933411G06Rik	6.65937
	4933411G11Rik	6.65344
	4933411K20Rik	8.79281
	4933412E14Rik	6.67952
	4933413G11Rik	6.65856
	4933415F23Rik	6.69276
	4933416C03Rik	6.8367
	4933417A18Rik	6.71524
	4933417E01Rik	7.18107
	4933421E11Rik	6.62018
	4933421E11Rik	6.6633
	4933421E11Rik	7.01254
	4933421E11Rik	7.13892
	4933421I07Rik	6.60659
	4933422H20Rik	7.07859
	4933424B01Rik	7.39672
	4933424B01Rik	7.49479
	4933424B01Rik	8.34564
	4933425L06Rik	6.64988
	4933425M15Rik	6.71776
	4933425O20Rik	6.68298
	4933426M11Rik	8.84579
	4933427D06Rik	6.62868
	4933427D14Rik	7.04349
	4933428G09Rik	6.6136
	4933428G09Rik	7.09733
	4933428G20Rik	8.05822
	4933429E10Rik	6.69563
	4933429E10Rik	6.72342
	4933429F08Rik	6.88856
	4933430I17Rik	6.58342
	4933433P14Rik	6.69556
	4933434E20Rik	6.63409
	4933434E20Rik	8.03914
	4933434E20Rik	9.71529
	4933434E20Rik	9.7505
	4933434I06Rik	6.66927
	4933434I20Rik	6.78309
	4933436I01Rik	6.60183
	4933436I01Rik	6.77573
	4933437F05Rik	6.69828
	4933439C20Rik	9.49706
	4933439F18Rik	6.66196
	4933439F18Rik	6.80894
	4933439F18Rik	6.90205
	4933440H19Rik	6.62634
	5031408O05Rik	6.65348
	5031414D18Rik	6.74386
	5031414D18Rik	6.78285
	5033411D12Rik	6.87851
	5033413D22Rik	6.76737
	5033414D02Rik	10.0978
	5033414K04Rik	7.99352
	5133400G04Rik	7.07812
	5133400G04Rik	7.19326
	5133400G04Rik	7.41143
	5133401N09Rik	8.92356
	5230400G24Rik	6.65325
	5230400G24Rik	8.40181
	5230400G24Rik	9.10001
	5330401P04Rik	6.71708
	5330417C22Rik	8.48985
	5330421F07Rik	6.63721
	5330421F07Rik	6.64557
	5330421F07Rik	6.70515
	5330431N19Rik	6.80312
	5330431N19Rik	6.91073
	5330431N19Rik	9.05412
	5330437I02Rik	6.67359
	5330439B14Rik	6.67125
	5330439C02Rik	6.6719
	5330439J01Rik	6.69086
	5330439J01Rik	6.76268
	5430407P10Rik	6.89662
	5430416O09Rik	6.70026
	5430419D17Rik	6.52457
	5430420C16Rik	6.69512
	5430432M24Rik	6.56737
	5430432M24Rik	6.79379
	5430432M24Rik	7.50344
	5430435G22Rik	7.14652
	5430437P03Rik	9.91282
	5530601I19Rik	8.03016
	5630401D24Rik	6.68641
	5630401D24Rik	6.69562
	5630401D24Rik	6.76781
	5630401D24Rik	6.87895
	5630401D24Rik	7.31114
	5730403M16Rik	6.91536
	5730409E04Rik	6.97569
	5730410E15Rik	7.61866
	5730410E15Rik	8.08739
	5730410I19Rik	7.38962
	5730410I19Rik	8.32078
	5730410I19Rik	8.82396
	5730419I09Rik	6.61823
	5730419I09Rik	7.58562
	5730437N04Rik	11.9207
	5730442P18Rik	6.67974
	5730446C15Rik	7.51535
	5730449L18Rik	8.07818
	5730449L18Rik	8.45612
	5730449L18Rik	8.73949
	5730453I16Rik	7.00143
	5730453I16Rik	9.0248
	5730469M10Rik	10.9815
	5730470L24Rik	6.65001
	5730472N09Rik	10.8438
	5730494M16Rik	7.86103
	5730494N06Rik	9.15738
	5730502D15Rik	8.07344
	5730507A09Rik	6.6787
	5730507A09Rik	6.69007
	5730508B09Rik	6.70716
	5730528L13Rik	8.10672
	5730536A07Rik	6.58167
	5730536A07Rik	6.80572
	5730557B15Rik	6.5768
	5730557B15Rik	6.64948
	5730577I03Rik	6.69653
	5730589K01Rik	8.17888
	5730593F17Rik	8.60135
	5730596K20Rik	7.45798
	5730596K20Rik	7.60312
	5730596K20Rik	7.75434
	5730596K20Rik	8.62825
	5830403L16Rik	6.70251
	5830404H04Rik	8.10764
	5830405N20Rik	6.77632
	5830411N06Rik	6.72481
	5830415F09Rik	6.9013
	5830415F09Rik	7.01107
	5830415L20Rik	6.59199
	5830415L20Rik	7.83626
	5830417C01Rik	7.2469
	5830417C01Rik	7.28486
	5830418K08Rik	6.61258
	5830426I05Rik	6.6266
	5830427D03Rik	6.94291
	5830433M19Rik	6.77701
	5830434P21Rik	9.43328
	5830435K17Rik	7.06853
	5830443L24Rik	6.69684
	5830457O10Rik	6.71017
	5830457O10Rik	7.08404
	5830457O10Rik	7.85684
	5830457O10Rik	8.0288
	5830467P10Rik	6.95092
	5830468K18Rik	7.64389
	5830472M02Rik	6.8111
	5830472M02Rik	7.08102
	5830472M02Rik	7.18575
	5830482F20Rik	6.9925
	5830483C08Rik	6.61287
	5830484A20Rik	6.62491
	5832418A03	6.6568
	5930416I19Rik	9.16803
	5930431H10	6.74778
	5930434B04Rik	7.26231
	5930434B04Rik	7.86036
	5930434B04Rik	8.0779
	6030405A18Rik	6.71391
	6030408B16Rik	6.77988
	6030408B16Rik	7.00445
	6030419C18Rik	6.90712
	6030429G01Rik	7.16102
	6030443O07Rik	8.36633
	6030446N20Rik	6.67538
	6030458C11Rik	7.20036
	6030490I01Rik	6.69185
	6030498E09Rik	6.7889
	6230409E13Rik	6.73235
	6230409E13Rik	6.86553
	6230416J20Rik	7.19403
	6230427J02Rik	7.288
	6330403K07Rik	6.70321
	6330406I15Rik	8.37029
	6330406I15Rik	8.52702
	6330407J23Rik	6.65589
	6330408A02Rik	6.69499
	6330409N04Rik	6.71862
	6330409N04Rik	7.78253
	6330416G13Rik	8.04803
	6330416L07Rik	6.64008
	6330416L07Rik	6.66535
	6330439K17Rik	6.74496
	6330442E10Rik	6.67119
	6330442E10Rik	7.26554
	6330500D04Rik	6.62785
	6330500D04Rik	6.63602
	6330500D04Rik	6.63691
	6330500D04Rik	6.85789
	6330503C03Rik	7.01763
	6330503K22Rik	6.64416
	6330503K22Rik	7.2017
	6330503K22Rik	7.23866
	6330505N24Rik	8.58962
	6330512M04Rik	6.73442
	6330534C20Rik	6.77494
	6330545A04Rik	6.60742
	6330548G22Rik	6.91817
	6330548G22Rik	8.22837
	6330549D23Rik	6.78926
	6330569M22Rik	10.7399
	6330577E15Rik	7.46925
	6330578E17Rik	6.75867
	6330578E17Rik	11.7314
	6332401O19Rik	6.73459
	6430411K18Rik	6.5687
	6430502M16Rik	6.69099
	6430510M02Rik	7.46208
	6430517E21Rik	6.78795
	6430526N21Rik	6.78654
	6430526O11Rik	6.86299
	6430527G18Rik	6.69055
	6430527G18Rik	6.94602
	6430527G18Rik	10.0222
	6430531B16Rik	6.62476
	6430537H07Rik	6.67995
	6430537H07Rik	6.69136
	6430548M08Rik	8.07896
	6430550H21Rik	6.67251
	6430571L13Rik	7.42374
	6430573F11Rik	7.64606
	6430598A04Rik	6.59224
	6430604K15Rik	7.63168
	6430706D22Rik	8.99715
	6530401D17Rik	6.76913
	6530403A03Rik	6.59138
	6530404N21Rik	7.24618
	6530406M24Rik	6.84422
	6530418L21Rik	6.66148
	6530418L21Rik	6.73229
	6530418L21Rik	6.75382
	6530421E24Rik	6.74332
	6620401K05Rik	7.34266
	6720456B07Rik	11.1581
	6720456B07Rik	11.1862
	6720456H20Rik	6.6318
	6720456H20Rik	6.65032
	6720456H20Rik	7.57441
	6720457D02Rik	6.67007
	6720458F09Rik	8.85491
	6720460F02Rik	6.72938
	6720463M24Rik	6.69589
	6720467C03Rik	7.79393
	6720467C03Rik	7.95709
	6820408C15Rik	6.76161
	7420416P09Rik	6.60483
	7420426K07Rik	6.65777
	7530404M11Rik	6.67919
	8030411F24Rik	6.76577
	8030451F13Rik	6.72331
	8030451F13Rik	6.7934
	8030451F13Rik	6.88571
	8030462N17Rik	6.87734
	8030462N17Rik	7.12831
	8230402K04Rik	6.65769
	8430406I07Rik	6.58693
	8430408G22Rik	9.62049
	8430410A17Rik	7.18431
	8430410K20Rik	9.67017
	8430415E04Rik	6.66833
	8430415E04Rik	6.71342
	8430419L09Rik	7.03265
	8430427H17Rik	7.29261
	8430432M10Rik	8.41703
	9030025P20Rik	6.70576
	9030025P20Rik	6.80662
	9030025P20Rik	7.92686
	9030025P20Rik	8.034
	9030205A07Rik	6.67731
	9030205A07Rik	6.86446
	9030221M09Rik	6.87669
	9030221M09Rik	6.89796
	9030224M15Rik	6.95023
	9030227G01Rik	6.80352
	9030409G11Rik	6.69783
	9030418K01Rik	6.66695
	9030421J09Rik	6.60735
	9030421J09Rik	6.63667
	9030425E11Rik	6.82884
	9030607L17Rik	7.26447
	9030607L17Rik	7.33857
	9030611O19Rik	7.20816
	9030612M13Rik	7.06612
	9030617O03Rik	6.72295
	9030619P08Rik	6.66076
	9030624J02Rik	8.91574
	9030625A04Rik	6.65819
	9130005N14Rik	6.58001
	9130005N14Rik	8.52295
	9130008F23Rik	6.65481
	9130008F23Rik	6.66492
	9130011E15Rik	7.84656
	9130011J15Rik	9.0795
	9130014G24Rik	6.61638
	9130014G24Rik	6.71103
	9130017N09Rik	6.82911
	9130019O22Rik	6.70225
	9130019P16Rik	6.63719
	9130206N08Rik	6.67115
	9130211I03Rik	6.93297
	9130213B05Rik	9.75464
	9130213B05Rik	11.5847
	9130218O11Rik	6.72418
	9130221H12Rik	7.58234
	9130227C08Rik	7.02986
	9130401M01Rik	6.69259
	9130401M01Rik	6.87094
	9130401M01Rik	6.95526
	9130404D08Rik	6.82382
	9130404D08Rik	7.3356
	9130404D08Rik	8.30328
	9130404D14Rik	9.55852
	9130409I23Rik	6.6391
	9130422G05Rik	7.30558
	9230002F21Rik	6.6403
	9230009I02Rik	6.71489
	9230020A06Rik	6.67075
	9230104L09Rik	6.81923
	9230105E10Rik	6.58815
	9230110C19Rik	6.61519
	9330000000000	6.8271
	9330129D05Rik	7.96681
	9330134C04Rik	7.86746
	9330155M09Rik	6.56504
	9330176C04Rik	6.75802
	9330182L06Rik	6.58965
	9330186A19Rik	8.8631
	9430007A20Rik	6.65355
	9430015G10Rik	6.77403
	9430015G10Rik	6.98614
	9430023L20Rik	9.47103
	9430025C20Rik	6.6124
	9430028L06Rik	6.90133
	9430029K10Rik	10.1167
	9430031J16Rik	6.66186
	9430034D17Rik	6.6933
	9430041O17Rik	6.63461
	9430056A22Rik	6.69588
	9430057O19Rik	6.7835
	9430057O19Rik	7.08519
	9430069J07Rik	6.64276
	9430070O13Rik	6.6246
	9430077A04Rik	6.92586
	9430079M16Rik	6.79989
	9430093N24Rik	6.69766
	9530002B09Rik	6.5725
	9530003J23Rik	6.59665
	9530008L14Rik	7.32435
	9530009G21Rik	6.64698
	9530015I07Rik	6.67641
	9530027K23Rik	7.25437
	9530053A07Rik	6.53989
	9530058B02Rik	10.6738
	9530058B02Rik	10.8197
	9530066K23Rik	6.72415
	9530068E07Rik	9.40399
	9530077C05Rik	6.66544
	9530091C08Rik	6.71977
	9530096D07Rik	6.77635
	9530096D07Rik	6.86728
	9530098N22Rik	6.6245
	9630015D15Rik	9.06218
	9630020C08Rik	6.623
	9630020G10Rik	6.75859
	9630025I21Rik	6.63899
	9630028B13Rik	6.91401
	9630031F12Rik	7.0472
	9630033F20Rik	6.59435
	9630041N07Rik	6.72312
	9630050M13Rik	7.23943
	9630058J23Rik	10.1763
	9830002I17Rik	6.71312
	9830102E05Rik	6.5861
	9830107B12Rik	6.60772
	9830130M13Rik	6.73398
	9830134C10Rik	6.73019
	9830134C10Rik	6.84656
	9830163H01Rik	6.71389
	9830169C18Rik	6.64565
	9930013L23Rik	6.70348
	9930021D14Rik	6.66367
	9930021J03Rik	6.70736
	9930021J17Rik	6.67893
	9930022N03Rik	6.71401
	9930023K05Rik	6.67329
	9930023K05Rik	6.77409
	9930032O22Rik	6.67845
	9930039A11Rik	6.65054
	9930104L06Rik	6.94981
	9930111J21Rik	6.69713
	a	6.67941
	a	6.68566
	A030001H23Rik	6.77191
	A030003K21Rik	6.63413
	A030004J04Rik	6.57123
	A030005K14Rik	6.72942
	A030005L19Rik	6.67196
	A030007L17Rik	6.67076
	A030007L17Rik	6.77956
	A030007L17Rik	6.81543
	A030007L17Rik	7.4499
	A030009H04Rik	6.66488
	A030010B05Rik	6.94323
	A030010K20Rik	6.64843
	A030012M09Rik	7.42046
	A030013N09Rik	6.62672
	A130010J15Rik	7.27059
	A130014H13Rik	6.60718
	A130022J15Rik	6.67081
	A130023I24Rik	6.58231
	A130030D10Rik	6.64552
	A130038H09Rik	6.838
	A130042E20Rik	7.0481
	A130090K04Rik	6.5848
	A130092J06Rik	7.25492
	A1bg	6.74296
	A230050P20Rik	8.50996
	A230051G13Rik	8.7365
	A230054D04Rik	6.6997
	A230058J24Rik	6.63351
	A230067G21Rik	6.88023
	A230069A22Rik	6.65837
	A230074B11Rik	6.64835
	A230074B11Rik	6.69065
	A230074B11Rik	6.82012
	A230106M15Rik	7.83881
	A230106N23Rik	6.62694
	A230107C01Rik	6.71377
	A2bp1	6.63107
	A2bp1	6.63281
	A2bp1	6.86059
	A330021E22Rik	6.94432
	A330021E22Rik	6.95559
	A330049M08Rik	6.64596
	A330080J22Rik	7.44446
	A3galt2	6.68546
	A430005L14Rik	7.15832
	A430005L14Rik	7.44187
	A430005L14Rik	8.48165
	A430005L14Rik	8.58533
	A430033K04Rik	6.83592
	A430060F13Rik	6.62657
	A430078G23Rik	6.72192
	A430078G23Rik	6.81
	A430079E08	6.74595
	A430083B19Rik	6.64154
	A430083B19Rik	6.81197
	A430084P05Rik	6.80929
	A430089I19Rik	6.63422
	A430090E18Rik	6.6375
	A430090L17Rik	6.63992
	A430107D22Rik	6.92743
	A430107P09Rik	7.21222
	A430110N23Rik	6.78006
	A4galt	6.74958
	A4gnt	6.66003
	A4gnt	6.77737
	A530016O06Rik	6.65885
	A530023O14Rik	6.59478
	A530023O14Rik	6.71208
	A530032D15Rik	6.60774
	A530050D06Rik	10.3986
	A530053G22Rik	6.73464
	A530054K11Rik	6.57759
	A530054K11Rik	6.6477
	A530064D06Rik	6.59552
	A530064D06Rik	6.65286
	A530082C11Rik	6.9398
	A530082C11Rik	8.17563
	A530088H08Rik	6.73817
	A530088H08Rik	6.73964
	A530088I07Rik	6.64999
	A530098C11Rik	6.78031
	A530099J19Rik	6.69168
	A630005I04Rik	6.65513
	A630033E08Rik	6.61467
	A630033H20Rik	6.62371
	A630042L21Rik	9.42998
	A630047E20Rik	6.60978
	A630050E13Rik	6.57296
	A630054L15Rik	7.02203
	A630077B13Rik	7.20178
	A630095E13Rik	6.74958
	A630098A13Rik	6.72283
	A630098G03Rik	6.70688
	A730008H23Rik	7.02838
	A730008L03Rik	7.94901
	A730008L03Rik	8.12092
	A730011L01Rik	6.65884
	A730011L01Rik	6.70851
	A730011L01Rik	6.86828
	A730017C20Rik	6.64482
	A730018C14Rik	6.56254
	A730018C14Rik	6.69328
	A730024F05Rik	6.98387
	A730027B03Rik	6.58044
	A730036I17Rik	6.57847
	A730037C10Rik	6.74206
	A730042J05Rik	7.2686
	A730049H05Rik	6.54803
	A730055C05Rik	6.72868
	A730069N07Rik	7.16286
	A730098D12Rik	8.99305
	A830006F12Rik	6.66331
	A830006N08Rik	6.54887
	A830007P12Rik	8.10095
	A830018L16Rik	6.60317
	A830043J08Rik	6.62913
	A830053O21Rik	6.84266
	A830059I20Rik	7.43697
	A830073O21Rik	6.96297
	A830080D01Rik	6.73882
	A830080D01Rik	6.94434
	A830093I24Rik	6.73441
	A930001M12Rik	6.68792
	A930001N09Rik	6.9826
	A930005I04Rik	7.40817
	A930008G19Rik	6.63695
	A930008G19Rik	6.99742
	A930008G19Rik	8.06593
	A930009M04Rik	9.49263
	A930010I20Rik	6.88874
	A930016P21Rik	8.29376
	A930018P22Rik	7.20457
	A930021C24Rik	6.6593
	A930021C24Rik	6.73977
	A930024E05Rik	6.59495
	A930025D01Rik	7.02635
	A930025D01Rik	7.70585
	A930025D01Rik	7.93468
	A930029B02Rik	6.68264
	A930034L06Rik	7.16887
	A930037G23Rik	6.58939
	A930038C07Rik	6.67929
	A930041I02Rik	6.75786
	AA388235	6.59396
	AA407270	7.72915
	AA407526	6.80952
	AA407659	9.533
	AA407659	9.91238
	AA408296	6.87132
	AA408296	6.87672
	AA408296	7.33532
	AA408296	7.67152
	AA409316	7.17635
	AA415398	8.00184
	AA467197	6.66221
	AA517853	6.81778
	AA536717	7.50457
	AA536717	7.74778
	AA536749	6.76652
	AA536749	6.81243
	AA536749	8.98316
	AA536749	10.1035
	AA673488	6.75511
	AA673488	7.75196
	AA691260	7.51795
	AA792892	6.89294
	AA881470	6.62332
	AA881470	6.74825
	AA881470	8.68407
	AA960436	6.8647
	AA960436	9.12696
	AA986860	6.61083
	Aaas	6.82355
	Aaas	7.94149
	Aacs	12.5737
	Aadac	6.67139
	Aadacl1	8.77057
	Aadat	6.73982
	Aak1	6.83339
	Aak1	6.83682
	Aamp	10.7378
	Aanat	6.69834
	Aard	6.79924
	Aars	9.74488
	Aars2	7.0603
	Aarsd1	8.50731
	Aasdh	8.20031
	Aasdhppt	6.74023
	Aass	6.74466
	Aass	6.7978
	Aass	7.06721
	Aatf	7.39488
	Aatf	7.50486
	Aatk	11.445
	AB041550	6.72258
	AB041803	6.74884
	AB112350	7.40131
	AB124611	6.79646
	AB182283	6.7602
	AB182283	6.98588
	Abat	6.6304
	Abat	6.85736
	Abat	7.18732
	Abca1	6.78868
	Abca12	6.59656
	Abca13	6.63164
	Abca14	6.66094
	Abca14	6.70796
	Abca15	6.72501
	Abca15	6.77116
	Abca15	6.79224
	Abca15	6.87081
	Abca16	6.65744
	Abca17	6.68636
	Abca17	6.7925
	Abca2	7.36104
	Abca3	6.96528
	Abca3	9.0062
	Abca4	6.62172
	Abca4	6.62866
	Abca4	6.65897
	Abca5	6.58524
	Abca5	6.68586
	Abca6	6.65389
	Abca6	6.77442
	Abca6	6.83839
	Abca7	6.635
	Abca7	7.2123
	Abca7	8.67847
	Abca8a	8.35029
	Abca8b	6.67579
	Abca8b	6.7887
	Abca9	7.0014
	Abca9	7.01322
	Abca9	7.05381
	Abcb10	6.6578
	Abcb11	6.72283
	Abcb1a	6.61459
	Abcb1b	7.61464
	Abcb4	7.38885
	Abcb6	8.38004
	Abcb8	8.00971
	Abcb8	8.07817
	Abcb8	8.9109
	Abcb9	6.63857
	Abcb9	8.08639
	Abcb9	8.34759
	Abcc1	6.67911
	Abcc10	6.73684
	Abcc10	6.79564
	Abcc10	7.72237
	Abcc12	6.58996
	Abcc2	6.65816
	Abcc2	6.7958
	Abcc3	7.00684
	Abcc5	6.69707
	Abcc5	7.99908
	Abcc6	6.86385
	Abcc8	6.76468
	Abcc9	6.62236
	Abcc9	6.64739
	Abcc9	7.36755
	Abcc9	7.4427
	Abcd1	7.91748
	Abcd2	7.42569
	Abcd2	7.55373
	Abcd3	12.2217
	Abcd4	7.36299
	Abcd4	7.8391
	Abce1	7.70126
	Abcf1	7.51292
	Abcf1	7.61722
	Abcf1	10.1582
	Abcf2	8.19674
	Abcf2	8.2115
	Abcf2	9.51171
	Abcf2	9.80368
	Abcf3	9.55467
	Abcg1	6.68857
	Abcg2	6.68797
	Abcg3	6.65052
	Abcg4	6.81478
	Abcg5	6.75024
	Abcg8	6.68753
	Abhd1	8.9202
	Abhd1	8.98133
	Abhd1	10.3307
	Abhd10	7.12415
	Abhd11	10.2315
	Abhd12	7.99157
	Abhd14a	7.15414
	Abhd14b	10.7787
	Abhd2	6.72978
	Abhd2	6.77807
	Abhd2	6.80074
	Abhd3	7.32168
	Abhd4	8.5952
	Abhd5	9.44771
	Abhd6	7.07134
	Abhd7	6.81942
	Abhd7	6.89669
	Abhd8	7.2266
	Abi1	7.28701
	Abi1	9.72199
	Abi2	6.7951
	Abi2	8.15475
	Abi2	8.23486
	Abi3	8.8853
	Abi3bp	6.89959
	Abi3bp	7.22466
	Abl1	6.62801
	Abl1	6.63716
	Abl1	6.74147
	Abl1	6.78217
	Ablim1	6.55679
	Ablim1	6.57569
	Ablim1	6.72909
	Ablim1	6.81418
	Ablim2	6.66345
[truncated: 23,685 more rows]
